# Supplementary material for: Warming Accelerates the Onset of the Molecular Stress Response and Increases Mortality of Larval Atlantic Cod
Source: Integr Comp Biol. 2022 Sep 21;62(6):1784–801. doi: 10.1093/icb/icac145 (PMC9801969; doi:10.1093/icb/icac145)
Supplement: icac145_Supplemental_Files [file icac145_supplemental_files.zip]

Archive with 5 entries (5 files):
- icb-2022-0143-File012.xlsx
- icb-2022-0143-File013.xlsx
- icb-2022-0143-File009.docx
- icb-2022-0143-File010.xlsx
- icb-2022-0143-File011.xlsx
