# Supplementary material for: Warming Accelerates the Onset of the Molecular Stress Response and Increases Mortality of Larval Atlantic Cod
Source: Integr Comp Biol. 2022 Sep 21;62(6):1784–801. doi: 10.1093/icb/icac145 (PMC9801969; doi:10.1093/icb/icac145)
Supplement: icac145_Supplemental_Files [file icac145_supplemental_files.zip › icb-2022-0143-File012.xlsx]

## Sheet: D2-11C
GO-ID	p-value	corr p-value	x	n	X	N	Description	Genes in test set
7603	1.0516e-05	0.0010812	2	93	2	28524	phototransduction, visible light	C156959_G1|C150894_G2
7602	2.8211e-05	0.0010812	2	152	2	28524	phototransduction	C156959_G1|C150894_G2
9584	2.8961e-05	0.0010812	2	154	2	28524	detection of visible light	C156959_G1|C150894_G2
9583	5.1402e-05	0.0014393	2	205	2	28524	detection of light stimulus	C156959_G1|C150894_G2
9582	0.00017983	0.0035707	2	383	2	28524	detection of abiotic stimulus	C156959_G1|C150894_G2
9581	0.00019129	0.0035707	2	395	2	28524	detection of external stimulus	C156959_G1|C150894_G2
8594	0.00028045	0.0044872	1	4	2	28524	photoreceptor cell morphogenesis	C156959_G1
51606	0.00033044	0.0046261	2	519	2	28524	detection of stimulus	C156959_G1|C150894_G2
7601	0.00041419	0.0047677	2	581	2	28524	visual perception	C156959_G1|C150894_G2
50953	0.00042568	0.0047677	2	589	2	28524	sensory perception of light stimulus	C156959_G1|C150894_G2
9416	0.0005185	0.0052347	2	650	2	28524	response to light stimulus	C156959_G1|C150894_G2
60060	0.00056086	0.0052347	1	8	2	28524	post-embryonic retina morphogenesis in camera-type eye	C156959_G1
9314	0.00083961	0.0072336	2	827	2	28524	response to radiation	C156959_G1|C150894_G2
22400	0.001542	0.012336	1	22	2	28524	regulation of rhodopsin mediated signaling pathway	C156959_G1
16056	0.0017522	0.012503	1	25	2	28524	rhodopsin mediated signaling pathway	C156959_G1
7600	0.0017862	0.012503	2	1206	2	28524	sensory perception	C156959_G1|C150894_G2
9628	0.0033931	0.022298	2	1662	2	28524	response to abiotic stimulus	C156959_G1|C150894_G2
50890	0.0035836	0.022298	2	1708	2	28524	cognition	C156959_G1|C150894_G2
9605	0.0052539	0.030971	2	2068	2	28524	response to external stimulus	C156959_G1|C150894_G2
9886	0.0076282	0.042718	1	109	2	28524	post-embryonic morphogenesis	C156959_G1

## Sheet: D2-13C
GO-ID	p-value	corr p-value	x	n	X	N	Description	Genes in test set
9583	1.8845e-06	0.001353	5	205	29	28524	detection of light stimulus	C156959_G1|C156960_G2|C148158_G4|C150894_G2|C147586_G2
51606	1.1733e-05	0.0036437	6	519	29	28524	detection of stimulus	C156959_G1|C156960_G2|C148158_G4|C150894_G2|C159441_G2|C147586_G2
7602	1.6594e-05	0.0036437	4	152	29	28524	phototransduction	C156959_G1|C156960_G2|C150894_G2|C147586_G2
7586	2.0299e-05	0.0036437	4	160	29	28524	digestion	C153479_G1|C103909_G1|C155627_G1|C153479_G2
9582	3.8725e-05	0.0053658	5	383	29	28524	detection of abiotic stimulus	C156959_G1|C156960_G2|C148158_G4|C150894_G2|C147586_G2
9581	4.4839e-05	0.0053658	5	395	29	28524	detection of external stimulus	C156959_G1|C156960_G2|C148158_G4|C150894_G2|C147586_G2
7601	0.00027301	0.026096	5	581	29	28524	visual perception	C156959_G1|C156960_G2|C148158_G4|C150894_G2|C147586_G2
50953	0.00029076	0.026096	5	589	29	28524	sensory perception of light stimulus	C156959_G1|C156960_G2|C148158_G4|C150894_G2|C147586_G2
9416	0.0004566	0.036426	5	650	29	28524	response to light stimulus	C156959_G1|C156960_G2|C148158_G4|C150894_G2|C147586_G2
9584	0.00050868	0.036524	3	154	29	28524	detection of visible light	C156959_G1|C148158_G4|C150894_G2

## Sheet: D14-9C
GO-ID	p-value	corr p-value	x	n	X	N	Description	Genes in test set
30049	1.8249e-06	0.00054829	3	59	12	28524	muscle filament sliding	C146255_G1|C154168_G1|C153683_G3
33275	1.9205e-06	0.00054829	3	60	12	28524	actin-myosin filament sliding	C146255_G1|C154168_G1|C153683_G3
70252	6.5464e-06	0.001246	3	90	12	28524	actin-mediated cell contraction	C146255_G1|C154168_G1|C153683_G3
6936	2.2492e-05	0.0032107	4	428	12	28524	muscle contraction	C146255_G1|C154168_G5|C154168_G1|C153683_G3
30048	3.1508e-05	0.0035982	3	152	12	28524	actin filament-based movement	C146255_G1|C154168_G1|C153683_G3
3012	4.5643e-05	0.0043437	4	513	12	28524	muscle system process	C146255_G1|C154168_G5|C154168_G1|C153683_G3
7283	8.227e-05	0.0059872	4	597	12	28524	spermatogenesis	C160434_G6|C150045_G1|C138253_G1|C138253_G2
48232	8.3883e-05	0.0059872	4	600	12	28524	male gamete generation	C160434_G6|C150045_G1|C138253_G1|C138253_G2
32781	0.00013839	0.0087802	2	42	12	28524	positive regulation of ATPase activity	C154168_G1|C153115_G1
6937	0.00016947	0.0096765	3	268	12	28524	regulation of muscle contraction	C146255_G1|C154168_G1|C153683_G3
43462	0.00040797	0.019482	2	72	12	28524	regulation of ATPase activity	C154168_G1|C153115_G1
7276	0.00040983	0.019482	4	907	12	28524	gamete generation	C160434_G6|C150045_G1|C138253_G1|C138253_G2
90257	0.00044355	0.019482	3	372	12	28524	regulation of muscle system process	C146255_G1|C154168_G1|C153683_G3
30705	0.00061866	0.025232	3	417	12	28524	cytoskeleton-dependent intracellular transport	C146255_G1|C154168_G1|C153683_G3
19953	0.00075748	0.028835	4	1067	12	28524	sexual reproduction	C160434_G6|C150045_G1|C138253_G1|C138253_G2
55010	0.00091451	0.031243	2	108	12	28524	ventricular cardiac muscle tissue morphogenesis	C146255_G1|C153683_G3
3229	0.00096558	0.031243	2	111	12	28524	ventricular cardiac muscle tissue development	C146255_G1|C153683_G3
48609	0.0010396	0.031243	4	1161	12	28524	reproductive process in a multicellular organism	C160434_G6|C150045_G1|C138253_G1|C138253_G2
32504	0.0010396	0.031243	4	1161	12	28524	multicellular organism reproduction	C160434_G6|C150045_G1|C138253_G1|C138253_G2
66	0.0012616	0.035356	1	3	12	28524	mitochondrial ornithine transport	C152411_G5
60048	0.0013003	0.035356	2	129	12	28524	cardiac muscle contraction	C146255_G1|C153683_G3
3208	0.0014857	0.037634	2	138	12	28524	cardiac ventricle morphogenesis	C146255_G1|C153683_G3
15822	0.0016818	0.037634	1	4	12	28524	ornithine transport	C152411_G5
8015	0.0017098	0.037634	3	593	12	28524	blood circulation	C146255_G1|C153115_G1|C153683_G3
3013	0.0017347	0.037634	3	596	12	28524	circulatory system process	C146255_G1|C153115_G1|C153683_G3
55008	0.0018922	0.037634	2	156	12	28524	cardiac muscle tissue morphogenesis	C146255_G1|C153683_G3
46907	0.0020507	0.037634	5	2411	12	28524	intracellular transport	C146255_G1|C160434_G6|C154168_G1|C153683_G3|C152411_G5
60047	0.002088	0.037634	2	164	12	28524	heart contraction	C146255_G1|C153683_G3
32971	0.0021019	0.037634	1	5	12	28524	regulation of muscle filament sliding	C154168_G1
6942	0.0021131	0.037634	2	165	12	28524	regulation of striated muscle contraction	C146255_G1|C153683_G3
60415	0.0021131	0.037634	2	165	12	28524	muscle tissue morphogenesis	C146255_G1|C153683_G3
3015	0.0021384	0.037634	2	166	12	28524	heart process	C146255_G1|C153683_G3
44057	0.0022053	0.037634	4	1422	12	28524	regulation of system process	C146255_G1|C154168_G1|C153115_G1|C153683_G3
6941	0.0022409	0.037634	2	170	12	28524	striated muscle contraction	C146255_G1|C153683_G3
6839	0.0023457	0.038269	2	174	12	28524	mitochondrial transport	C160434_G6|C152411_G5
51327	0.0030525	0.047108	2	199	12	28524	M phase of meiotic cell cycle	C150045_G1|C138253_G1
7126	0.0030525	0.047108	2	199	12	28524	meiosis	C150045_G1|C138253_G1
3206	0.0031738	0.047691	2	203	12	28524	cardiac chamber morphogenesis	C146255_G1|C153683_G3

## Sheet: D14-11C
GO-ID	p-value	corr p-value	x	n	X	N	Description	Genes in test set
3008	3.5454e-25	1.0289e-21	119	3898	328	28524	system process	C153833_G8|C149286_G7|C146612_G9|C150894_G2|C156484_G5|C135745_G1|C146801_G1|C146801_G2|C155353_G4|C147586_G2|C156959_G1|C158819_G1|C158438_G1|C159489_G4|C153704_G3|C153092_G1|C158070_G4|C158070_G7|C148158_G4|C158070_G3|C154858_G6|C157021_G5|C152693_G13|C150393_G6|C156214_G2|C158615_G5|C149455_G2|C157878_G7|C131755_G3|C159897_G1|C150353_G2|C158459_G3|C155166_G1|C156280_G6|C143008_G4|C145769_G2|C1…
7601	3.8595e-17	5.6001e-14	37	581	328	28524	visual perception	C150894_G2|C150353_G2|C148434_G2|C135745_G1|C146801_G1|C146801_G2|C159035_G7|C158459_G3|C155353_G4|C147586_G2|C157456_G5|C156959_G1|C158819_G1|C143649_G1|C152653_G2|C156960_G2|C158438_G1|C159489_G4|C153704_G3|C155734_G2|C158070_G4|C150159_G3|C155977_G6|C158070_G7|C158798_G3|C155419_G6|C148158_G4|C158070_G3|C157021_G5|C150393_G6|C122827_G2|C159759_G2|C159759_G3|C160494_G2|C156214_G2|C160494_G7|C15…
50953	5.9993e-17	5.8034e-14	37	589	328	28524	sensory perception of light stimulus	C150894_G2|C150353_G2|C148434_G2|C135745_G1|C146801_G1|C146801_G2|C159035_G7|C158459_G3|C155353_G4|C147586_G2|C157456_G5|C156959_G1|C158819_G1|C143649_G1|C152653_G2|C156960_G2|C158438_G1|C159489_G4|C153704_G3|C155734_G2|C158070_G4|C150159_G3|C155977_G6|C158070_G7|C158798_G3|C155419_G6|C148158_G4|C158070_G3|C157021_G5|C150393_G6|C122827_G2|C159759_G2|C159759_G3|C160494_G2|C156214_G2|C160494_G7|C15…
32501	3.4826e-16	2.5266e-13	216	12458	328	28524	multicellular organismal process	C153833_G8|C149286_G7|C153346_G9|C150894_G2|C135745_G1|C152112_G3|C147586_G2|C153907_G8|C154016_G10|C152273_G3|C152084_G5|C158438_G1|C159489_G4|C158954_G1|C155000_G1|C158983_G1|C155453_G1|C125874_G1|C157021_G5|C149113_G2|C155922_G5|C160919_G7|C158615_G5|C150045_G1|C131755_G3|C159897_G1|C148562_G10|C148459_G4|C161220_G4|C155166_G1|C156280_G6|C148493_G2|C149699_G2|C103909_G1|C152329_G6|C152313_G6|C…
6936	4.6799e-16	2.7162e-13	31	428	328	28524	muscle contraction	C149286_G7|C109123_G1|C159740_G7|C157202_G1|C146255_G1|C152034_G9|C160686_G9|C150417_G13|C159175_G1|C146255_G2|C159840_G2|C152034_G5|C154168_G2|C154168_G5|C158750_G4|C154168_G4|C158750_G3|C154168_G1|C153683_G3|C159441_G2|C144219_G3|C141469_G3|C157692_G9|C157692_G8|C156990_G1|C149286_G10|C138093_G2|C156254_G5|C145710_G2|C152389_G1|C146218_G1
3012	1.6106e-15	7.79e-13	33	513	328	28524	muscle system process	C149286_G7|C109123_G1|C159740_G7|C157202_G1|C146255_G1|C152034_G9|C160686_G9|C158484_G6|C150417_G13|C159175_G1|C146255_G2|C159840_G2|C152034_G5|C154168_G2|C154168_G5|C158750_G4|C154168_G4|C158750_G3|C154168_G1|C153683_G3|C159441_G2|C144219_G3|C141469_G3|C157692_G9|C157692_G8|C156990_G1|C157926_G1|C149286_G10|C138093_G2|C156254_G5|C145710_G2|C152389_G1|C146218_G1
30049	1.2203e-13	5.0589e-11	13	59	328	28524	muscle filament sliding	C154168_G2|C154168_G4|C154168_G1|C153683_G3|C144219_G3|C146255_G1|C157692_G9|C157692_G8|C159175_G1|C145710_G2|C152389_G1|C146218_G1|C152034_G5
33275	1.5418e-13	5.593e-11	13	60	328	28524	actin-myosin filament sliding	C154168_G2|C154168_G4|C154168_G1|C153683_G3|C144219_G3|C146255_G1|C157692_G9|C157692_G8|C159175_G1|C145710_G2|C152389_G1|C146218_G1|C152034_G5
7517	1.9124e-13	6.1666e-11	41	929	328	28524	muscle organ development	C153833_G8|C117303_G1|C159897_G1|C148074_G15|C157773_G3|C157326_G1|C159035_G7|C158459_G3|C155166_G1|C156280_G6|C159740_G7|C146255_G1|C160686_G9|C154565_G2|C149133_G5|C150417_G13|C152313_G6|C146255_G2|C159840_G2|C152034_G5|C157050_G3|C125874_G1|C122480_G1|C153683_G3|C158051_G6|C148389_G2|C144219_G3|C147562_G2|C157027_G1|C141469_G3|C122827_G2|C157692_G9|C159759_G2|C157692_G8|C159759_G3|C156990_G1|C…
60537	7.4969e-12	2.0576e-09	35	778	328	28524	muscle tissue development	C153833_G8|C117303_G1|C148074_G15|C157326_G1|C159035_G7|C158459_G3|C155166_G1|C156280_G6|C159740_G7|C146255_G1|C160686_G9|C154565_G2|C150417_G13|C152313_G6|C146255_G2|C159840_G2|C152034_G5|C157050_G3|C125874_G1|C122480_G1|C153683_G3|C158051_G6|C148389_G2|C144219_G3|C147562_G2|C157027_G1|C141469_G3|C122827_G2|C159759_G2|C159759_G3|C156990_G1|C157926_G1|C158615_G5|C149455_G2|C138093_G2
50877	7.7992e-12	2.0576e-09	79	3110	328	28524	neurological system process	C153833_G8|C146612_G9|C150894_G2|C156484_G5|C159391_G4|C148434_G2|C135745_G1|C146801_G1|C146801_G2|C159035_G7|C155353_G4|C147586_G2|C159740_G7|C156959_G1|C158819_G1|C158438_G1|C159489_G4|C153704_G3|C153092_G1|C154020_G3|C158070_G4|C153280_G4|C158070_G7|C158798_G3|C155419_G6|C148158_G4|C158070_G3|C148160_G2|C154858_G6|C157021_G5|C150093_G7|C152693_G13|C120728_G2|C150393_G6|C111258_G1|C136017_G1|C1…
60348	1.4694e-11	3.5535e-09	31	632	328	28524	bone development	C158155_G4|C155032_G4|C148074_G15|C157773_G3|C159035_G7|C158459_G3|C150536_G1|C158819_G1|C152653_G2|C160686_G9|C157225_G2|C153115_G1|C147669_G3|C152963_G4|C159840_G2|C157000_G2|C157050_G3|C125874_G1|C155419_G6|C151817_G4|C147562_G2|C157148_G5|C122827_G2|C159759_G2|C120322_G1|C159759_G3|C160156_G6|C156214_G2|C158984_G12|C138093_G2|C158984_G11
48738	2.6996e-11	6.0263e-09	24	386	328	28524	cardiac muscle tissue development	C153833_G8|C117303_G1|C157050_G3|C125874_G1|C148074_G15|C153683_G3|C158051_G6|C159035_G7|C158459_G3|C156280_G6|C144219_G3|C147562_G2|C141469_G3|C146255_G1|C154565_G2|C122827_G2|C159759_G2|C159759_G3|C156990_G1|C150417_G13|C149455_G2|C152313_G6|C146255_G2|C152034_G5
30198	3.0191e-11	6.2582e-09	29	571	328	28524	extracellular matrix organization	C153806_G3|C159897_G1|C156958_G8|C157773_G3|C161220_G4|C159035_G7|C155468_G1|C158459_G3|C153650_G12|C150536_G1|C154016_G10|C158819_G1|C152653_G2|C157225_G2|C158954_G1|C155453_G1|C159452_G4|C125874_G1|C155419_G6|C148389_G2|C158717_G10|C152693_G13|C122827_G1|C122827_G2|C159759_G2|C120322_G1|C159327_G1|C159759_G3|C158984_G12
70252	3.6007e-11	6.9661e-09	13	90	328	28524	actin-mediated cell contraction	C154168_G2|C154168_G4|C154168_G1|C153683_G3|C144219_G3|C146255_G1|C157692_G9|C157692_G8|C159175_G1|C145710_G2|C152389_G1|C146218_G1|C152034_G5
1501	6.0655e-11	1.0829e-08	40	1068	328	28524	skeletal system development	C158155_G4|C155032_G4|C148074_G15|C157773_G3|C157326_G1|C159035_G7|C158459_G3|C148493_G2|C150536_G1|C158819_G1|C152653_G2|C160686_G9|C157225_G2|C153115_G1|C147669_G3|C152963_G4|C159840_G2|C150306_G6|C144691_G4|C159452_G4|C157000_G2|C157050_G3|C125874_G1|C155419_G6|C151817_G4|C149839_G4|C149409_G3|C147562_G2|C152693_G13|C157148_G5|C122827_G2|C159759_G2|C120322_G1|C159327_G1|C159759_G3|C160156_G6|C…
14706	6.3435e-11	1.0829e-08	33	754	328	28524	striated muscle tissue development	C153833_G8|C117303_G1|C148074_G15|C159035_G7|C158459_G3|C156280_G6|C159740_G7|C146255_G1|C160686_G9|C154565_G2|C150417_G13|C152313_G6|C146255_G2|C159840_G2|C152034_G5|C157050_G3|C125874_G1|C122480_G1|C153683_G3|C158051_G6|C148389_G2|C144219_G3|C147562_G2|C157027_G1|C141469_G3|C122827_G2|C159759_G2|C159759_G3|C156990_G1|C157926_G1|C158615_G5|C149455_G2|C138093_G2
61061	8.6488e-11	1.3944e-08	43	1226	328	28524	muscle structure development	C153833_G8|C117303_G1|C155032_G4|C159897_G1|C148074_G15|C157773_G3|C157326_G1|C159035_G7|C158459_G3|C155166_G1|C156280_G6|C159740_G7|C146255_G1|C160686_G9|C154565_G2|C149133_G5|C150417_G13|C152313_G6|C146255_G2|C159840_G2|C152034_G5|C157050_G3|C125874_G1|C122480_G1|C153683_G3|C159441_G2|C158051_G6|C148389_G2|C144219_G3|C147562_G2|C157027_G1|C141469_G3|C122827_G2|C157692_G9|C159759_G2|C157692_G8|C…
30048	2.8602e-10	4.3686e-08	15	152	328	28524	actin filament-based movement	C153833_G8|C154168_G2|C154168_G4|C154168_G1|C153683_G3|C156280_G6|C144219_G3|C146255_G1|C157692_G9|C157692_G8|C159175_G1|C145710_G2|C152389_G1|C146218_G1|C152034_G5
1503	3.9185e-10	5.6857e-08	26	516	328	28524	ossification	C158155_G4|C155032_G4|C148074_G15|C157773_G3|C159035_G7|C158459_G3|C158819_G1|C152653_G2|C160686_G9|C157225_G2|C153115_G1|C147669_G3|C152963_G4|C159840_G2|C157000_G2|C157050_G3|C125874_G1|C155419_G6|C147562_G2|C122827_G2|C159759_G2|C120322_G1|C159759_G3|C160156_G6|C158984_G12|C138093_G2
7600	6.2492e-10	8.6358e-08	41	1206	328	28524	sensory perception	C150894_G2|C150353_G2|C148434_G2|C135745_G1|C146801_G1|C146801_G2|C159035_G7|C158459_G3|C155353_G4|C147586_G2|C157456_G5|C156959_G1|C158819_G1|C143649_G1|C152653_G2|C156960_G2|C158438_G1|C143008_G4|C159489_G4|C153704_G3|C155734_G2|C150982_G10|C158070_G4|C150159_G3|C155977_G6|C158070_G7|C158798_G3|C155419_G6|C148158_G4|C158070_G3|C157021_G5|C150093_G7|C150393_G6|C122827_G2|C159759_G2|C159759_G3|C1…
22617	7.1174e-10	9.3885e-08	14	137	328	28524	extracellular matrix disassembly	C125874_G1|C156958_G8|C161220_G4|C159035_G7|C158459_G3|C158717_G10|C122827_G1|C120322_G1|C159327_G1|C159759_G3|C158954_G1|C155453_G1|C158984_G12|C159452_G4
2062	7.8397e-10	9.8917e-08	14	138	328	28524	chondrocyte differentiation	C125874_G1|C155419_G6|C151817_G4|C159035_G7|C158459_G3|C158819_G1|C152653_G2|C152693_G13|C122827_G2|C159759_G2|C157225_G2|C159759_G3|C158984_G12|C158984_G11
3007	2.4049e-09	2.9079e-07	27	604	328	28524	heart morphogenesis	C117303_G1|C148074_G15|C148459_G4|C159035_G7|C158819_G1|C146255_G1|C152653_G2|C160686_G9|C152329_G6|C151582_G2|C159840_G2|C152034_G5|C157050_G3|C155419_G6|C153683_G3|C144219_G3|C147562_G2|C141469_G3|C151013_G4|C122827_G1|C122827_G2|C159759_G2|C159759_G3|C156990_G1|C156214_G2|C158984_G12|C138093_G2
7602	2.8007e-09	3.2511e-07	14	152	328	28524	phototransduction	C150159_G3|C125874_G1|C158798_G3|C150894_G2|C148434_G2|C158459_G3|C147586_G2|C157456_G5|C156959_G1|C152693_G13|C156960_G2|C159489_G4|C156214_G2|C155734_G2
50890	3.3842e-09	3.7773e-07	49	1708	328	28524	cognition	C150894_G2|C148434_G2|C135745_G1|C146801_G1|C146801_G2|C159035_G7|C155353_G4|C147586_G2|C156959_G1|C158819_G1|C158438_G1|C159489_G4|C153704_G3|C158070_G4|C153280_G4|C158070_G7|C158798_G3|C155419_G6|C148158_G4|C158070_G3|C148160_G2|C157021_G5|C150093_G7|C150393_G6|C136017_G1|C160494_G2|C156214_G2|C160494_G7|C150353_G2|C157546_G3|C158459_G3|C155166_G1|C157456_G5|C143649_G1|C152653_G2|C156960_G2|C14…
9888	7.6534e-09	8.226e-07	69	2951	328	28524	tissue development	C153833_G8|C117303_G1|C155032_G4|C157326_G1|C159035_G7|C150181_G2|C152617_G17|C159740_G7|C154016_G10|C158819_G1|C8277_G1|C160686_G9|C153115_G1|C155719_G3|C151582_G2|C159840_G2|C150306_G6|C157000_G2|C125874_G1|C155419_G6|C153683_G3|C147562_G2|C152693_G13|C157148_G5|C155922_G5|C120322_G1|C155530_G3|C146921_G2|C160156_G6|C158615_G5|C149455_G2|C159493_G12|C151541_G7|C148074_G15|C148459_G4|C158459_G3|…
7507	1.1541e-08	1.1961e-06	41	1335	328	28524	heart development	C153833_G8|C117303_G1|C148074_G15|C148459_G4|C159035_G7|C158459_G3|C155166_G1|C156280_G6|C158819_G1|C146255_G1|C149699_G2|C152653_G2|C160686_G9|C154565_G2|C152329_G6|C157225_G2|C150417_G13|C151582_G2|C152313_G6|C146255_G2|C159840_G2|C152034_G5|C157050_G3|C125874_G1|C155419_G6|C153683_G3|C149839_G4|C158051_G6|C144219_G3|C147562_G2|C141469_G3|C151013_G4|C122827_G1|C122827_G2|C159759_G2|C159759_G3|C…
3206	1.5572e-08	1.5582e-06	15	203	328	28524	cardiac chamber morphogenesis	C117303_G1|C157050_G3|C148074_G15|C153683_G3|C159035_G7|C144219_G3|C147562_G2|C141469_G3|C146255_G1|C122827_G2|C159759_G2|C159759_G3|C156214_G2|C151582_G2|C152034_G5
9583	1.7764e-08	1.7184e-06	15	205	328	28524	detection of light stimulus	C150159_G3|C125874_G1|C158798_G3|C148158_G4|C150894_G2|C148434_G2|C158459_G3|C147586_G2|C157456_G5|C156959_G1|C152693_G13|C156960_G2|C159489_G4|C156214_G2|C155734_G2
60351	2.0454e-08	1.9147e-06	9	58	328	28524	cartilage development involved in endochondral bone morphogenesis	C158819_G1|C152653_G2|C125874_G1|C157148_G5|C155419_G6|C151817_G4|C158459_G3|C158984_G12|C158984_G11
9582	2.4285e-08	2.2024e-06	20	383	328	28524	detection of abiotic stimulus	C150159_G3|C125874_G1|C158798_G3|C148158_G4|C150894_G2|C148434_G2|C159035_G7|C158459_G3|C147586_G2|C157456_G5|C156959_G1|C152693_G13|C156960_G2|C150393_G6|C122827_G2|C159759_G2|C159489_G4|C159759_G3|C156214_G2|C155734_G2
9581	4.0371e-08	3.5502e-06	20	395	328	28524	detection of external stimulus	C150159_G3|C125874_G1|C158798_G3|C148158_G4|C150894_G2|C148434_G2|C159035_G7|C158459_G3|C147586_G2|C157456_G5|C156959_G1|C152693_G13|C156960_G2|C150393_G6|C122827_G2|C159759_G2|C159489_G4|C159759_G3|C156214_G2|C155734_G2
3205	4.6249e-08	3.8409e-06	19	360	328	28524	cardiac chamber development	C153833_G8|C117303_G1|C157050_G3|C148074_G15|C153683_G3|C159035_G7|C155166_G1|C156280_G6|C144219_G3|C147562_G2|C141469_G3|C146255_G1|C122827_G2|C152329_G6|C159759_G2|C159759_G3|C156214_G2|C151582_G2|C152034_G5
51216	4.6324e-08	3.8409e-06	18	323	328	28524	cartilage development	C125874_G1|C155419_G6|C151817_G4|C149839_G4|C159035_G7|C158459_G3|C158819_G1|C152653_G2|C152693_G13|C157148_G5|C122827_G2|C159759_G2|C120322_G1|C157225_G2|C159759_G3|C158984_G12|C158984_G11|C150306_G6
9887	5.2423e-08	4.2259e-06	59	2464	328	28524	organ morphogenesis	C117303_G1|C155032_G4|C146612_G9|C135745_G1|C157326_G1|C159035_G7|C150181_G2|C156959_G1|C158819_G1|C152084_G5|C8277_G1|C160686_G9|C159489_G4|C158954_G1|C151582_G2|C159840_G2|C150306_G6|C125874_G1|C155419_G6|C153683_G3|C147562_G2|C157148_G5|C150393_G6|C155922_G5|C120322_G1|C159327_G1|C156214_G2|C159493_G12|C151541_G7|C148074_G15|C148459_G4|C156958_G8|C157546_G3|C158459_G3|C155166_G1|C148493_G2|C15…
30199	6.0925e-08	4.7785e-06	11	110	328	28524	collagen fibril organization	C158819_G1|C152653_G2|C122827_G1|C155419_G6|C122827_G2|C159759_G2|C157225_G2|C159759_G3|C159035_G7|C158984_G12|C159452_G4
1502	7.5005e-08	5.728e-06	9	67	328	28524	cartilage condensation	C158819_G1|C152653_G2|C155419_G6|C122827_G2|C159759_G2|C157225_G2|C159759_G3|C159035_G7|C158984_G12
90257	7.737e-08	5.7571e-06	19	372	328	28524	regulation of muscle system process	C117303_G1|C145570_G3|C154168_G1|C122480_G1|C153683_G3|C159441_G2|C153430_G1|C160449_G5|C144219_G3|C142137_G1|C157062_G2|C141469_G3|C146255_G1|C152693_G13|C158484_G6|C153874_G5|C151582_G2|C156254_G5|C153874_G4
30705	9.7551e-08	7.0773e-06	20	417	328	28524	cytoskeleton-dependent intracellular transport	C153833_G8|C154168_G2|C154168_G4|C155977_G6|C154168_G1|C153471_G9|C153683_G3|C135745_G1|C156280_G6|C144219_G3|C146255_G1|C157692_G9|C150875_G3|C157692_G8|C151795_G1|C159175_G1|C145710_G2|C152389_G1|C146218_G1|C152034_G5
14819	1.272e-07	9.0031e-06	7	35	328	28524	regulation of skeletal muscle contraction	C117303_G1|C122480_G1|C159441_G2|C158484_G6|C153430_G1|C160449_G5|C157062_G2
22610	1.8233e-07	1.2304e-05	50	2001	328	28524	biological adhesion	C153833_G8|C146801_G2|C159035_G7|C153650_G12|C150181_G2|C154016_G10|C158819_G1|C158954_G1|C161626_G3|C155453_G1|C152963_G4|C153650_G5|C154020_G3|C144691_G4|C159452_G4|C161368_G2|C155419_G6|C153733_G9|C152693_G13|C151271_G1|C161170_G2|C153806_G3|C159897_G1|C159104_G1|C156958_G8|C157773_G3|C161220_G4|C146428_G1|C157546_G3|C156280_G6|C150536_G1|C152653_G2|C143008_G4|C153517_G4|C157225_G2|C150417_G13…
7155	1.8233e-07	1.2304e-05	50	2001	328	28524	cell adhesion	C153833_G8|C146801_G2|C159035_G7|C153650_G12|C150181_G2|C154016_G10|C158819_G1|C158954_G1|C161626_G3|C155453_G1|C152963_G4|C153650_G5|C154020_G3|C144691_G4|C159452_G4|C161368_G2|C155419_G6|C153733_G9|C152693_G13|C151271_G1|C161170_G2|C153806_G3|C159897_G1|C159104_G1|C156958_G8|C157773_G3|C161220_G4|C146428_G1|C157546_G3|C156280_G6|C150536_G1|C152653_G2|C143008_G4|C153517_G4|C157225_G2|C150417_G13…
51606	1.8981e-07	1.2304e-05	22	519	328	28524	detection of stimulus	C150159_G3|C125874_G1|C158798_G3|C148158_G4|C150894_G2|C159441_G2|C148434_G2|C159035_G7|C158459_G3|C147586_G2|C157456_G5|C156959_G1|C152693_G13|C156960_G2|C150393_G6|C122827_G2|C159759_G2|C159489_G4|C159759_G3|C153115_G1|C156214_G2|C155734_G2
43062	1.908e-07	1.2304e-05	32	995	328	28524	extracellular structure organization	C153806_G3|C159897_G1|C156958_G8|C157773_G3|C161220_G4|C159035_G7|C155468_G1|C158459_G3|C153650_G12|C150536_G1|C154016_G10|C158819_G1|C152653_G2|C152329_G6|C157225_G2|C158954_G1|C155453_G1|C159452_G4|C125874_G1|C161368_G2|C155419_G6|C156859_G4|C148389_G2|C158717_G10|C152693_G13|C122827_G1|C122827_G2|C159759_G2|C120322_G1|C159327_G1|C159759_G3|C158984_G12
48705	2.4774e-07	1.5629e-05	20	442	328	28524	skeletal system morphogenesis	C125874_G1|C155419_G6|C151817_G4|C157326_G1|C159035_G7|C158459_G3|C148493_G2|C150536_G1|C158819_G1|C152653_G2|C157148_G5|C122827_G2|C159759_G2|C120322_G1|C159327_G1|C157225_G2|C159759_G3|C156214_G2|C158984_G12|C158984_G11
60349	2.6145e-07	1.6143e-05	12	155	328	28524	bone morphogenesis	C158819_G1|C152653_G2|C125874_G1|C157148_G5|C155419_G6|C151817_G4|C120322_G1|C156214_G2|C158459_G3|C158984_G12|C158984_G11|C150536_G1
55013	3.9524e-07	2.3896e-05	11	132	328	28524	cardiac muscle cell development	C153833_G8|C117303_G1|C146255_G1|C157050_G3|C156990_G1|C148074_G15|C150417_G13|C158051_G6|C156280_G6|C147562_G2|C146255_G2
6942	5.1354e-07	3.0414e-05	12	165	328	28524	regulation of striated muscle contraction	C117303_G1|C146255_G1|C145570_G3|C122480_G1|C153683_G3|C159441_G2|C158484_G6|C153430_G1|C160449_G5|C156254_G5|C157062_G2|C141469_G3
6937	5.8564e-07	3.399e-05	15	268	328	28524	regulation of muscle contraction	C117303_G1|C145570_G3|C154168_G1|C122480_G1|C153683_G3|C159441_G2|C153430_G1|C160449_G5|C144219_G3|C157062_G2|C141469_G3|C146255_G1|C152693_G13|C158484_G6|C156254_G5
60350	9.0421e-07	5.1451e-05	10	115	328	28524	endochondral bone morphogenesis	C158819_G1|C152653_G2|C125874_G1|C157148_G5|C155419_G6|C151817_G4|C120322_G1|C158459_G3|C158984_G12|C158984_G11
55006	9.4485e-07	5.273e-05	11	144	328	28524	cardiac cell development	C153833_G8|C117303_G1|C146255_G1|C157050_G3|C156990_G1|C148074_G15|C150417_G13|C158051_G6|C156280_G6|C147562_G2|C146255_G2
55001	1.2104e-06	6.6274e-05	21	534	328	28524	muscle cell development	C153833_G8|C117303_G1|C157050_G3|C148074_G15|C122480_G1|C159441_G2|C158051_G6|C148389_G2|C156280_G6|C144219_G3|C147562_G2|C146255_G1|C160686_G9|C156990_G1|C157926_G1|C150417_G13|C149455_G2|C138093_G2|C146255_G2|C159840_G2|C152034_G5
7603	1.2988e-06	6.9798e-05	9	93	328	28524	phototransduction, visible light	C156959_G1|C152693_G13|C125874_G1|C158798_G3|C150894_G2|C159489_G4|C156214_G2|C158459_G3|C157456_G5
6836	1.3985e-06	7.379e-05	17	366	328	28524	neurotransmitter transport	C154470_G5|C156483_G4|C145314_G2|C158049_G1|C158049_G2|C150982_G2|C152270_G4|C111258_G1|C160494_G2|C111258_G2|C151365_G7|C160494_G7|C158059_G2|C153092_G1|C150982_G10|C157878_G7|C154020_G3
30574	1.8538e-06	9.6064e-05	9	97	328	28524	collagen catabolic process	C122827_G1|C120322_G1|C159759_G3|C156958_G8|C161220_G4|C159035_G7|C158984_G12|C158717_G10|C159452_G4
55007	2.5473e-06	0.00012969	12	192	328	28524	cardiac muscle cell differentiation	C153833_G8|C117303_G1|C146255_G1|C157050_G3|C154565_G2|C156990_G1|C148074_G15|C150417_G13|C158051_G6|C156280_G6|C147562_G2|C146255_G2
44243	3.0649e-06	0.00015335	9	103	328	28524	multicellular organismal catabolic process	C122827_G1|C120322_G1|C159759_G3|C156958_G8|C161220_G4|C159035_G7|C158984_G12|C158717_G10|C159452_G4
1958	3.1522e-06	0.00015505	7	55	328	28524	endochondral ossification	C158819_G1|C152653_G2|C125874_G1|C155419_G6|C120322_G1|C158459_G3|C158984_G12
9314	4.228e-06	0.00020449	26	827	328	28524	response to radiation	C155789_G6|C150894_G2|C148434_G2|C135745_G1|C146801_G2|C158459_G3|C147586_G2|C157456_G5|C156959_G1|C156960_G2|C154565_G2|C159489_G4|C157225_G2|C149880_G6|C155734_G2|C150159_G3|C125874_G1|C158798_G3|C151817_G4|C148158_G4|C152693_G13|C150393_G6|C156214_G2|C150393_G1|C158984_G11|C157878_G7
55010	4.5428e-06	0.00021612	9	108	328	28524	ventricular cardiac muscle tissue morphogenesis	C146255_G1|C122827_G2|C159759_G2|C159759_G3|C153683_G3|C159035_G7|C144219_G3|C141469_G3|C152034_G5
48513	5.1198e-06	0.00023964	110	6499	328	28524	organ development	C153833_G8|C155032_G4|C146612_G9|C135745_G1|C158716_G1|C155651_G5|C150181_G2|C154016_G10|C156959_G1|C158819_G1|C152084_G5|C159489_G4|C158954_G1|C155719_G3|C155453_G1|C150306_G6|C125874_G1|C152693_G13|C150393_G6|C155922_G5|C155530_G3|C146921_G2|C156214_G2|C158615_G5|C149455_G2|C157878_G7|C159897_G1|C148562_G10|C148459_G4|C156958_G8|C158459_G3|C155166_G1|C156280_G6|C148493_G2|C147456_G5|C149699_G2|…
3229	5.6946e-06	0.00026231	9	111	328	28524	ventricular cardiac muscle tissue development	C146255_G1|C122827_G2|C159759_G2|C159759_G3|C153683_G3|C159035_G7|C144219_G3|C141469_G3|C152034_G5
32963	6.1304e-06	0.00027797	9	112	328	28524	collagen metabolic process	C122827_G1|C120322_G1|C159759_G3|C156958_G8|C161220_G4|C159035_G7|C158984_G12|C158717_G10|C159452_G4
44259	8.1712e-06	0.00035944	9	116	328	28524	multicellular organismal macromolecule metabolic process	C122827_G1|C120322_G1|C159759_G3|C156958_G8|C161220_G4|C159035_G7|C158984_G12|C158717_G10|C159452_G4
32781	8.1747e-06	0.00035944	6	42	328	28524	positive regulation of ATPase activity	C151588_G5|C154168_G1|C153115_G1|C151269_G3|C160156_G6|C144219_G3
44236	1.006e-05	0.00043572	9	119	328	28524	multicellular organismal metabolic process	C122827_G1|C120322_G1|C159759_G3|C156958_G8|C161220_G4|C159035_G7|C158984_G12|C158717_G10|C159452_G4
6029	1.0707e-05	0.00045693	11	185	328	28524	proteoglycan metabolic process	C158819_G1|C152653_G2|C125874_G1|C155419_G6|C122827_G2|C159759_G2|C157225_G2|C159759_G3|C159035_G7|C158459_G3|C158984_G12
14733	1.233e-05	0.00051858	6	45	328	28524	regulation of skeletal muscle adaptation	C153683_G3|C153874_G5|C151582_G2|C142137_G1|C156254_G5|C153874_G4
9584	1.2545e-05	0.00052007	10	154	328	28524	detection of visible light	C156959_G1|C152693_G13|C125874_G1|C158798_G3|C148158_G4|C150894_G2|C159489_G4|C156214_G2|C158459_G3|C157456_G5
48731	1.3083e-05	0.00053476	138	8837	328	28524	system development	C153833_G8|C158155_G4|C155032_G4|C153346_G9|C146612_G9|C141761_G1|C135745_G1|C158716_G1|C155651_G5|C150181_G2|C153907_G8|C154016_G10|C156959_G1|C158819_G1|C152084_G5|C159489_G4|C158954_G1|C155719_G3|C150845_G1|C155000_G1|C158983_G1|C155453_G1|C152963_G4|C150306_G6|C159452_G4|C125874_G1|C149113_G2|C152693_G13|C150393_G6|C155922_G5|C155530_G3|C160919_G7|C146921_G2|C156214_G2|C158615_G5|C149455_G2|C…
55008	1.4042e-05	0.00056597	10	156	328	28524	cardiac muscle tissue morphogenesis	C146255_G1|C122827_G2|C159759_G2|C159759_G3|C156990_G1|C153683_G3|C159035_G7|C144219_G3|C141469_G3|C152034_G5
6865	1.4895e-05	0.00059213	13	267	328	28524	amino acid transport	C160434_G6|C145314_G2|C152411_G5|C152379_G2|C152270_G4|C133161_G2|C148336_G9|C111258_G1|C111258_G2|C155712_G6|C151365_G7|C158059_G2|C157878_G7
60343	1.5423e-05	0.00059911	5	28	328	28524	trabecula formation	C117303_G1|C157050_G3|C159327_G1|C148074_G15|C147562_G2
31446	1.569e-05	0.00059911	4	14	328	28524	regulation of fast-twitch skeletal muscle fiber contraction	C158484_G6|C153430_G1|C160449_G5|C157062_G2
31448	1.569e-05	0.00059911	4	14	328	28524	positive regulation of fast-twitch skeletal muscle fiber contraction	C158484_G6|C153430_G1|C160449_G5|C157062_G2
43462	1.9364e-05	0.00072978	7	72	328	28524	regulation of ATPase activity	C151588_G5|C154168_G1|C153115_G1|C151269_G3|C160156_G6|C144219_G3|C152034_G5
44057	2.0685e-05	0.00076958	35	1422	328	28524	regulation of system process	C117303_G1|C155032_G4|C159897_G1|C153430_G1|C142137_G1|C148142_G5|C157062_G2|C146255_G1|C153115_G1|C153991_G12|C158484_G6|C153874_G5|C151582_G2|C146255_G2|C154020_G3|C153874_G4|C152034_G5|C145570_G3|C154168_G1|C122480_G1|C153683_G3|C159441_G2|C154858_G6|C160449_G5|C144219_G3|C141469_G3|C149113_G2|C152693_G13|C152270_G4|C160494_G2|C160156_G6|C150393_G1|C158059_G2|C156254_G5|C157878_G7
60347	2.1202e-05	0.00077882	4	15	328	28524	heart trabecula formation	C117303_G1|C157050_G3|C148074_G15|C147562_G2
51146	2.1672e-05	0.00078617	21	645	328	28524	striated muscle cell differentiation	C153833_G8|C117303_G1|C157050_G3|C148074_G15|C122480_G1|C159441_G2|C158051_G6|C148389_G2|C156280_G6|C144219_G3|C147562_G2|C146255_G1|C160686_G9|C154565_G2|C156990_G1|C157926_G1|C150417_G13|C138093_G2|C146255_G2|C159840_G2|C152034_G5
60415	2.284e-05	0.00081829	10	165	328	28524	muscle tissue morphogenesis	C146255_G1|C122827_G2|C159759_G2|C159759_G3|C156990_G1|C153683_G3|C159035_G7|C144219_G3|C141469_G3|C152034_G5
35051	2.3414e-05	0.00082862	12	239	328	28524	cardiac cell differentiation	C153833_G8|C117303_G1|C146255_G1|C157050_G3|C154565_G2|C156990_G1|C148074_G15|C150417_G13|C158051_G6|C156280_G6|C147562_G2|C146255_G2
9416	2.4263e-05	0.00084834	21	650	328	28524	response to light stimulus	C150159_G3|C155789_G6|C125874_G1|C158798_G3|C148158_G4|C150894_G2|C148434_G2|C135745_G1|C146801_G2|C158459_G3|C147586_G2|C157456_G5|C156959_G1|C152693_G13|C156960_G2|C150393_G6|C159489_G4|C156214_G2|C150393_G1|C155734_G2|C157878_G7
55014	2.937e-05	0.00099601	3	6	328	28524	atrial cardiac muscle cell development	C157050_G3|C148074_G15|C147562_G2
32513	2.937e-05	0.00099601	3	6	328	28524	negative regulation of protein phosphatase type 2B activity	C153874_G5|C142137_G1|C153874_G4
6941	2.9516e-05	0.00099601	10	170	328	28524	striated muscle contraction	C146255_G1|C156990_G1|C153683_G3|C159441_G2|C109123_G1|C156254_G5|C146255_G2|C141469_G3|C159740_G7|C152034_G5
3208	3.2948e-05	0.001099	9	138	328	28524	cardiac ventricle morphogenesis	C146255_G1|C122827_G2|C159759_G2|C159759_G3|C153683_G3|C159035_G7|C144219_G3|C141469_G3|C152034_G5
55015	3.5531e-05	0.0011717	5	33	328	28524	ventricular cardiac muscle cell development	C153833_G8|C157050_G3|C148074_G15|C156280_G6|C147562_G2
14724	3.6301e-05	0.0011836	4	17	328	28524	regulation of twitch skeletal muscle contraction	C158484_G6|C153430_G1|C160449_G5|C157062_G2
7275	4.5834e-05	0.0014779	151	10110	328	28524	multicellular organismal development	C153833_G8|C158155_G4|C155032_G4|C153346_G9|C146612_G9|C141761_G1|C135745_G1|C158716_G1|C152112_G3|C155651_G5|C150181_G2|C153907_G8|C154016_G10|C156959_G1|C158819_G1|C152273_G3|C152084_G5|C159489_G4|C158954_G1|C150885_G5|C155719_G3|C150845_G1|C155000_G1|C158983_G1|C155453_G1|C152963_G4|C150306_G6|C159452_G4|C125874_G1|C149113_G2|C152693_G13|C150393_G6|C155922_G5|C155530_G3|C160919_G7|C146921_G2|C…
55011	5.0959e-05	0.0016251	3	7	328	28524	atrial cardiac muscle cell differentiation	C157050_G3|C148074_G15|C147562_G2
43502	5.4061e-05	0.0017053	9	147	328	28524	regulation of muscle adaptation	C117303_G1|C152693_G13|C122480_G1|C153683_G3|C153874_G5|C151582_G2|C142137_G1|C156254_G5|C153874_G4
30239	6.6134e-05	0.0020637	10	187	328	28524	myofibril assembly	C153833_G8|C146255_G1|C156990_G1|C122480_G1|C159441_G2|C157926_G1|C150417_G13|C156280_G6|C144219_G3|C152034_G5
48704	7.6014e-05	0.0023467	11	229	328	28524	embryonic skeletal system morphogenesis	C158819_G1|C152653_G2|C125874_G1|C155419_G6|C122827_G2|C159759_G2|C159759_G3|C159035_G7|C158459_G3|C158984_G12|C148493_G2
43279	7.6824e-05	0.0023468	13	313	328	28524	response to alkaloid	C151817_G4|C159441_G2|C154858_G6|C158459_G3|C160686_G9|C152270_G4|C155530_G3|C157926_G1|C149880_G6|C158059_G2|C138093_G2|C158984_G11|C159840_G2
32512	8.084e-05	0.0024336	3	8	328	28524	regulation of protein phosphatase type 2B activity	C153874_G5|C142137_G1|C153874_G4
42692	8.1627e-05	0.0024336	23	816	328	28524	muscle cell differentiation	C153833_G8|C117303_G1|C157050_G3|C155032_G4|C148074_G15|C122480_G1|C159441_G2|C158051_G6|C148389_G2|C156280_G6|C144219_G3|C147562_G2|C146255_G1|C160686_G9|C154565_G2|C156990_G1|C157926_G1|C150417_G13|C149455_G2|C138093_G2|C146255_G2|C159840_G2|C152034_G5
6875	8.2181e-05	0.0024336	20	655	328	28524	cellular metal ion homeostasis	C151588_G5|C117303_G1|C156483_G4|C159441_G2|C154858_G6|C158049_G2|C158459_G3|C160551_G4|C152693_G13|C160686_G9|C150393_G6|C153115_G1|C158484_G6|C160156_G6|C150393_G1|C149044_G1|C138093_G2|C153092_G1|C149939_G2|C159840_G2
45989	8.8029e-05	0.0025804	4	21	328	28524	positive regulation of striated muscle contraction	C158484_G6|C153430_G1|C160449_G5|C157062_G2
30003	8.9368e-05	0.0025935	23	821	328	28524	cellular cation homeostasis	C151588_G5|C117303_G1|C156483_G4|C156027_G1|C159441_G2|C154858_G6|C158049_G2|C158459_G3|C145507_G9|C160551_G4|C152693_G13|C157419_G7|C160686_G9|C150393_G6|C153115_G1|C158484_G6|C160156_G6|C150393_G1|C149044_G1|C138093_G2|C153092_G1|C149939_G2|C159840_G2
48706	9.3891e-05	0.0026977	12	276	328	28524	embryonic skeletal system development	C158819_G1|C152653_G2|C125874_G1|C155419_G6|C122827_G2|C159759_G2|C159759_G3|C159035_G7|C158459_G3|C158984_G12|C149409_G3|C148493_G2
9628	9.7936e-05	0.0027619	37	1662	328	28524	response to abiotic stimulus	C155789_G6|C150894_G2|C148434_G2|C135745_G1|C146801_G2|C159035_G7|C158459_G3|C155166_G1|C147586_G2|C157456_G5|C154016_G10|C156959_G1|C156960_G2|C152034_G9|C154565_G2|C159489_G4|C157225_G2|C149880_G6|C155734_G2|C150159_G3|C125874_G1|C158798_G3|C151817_G4|C148158_G4|C122480_G1|C158717_G10|C157027_G1|C152693_G13|C150393_G6|C122827_G2|C159759_G2|C159759_G3|C136017_G1|C156214_G2|C150393_G1|C158984_G11…
48646	9.8029e-05	0.0027619	42	1983	328	28524	anatomical structure formation involved in morphogenesis	C153833_G8|C117303_G1|C151541_G7|C146612_G9|C148074_G15|C156958_G8|C158716_G1|C158459_G3|C155166_G1|C156280_G6|C150181_G2|C154016_G10|C158819_G1|C152273_G3|C146255_G1|C152653_G2|C152084_G5|C152329_G6|C153517_G4|C149133_G5|C150417_G13|C150306_G6|C152034_G5|C148725_G1|C157050_G3|C153280_G4|C125874_G1|C155419_G6|C122480_G1|C159441_G2|C149839_G4|C148389_G2|C144219_G3|C147562_G2|C151013_G4|C152693_G13…
55012	0.00010406	0.0029036	5	41	328	28524	ventricular cardiac muscle cell differentiation	C153833_G8|C157050_G3|C148074_G15|C156280_G6|C147562_G2
30154	0.00011766	0.0032518	110	6967	328	28524	cell differentiation	C153833_G8|C158155_G4|C155032_G4|C146612_G9|C141761_G1|C135745_G1|C158716_G1|C155651_G5|C150181_G2|C153907_G8|C154016_G10|C156959_G1|C158819_G1|C152084_G5|C159489_G4|C158954_G1|C150885_G5|C155719_G3|C150845_G1|C155000_G1|C158983_G1|C152963_G4|C150306_G6|C148697_G9|C125874_G1|C149113_G2|C152693_G13|C150393_G6|C155922_G5|C155530_G3|C160919_G7|C146921_G2|C158615_G5|C150045_G1|C149455_G2|C141199_G1|C…
60047	0.00012539	0.003433	9	164	328	28524	heart contraction	C146255_G1|C156990_G1|C153683_G3|C159441_G2|C109123_G1|C149455_G2|C146255_G2|C141469_G3|C152034_G5
60048	0.00012821	0.0034771	8	129	328	28524	cardiac muscle contraction	C146255_G1|C156990_G1|C153683_G3|C159441_G2|C109123_G1|C146255_G2|C141469_G3|C152034_G5
3015	0.00013746	0.0036936	9	166	328	28524	heart process	C146255_G1|C156990_G1|C153683_G3|C159441_G2|C109123_G1|C149455_G2|C146255_G2|C141469_G3|C152034_G5
15837	0.00014657	0.0039023	13	334	328	28524	amine transport	C160434_G6|C145314_G2|C152411_G5|C152379_G2|C152270_G4|C133161_G2|C148336_G9|C111258_G1|C111258_G2|C155712_G6|C151365_G7|C158059_G2|C157878_G7
71711	0.00015209	0.0040125	4	24	328	28524	basement membrane organization	C148389_G2|C153650_G12|C155453_G1|C158717_G10
1523	0.00017021	0.00445	7	101	328	28524	retinoid metabolic process	C125874_G1|C155977_G6|C149751_G2|C148176_G2|C156214_G2|C158459_G3|C157456_G5
14070	0.0001791	0.0046407	17	536	328	28524	response to organic cyclic substance	C151541_G7|C151817_G4|C159441_G2|C154858_G6|C158459_G3|C160686_G9|C152270_G4|C155530_G3|C157225_G2|C153115_G1|C157926_G1|C160156_G6|C149880_G6|C158059_G2|C138093_G2|C158984_G11|C159840_G2
71599	0.00018236	0.0046832	6	72	328	28524	otic vesicle development	C158819_G1|C151013_G4|C152653_G2|C155419_G6|C158984_G12|C150306_G6
32502	0.00018994	0.0048352	159	11044	328	28524	developmental process	C153833_G8|C158155_G4|C155032_G4|C153346_G9|C146612_G9|C141761_G1|C135745_G1|C158716_G1|C152112_G3|C155651_G5|C150181_G2|C153907_G8|C154016_G10|C156959_G1|C158819_G1|C152273_G3|C152084_G5|C159489_G4|C158954_G1|C150885_G5|C155719_G3|C150845_G1|C155000_G1|C158983_G1|C155453_G1|C152963_G4|C150306_G6|C159452_G4|C148697_G9|C125874_G1|C149113_G2|C152693_G13|C150393_G6|C155922_G5|C155530_G3|C160919_G7|C…
16101	0.00022968	0.0057959	7	106	328	28524	diterpenoid metabolic process	C125874_G1|C155977_G6|C149751_G2|C148176_G2|C156214_G2|C158459_G3|C157456_G5
55080	0.00023631	0.0059118	25	994	328	28524	cation homeostasis	C117303_G1|C156027_G1|C157626_G2|C158459_G3|C160686_G9|C153115_G1|C158484_G6|C153092_G1|C159840_G2|C151588_G5|C156483_G4|C159441_G2|C154858_G6|C158049_G2|C145507_G9|C160551_G4|C152693_G13|C157419_G7|C150393_G6|C156669_G2|C160156_G6|C150393_G1|C149044_G1|C138093_G2|C149939_G2
3231	0.00025514	0.0063283	11	263	328	28524	cardiac ventricle development	C146255_G1|C122827_G2|C159759_G2|C159759_G3|C153683_G3|C151582_G2|C159035_G7|C155166_G1|C144219_G3|C141469_G3|C152034_G5
15988	0.00026376	0.0064321	6	77	328	28524	energy coupled proton transport, against electrochemical gradient	C160050_G1|C155403_G2|C157419_G7|C148459_G4|C145507_G9|C160551_G4
15991	0.00026376	0.0064321	6	77	328	28524	ATP hydrolysis coupled proton transport	C160050_G1|C155403_G2|C157419_G7|C148459_G4|C145507_G9|C160551_G4
14074	0.00028843	0.0069752	7	110	328	28524	response to purine	C160686_G9|C152270_G4|C159441_G2|C149880_G6|C158059_G2|C138093_G2|C159840_G2
30005	0.00032938	0.0078997	20	728	328	28524	cellular di-, tri-valent inorganic cation homeostasis	C117303_G1|C156483_G4|C156027_G1|C159441_G2|C154858_G6|C158049_G2|C158459_G3|C145507_G9|C152693_G13|C160686_G9|C150393_G6|C153115_G1|C158484_G6|C160156_G6|C150393_G1|C149044_G1|C138093_G2|C153092_G1|C149939_G2|C159840_G2
55065	0.00034109	0.0081113	20	730	328	28524	metal ion homeostasis	C151588_G5|C117303_G1|C156483_G4|C159441_G2|C154858_G6|C158049_G2|C158459_G3|C160551_G4|C152693_G13|C160686_G9|C150393_G6|C153115_G1|C158484_G6|C160156_G6|C150393_G1|C149044_G1|C138093_G2|C153092_G1|C149939_G2|C159840_G2
7423	0.0003438	0.0081113	31	1387	328	28524	sensory organ development	C153833_G8|C146612_G9|C148459_G4|C156958_G8|C135745_G1|C159035_G7|C158459_G3|C155166_G1|C156280_G6|C150181_G2|C148493_G2|C156959_G1|C158819_G1|C152653_G2|C152084_G5|C8277_G1|C159489_G4|C149133_G5|C151490_G4|C150306_G6|C155419_G6|C157027_G1|C151013_G4|C122827_G1|C150393_G6|C122827_G2|C159759_G2|C159327_G1|C159759_G3|C136017_G1|C158984_G12
2026	0.00035603	0.0083323	5	53	328	28524	regulation of the force of heart contraction	C146255_G1|C152693_G13|C146255_G2|C141469_G3|C152034_G5
6874	0.00038847	0.0089526	18	627	328	28524	cellular calcium ion homeostasis	C117303_G1|C156483_G4|C159441_G2|C154858_G6|C158049_G2|C158459_G3|C152693_G13|C160686_G9|C150393_G6|C153115_G1|C158484_G6|C160156_G6|C150393_G1|C149044_G1|C138093_G2|C153092_G1|C149939_G2|C159840_G2
15812	0.0003887	0.0089526	5	54	328	28524	gamma-aminobutyric acid transport	C152270_G4|C111258_G1|C111258_G2|C151365_G7|C158059_G2
70885	0.00039558	0.0090392	3	13	328	28524	negative regulation of calcineurin-NFAT signaling pathway	C153874_G5|C142137_G1|C153874_G4
31032	0.0004219	0.0095653	10	235	328	28524	actomyosin structure organization	C153833_G8|C146255_G1|C156990_G1|C122480_G1|C159441_G2|C157926_G1|C150417_G13|C156280_G6|C144219_G3|C152034_G5
55066	0.00043722	0.009792	22	859	328	28524	di-, tri-valent inorganic cation homeostasis	C117303_G1|C156483_G4|C156027_G1|C157626_G2|C159441_G2|C154858_G6|C158049_G2|C158459_G3|C145507_G9|C152693_G13|C160686_G9|C150393_G6|C153115_G1|C158484_G6|C156669_G2|C160156_G6|C150393_G1|C149044_G1|C138093_G2|C153092_G1|C149939_G2|C159840_G2
45214	0.00044202	0.009792	7	118	328	28524	sarcomere organization	C156990_G1|C122480_G1|C159441_G2|C157926_G1|C150417_G13|C144219_G3|C152034_G5
6721	0.00044202	0.009792	7	118	328	28524	terpenoid metabolic process	C125874_G1|C155977_G6|C149751_G2|C148176_G2|C156214_G2|C158459_G3|C157456_G5
32229	0.00049919	0.010975	3	14	328	28524	negative regulation of synaptic transmission, GABAergic	C152270_G4|C158059_G2|C154020_G3
9653	0.00051704	0.011277	88	5504	328	28524	anatomical structure morphogenesis	C153833_G8|C117303_G1|C155032_G4|C146612_G9|C135745_G1|C158716_G1|C157326_G1|C159035_G7|C150181_G2|C152617_G17|C154016_G10|C156959_G1|C158819_G1|C152273_G3|C152084_G5|C8277_G1|C160686_G9|C159489_G4|C158954_G1|C153115_G1|C151582_G2|C154020_G3|C159840_G2|C150306_G6|C157000_G2|C153280_G4|C125874_G1|C155419_G6|C153471_G9|C153683_G3|C147562_G2|C152693_G13|C157148_G5|C150393_G6|C155922_G5|C120322_G1|C1…
30029	0.00052071	0.011277	27	1171	328	28524	actin filament-based process	C153833_G8|C117303_G1|C151541_G7|C159104_G1|C156280_G6|C146255_G1|C149699_G2|C153035_G7|C150417_G13|C159175_G1|C152034_G5|C158211_G1|C154168_G2|C154168_G4|C154168_G1|C122480_G1|C153683_G3|C159441_G2|C144219_G3|C149113_G2|C157692_G9|C157692_G8|C156990_G1|C157926_G1|C145710_G2|C152389_G1|C146218_G1
6818	0.00052986	0.01139	8	159	328	28524	hydrogen transport	C160050_G1|C152379_G2|C155403_G2|C157419_G7|C156317_G3|C148459_G4|C145507_G9|C160551_G4
22411	0.00057869	0.012331	16	540	328	28524	cellular component disassembly	C125874_G1|C156958_G8|C161220_G4|C159035_G7|C158459_G3|C153907_G8|C158717_G10|C152693_G13|C122827_G1|C120322_G1|C159327_G1|C159759_G3|C158954_G1|C155453_G1|C158984_G12|C159452_G4
46942	0.00058211	0.012331	14	436	328	28524	carboxylic acid transport	C160434_G6|C145314_G2|C152411_G5|C152379_G2|C152270_G4|C133161_G2|C148336_G9|C111258_G1|C111258_G2|C156669_G2|C155712_G6|C151365_G7|C158059_G2|C157878_G7
45932	0.00058721	0.012348	5	59	328	28524	negative regulation of muscle contraction	C158484_G6|C153430_G1|C160449_G5|C156254_G5|C157062_G2
48468	0.00059244	0.012369	68	4015	328	28524	cell development	C153833_G8|C117303_G1|C155032_G4|C141761_G1|C135745_G1|C159035_G7|C150181_G2|C153907_G8|C152617_G17|C154016_G10|C156959_G1|C8277_G1|C160686_G9|C159489_G4|C158954_G1|C150845_G1|C151582_G2|C154020_G3|C159840_G2|C150306_G6|C157000_G2|C153471_G9|C155503_G4|C147562_G2|C150393_G6|C155922_G5|C151680_G1|C155530_G3|C161170_G2|C153944_G4|C146921_G2|C149455_G2|C159493_G12|C151541_G7|C159897_G1|C148074_G15|C…
55074	0.00060205	0.012392	18	651	328	28524	calcium ion homeostasis	C117303_G1|C156483_G4|C159441_G2|C154858_G6|C158049_G2|C158459_G3|C152693_G13|C160686_G9|C150393_G6|C153115_G1|C158484_G6|C160156_G6|C150393_G1|C149044_G1|C138093_G2|C153092_G1|C149939_G2|C159840_G2
60174	0.00060637	0.012392	4	34	328	28524	limb bud formation	C158819_G1|C152653_G2|C155419_G6|C158984_G12
60272	0.00060637	0.012392	4	34	328	28524	embryonic skeletal joint morphogenesis	C158819_G1|C152653_G2|C155419_G6|C158984_G12
15849	0.00062235	0.01263	14	439	328	28524	organic acid transport	C160434_G6|C145314_G2|C152411_G5|C152379_G2|C152270_G4|C133161_G2|C148336_G9|C111258_G1|C111258_G2|C156669_G2|C155712_G6|C151365_G7|C158059_G2|C157878_G7
48869	0.00072087	0.014527	111	7369	328	28524	cellular developmental process	C153833_G8|C158155_G4|C155032_G4|C146612_G9|C141761_G1|C135745_G1|C158716_G1|C155651_G5|C150181_G2|C153907_G8|C154016_G10|C156959_G1|C158819_G1|C152084_G5|C159489_G4|C158954_G1|C150885_G5|C155719_G3|C150845_G1|C155000_G1|C158983_G1|C152963_G4|C150306_G6|C148697_G9|C125874_G1|C149113_G2|C152693_G13|C150393_G6|C155922_G5|C155530_G3|C160919_G7|C146921_G2|C158615_G5|C150045_G1|C149455_G2|C141199_G1|C…
2063	0.000738	0.014736	5	62	328	28524	chondrocyte development	C122827_G2|C159759_G2|C157225_G2|C159759_G3|C159035_G7
51047	0.00074139	0.014736	14	447	328	28524	positive regulation of secretion	C148697_G9|C155032_G4|C153346_G9|C152780_G3|C146913_G6|C148870_G4|C152270_G4|C153115_G1|C154568_G2|C160156_G6|C150393_G1|C149044_G1|C158059_G2|C154020_G3
32264	0.00075499	0.014905	3	16	328	28524	IMP salvage	C147233_G1|C159959_G4|C159959_G12
6811	0.00077242	0.015146	38	1918	328	28524	ion transport	C156027_G1|C157626_G2|C148459_G4|C153430_G1|C150982_G2|C157062_G2|C155403_G2|C160686_G9|C133161_G2|C153115_G1|C150694_G5|C158484_G6|C151582_G2|C150982_G10|C151292_G10|C159840_G2|C151588_G5|C160050_G1|C160887_G1|C160434_G6|C159441_G2|C157021_G5|C145507_G9|C160449_G5|C160551_G4|C152379_G2|C157419_G7|C120728_G2|C150393_G6|C148336_G9|C160494_G2|C156669_G2|C160156_G6|C149254_G8|C150393_G1|C160494_G7|C…
3009	0.00084048	0.01637	4	37	328	28524	skeletal muscle contraction	C153683_G3|C109123_G1|C156254_G5|C159740_G7
6776	0.00085347	0.016438	5	64	328	28524	vitamin A metabolic process	C155977_G6|C149751_G2|C148176_G2|C156214_G2|C157456_G5
48856	0.00085532	0.016438	140	9767	328	28524	anatomical structure development	C153833_G8|C158155_G4|C155032_G4|C153346_G9|C146612_G9|C141761_G1|C135745_G1|C158716_G1|C155651_G5|C150181_G2|C153907_G8|C154016_G10|C156959_G1|C158819_G1|C152273_G3|C152084_G5|C159489_G4|C158954_G1|C155719_G3|C150845_G1|C155000_G1|C158983_G1|C155453_G1|C152963_G4|C150306_G6|C159452_G4|C125874_G1|C149113_G2|C152693_G13|C150393_G6|C155922_G5|C155530_G3|C160919_G7|C146921_G2|C156214_G2|C158615_G5|C…
7154	0.00089464	0.017081	48	2624	328	28524	cell communication	C157263_G2|C155032_G4|C148587_G2|C159897_G1|C156484_G5|C159391_G4|C158459_G3|C155961_G1|C159740_G7|C146016_G1|C152084_G5|C143008_G4|C153517_G4|C145769_G2|C153115_G1|C149133_G5|C153092_G1|C150982_G10|C151292_G10|C154020_G3|C148725_G1|C160434_G6|C149153_G5|C154470_G5|C151817_G4|C158049_G1|C154858_G6|C148664_G2|C149113_G2|C152693_G13|C120728_G2|C152270_G4|C150875_G3|C155530_G3|C111258_G1|C150365_G11…
48562	0.00096205	0.018194	17	622	328	28524	embryonic organ morphogenesis	C155032_G4|C125874_G1|C155419_G6|C159035_G7|C158459_G3|C155166_G1|C148493_G2|C158819_G1|C151013_G4|C152653_G2|C152084_G5|C122827_G2|C159759_G2|C159327_G1|C159759_G3|C158984_G12|C150306_G6
6812	0.00096551	0.018194	30	1412	328	28524	cation transport	C156027_G1|C148459_G4|C153430_G1|C150982_G2|C157062_G2|C155403_G2|C160686_G9|C133161_G2|C153115_G1|C158484_G6|C151582_G2|C150982_G10|C151292_G10|C159840_G2|C151588_G5|C160050_G1|C160887_G1|C160434_G6|C157021_G5|C145507_G9|C160449_G5|C160551_G4|C152379_G2|C157419_G7|C150393_G6|C160494_G2|C160156_G6|C150393_G1|C160494_G7|C138093_G2
50910	0.001028	0.019247	4	39	328	28524	detection of mechanical stimulus involved in sensory perception of sound	C122827_G2|C159759_G2|C159759_G3|C159035_G7
55002	0.0010812	0.020112	14	465	328	28524	striated muscle cell development	C153833_G8|C122480_G1|C159441_G2|C148389_G2|C156280_G6|C144219_G3|C146255_G1|C160686_G9|C156990_G1|C157926_G1|C150417_G13|C138093_G2|C159840_G2|C152034_G5
7268	0.0010897	0.020142	30	1423	328	28524	synaptic transmission	C157263_G2|C148587_G2|C156484_G5|C159391_G4|C158459_G3|C159740_G7|C153517_G4|C145769_G2|C153092_G1|C150982_G10|C154020_G3|C149153_G5|C154470_G5|C158049_G1|C154858_G6|C148664_G2|C152693_G13|C120728_G2|C152270_G4|C150875_G3|C111258_G1|C150365_G11|C155450_G7|C160494_G2|C111258_G2|C151365_G7|C160494_G7|C158059_G2|C157878_G7|C131755_G3
7417	0.001162	0.021342	41	2167	328	28524	central nervous system development	C153833_G8|C157263_G2|C155032_G4|C153346_G9|C146612_G9|C148562_G10|C157546_G3|C155651_G5|C158459_G3|C156280_G6|C148493_G2|C156262_G2|C158819_G1|C152653_G2|C8277_G1|C153517_G4|C157225_G2|C158954_G1|C149133_G5|C144691_G4|C157000_G2|C125874_G1|C155419_G6|C148160_G2|C155503_G4|C148389_G2|C157027_G1|C150741_G1|C120728_G2|C153848_G9|C155530_G3|C161170_G2|C156990_G1|C146921_G2|C158615_G5|C155712_G6|C123…
45988	0.0012431	0.022547	4	41	328	28524	negative regulation of striated muscle contraction	C158484_G6|C153430_G1|C160449_G5|C157062_G2
42572	0.0012431	0.022547	4	41	328	28524	retinol metabolic process	C155977_G6|C149751_G2|C148176_G2|C156214_G2
42471	0.0013237	0.023713	11	321	328	28524	ear morphogenesis	C158819_G1|C151013_G4|C152653_G2|C155419_G6|C122827_G2|C159759_G2|C159759_G3|C159035_G7|C158984_G12|C148493_G2|C150306_G6
10927	0.0013237	0.023713	11	321	328	28524	cellular component assembly involved in morphogenesis	C153833_G8|C148725_G1|C146255_G1|C156990_G1|C122480_G1|C159441_G2|C157926_G1|C150417_G13|C156280_G6|C144219_G3|C152034_G5
43101	0.0013616	0.024094	4	42	328	28524	purine salvage	C160050_G1|C147233_G1|C159959_G4|C159959_G12
15800	0.0013616	0.024094	4	42	328	28524	acidic amino acid transport	C152270_G4|C148336_G9|C158059_G2|C157878_G7
51239	0.0014746	0.025936	75	4685	328	28524	regulation of multicellular organismal process	C117303_G1|C155032_G4|C148142_G5|C157062_G2|C152084_G5|C8277_G1|C148870_G4|C153115_G1|C158983_G1|C151582_G2|C154020_G3|C157000_G2|C145570_G3|C153683_G3|C148160_G2|C152780_G3|C154858_G6|C155503_G4|C160449_G5|C149113_G2|C152693_G13|C120728_G2|C155922_G5|C159327_G1|C151680_G1|C155530_G3|C136017_G1|C160494_G2|C160919_G7|C146921_G2|C160156_G6|C156214_G2|C150393_G1|C157878_G7|C131755_G3|C158378_G4|C151…
19226	0.0015393	0.02691	34	1721	328	28524	transmission of nerve impulse	C157263_G2|C148587_G2|C159897_G1|C156484_G5|C159391_G4|C158459_G3|C159740_G7|C153517_G4|C145769_G2|C153092_G1|C150982_G10|C151292_G10|C154020_G3|C148725_G1|C149153_G5|C154470_G5|C158049_G1|C154858_G6|C148664_G2|C152693_G13|C120728_G2|C152270_G4|C150875_G3|C111258_G1|C150365_G11|C155450_G7|C160494_G2|C161170_G2|C111258_G2|C151365_G7|C160494_G7|C158059_G2|C157878_G7|C131755_G3
71312	0.0015825	0.0275	6	108	328	28524	cellular response to alkaloid	C160686_G9|C151817_G4|C159441_G2|C138093_G2|C158984_G11|C159840_G2
9605	0.0016301	0.028159	39	2068	328	28524	response to external stimulus	C150838_G1|C155032_G4|C150894_G2|C148176_G2|C159104_G1|C148434_G2|C159035_G7|C158459_G3|C155166_G1|C155961_G1|C147586_G2|C157456_G5|C156959_G1|C156960_G2|C153517_G4|C159489_G4|C157225_G2|C153115_G1|C149880_G6|C155734_G2|C150982_G10|C150159_G3|C160434_G6|C125874_G1|C158798_G3|C151817_G4|C148158_G4|C157027_G1|C152693_G13|C150393_G6|C122827_G2|C155922_G5|C159759_G2|C159759_G3|C136017_G1|C160156_G6|C…
1778	0.0017184	0.029334	3	21	328	28524	plasma membrane repair	C153833_G8|C117303_G1|C156280_G6
10447	0.0017184	0.029334	3	21	328	28524	response to acidity	C157225_G2|C136017_G1|C158717_G10
42472	0.0019182	0.03253	10	287	328	28524	inner ear morphogenesis	C158819_G1|C151013_G4|C152653_G2|C155419_G6|C122827_G2|C159759_G2|C159759_G3|C159035_G7|C158984_G12|C150306_G6
7267	0.0019477	0.03253	34	1746	328	28524	cell-cell signaling	C157263_G2|C148587_G2|C156484_G5|C159391_G4|C158459_G3|C159740_G7|C152084_G5|C143008_G4|C153517_G4|C145769_G2|C149133_G5|C153092_G1|C150982_G10|C154020_G3|C149153_G5|C154470_G5|C158049_G1|C154858_G6|C148664_G2|C152693_G13|C120728_G2|C152270_G4|C150875_G3|C155530_G3|C111258_G1|C150365_G11|C155450_G7|C160494_G2|C111258_G2|C151365_G7|C160494_G7|C158059_G2|C157878_G7|C131755_G3
19748	0.0019684	0.03253	8	195	328	28524	secondary metabolic process	C125874_G1|C155977_G6|C149751_G2|C148176_G2|C146921_G2|C156214_G2|C158459_G3|C157456_G5
22400	0.0019729	0.03253	3	22	328	28524	regulation of rhodopsin mediated signaling pathway	C156959_G1|C152693_G13|C158798_G3
43092	0.0019729	0.03253	3	22	328	28524	L-amino acid import	C152270_G4|C158059_G2|C157878_G7
32261	0.0019729	0.03253	3	22	328	28524	purine nucleotide salvage	C147233_G1|C159959_G4|C159959_G12
48592	0.0020446	0.033522	14	498	328	28524	eye morphogenesis	C146612_G9|C156958_G8|C135745_G1|C158459_G3|C155166_G1|C150181_G2|C148493_G2|C156959_G1|C152084_G5|C122827_G1|C150393_G6|C159327_G1|C159489_G4|C149133_G5
30903	0.002074	0.033609	5	78	328	28524	notochord development	C158819_G1|C152653_G2|C155419_G6|C149133_G5|C158984_G12
15807	0.0020831	0.033609	6	114	328	28524	L-amino acid transport	C152270_G4|C111258_G1|C111258_G2|C151365_G7|C158059_G2|C157878_G7
55085	0.0020846	0.033609	30	1485	328	28524	transmembrane transport	C156027_G1|C148459_G4|C153430_G1|C155961_G1|C157062_G2|C155403_G2|C133161_G2|C153115_G1|C150694_G5|C158484_G6|C150982_G10|C151292_G10|C151588_G5|C160050_G1|C160434_G6|C145314_G2|C159441_G2|C145507_G9|C160449_G5|C160551_G4|C152379_G2|C157419_G7|C152270_G4|C150393_G6|C149254_G8|C155712_G6|C150393_G1|C151365_G7|C160494_G7|C157878_G7
31589	0.0021269	0.034101	11	341	328	28524	cell-substrate adhesion	C143008_G4|C153517_G4|C158954_G1|C157926_G1|C157773_G3|C150417_G13|C157546_G3|C153650_G12|C155453_G1|C150181_G2|C153650_G5
6188	0.0022496	0.035779	3	23	328	28524	IMP biosynthetic process	C147233_G1|C159959_G4|C159959_G12
15992	0.0022562	0.035779	7	156	328	28524	proton transport	C160050_G1|C152379_G2|C155403_G2|C157419_G7|C148459_G4|C145507_G9|C160551_G4
71322	0.0023756	0.037468	8	201	328	28524	cellular response to carbohydrate stimulus	C152693_G13|C155032_G4|C154565_G2|C136017_G1|C153115_G1|C157926_G1|C153704_G3|C160156_G6
51179	0.0024785	0.038879	127	8928	328	28524	localization	C153833_G8|C155032_G4|C156570_G1|C141761_G1|C135745_G1|C158716_G1|C152112_G3|C150181_G2|C157062_G2|C158954_G1|C150621_G5|C153092_G1|C158070_G4|C125874_G1|C152780_G3|C157021_G5|C160449_G5|C149113_G2|C152379_G2|C152693_G13|C150393_G6|C155922_G5|C156317_G3|C155530_G3|C154568_G2|C151197_G2|C156669_G2|C158615_G5|C149254_G8|C150393_G1|C157878_G7|C141199_G1|C155789_G6|C148621_G8|C156027_G1|C150353_G2|C1…
71306	0.0026648	0.041134	2	7	328	28524	cellular response to vitamin E	C151817_G4|C158984_G11
14809	0.0026648	0.041134	2	7	328	28524	regulation of skeletal muscle contraction by regulation of release of sequestered calcium ion	C122480_G1|C159441_G2
51939	0.0026648	0.041134	2	7	328	28524	gamma-aminobutyric acid import	C152270_G4|C158059_G2
6775	0.0028685	0.043873	5	84	328	28524	fat-soluble vitamin metabolic process	C155977_G6|C149751_G2|C148176_G2|C156214_G2|C157456_G5
16056	0.0028725	0.043873	3	25	328	28524	rhodopsin mediated signaling pathway	C156959_G1|C152693_G13|C158798_G3
71407	0.0029312	0.044536	8	208	328	28524	cellular response to organic cyclic substance	C151541_G7|C160686_G9|C151817_G4|C155530_G3|C159441_G2|C138093_G2|C158984_G11|C159840_G2
6720	0.0029837	0.044935	7	164	328	28524	isoprenoid metabolic process	C125874_G1|C155977_G6|C149751_G2|C148176_G2|C156214_G2|C158459_G3|C157456_G5
1654	0.0029884	0.044935	21	937	328	28524	eye development	C153833_G8|C146612_G9|C148459_G4|C156958_G8|C135745_G1|C158459_G3|C155166_G1|C156280_G6|C150181_G2|C148493_G2|C157027_G1|C156959_G1|C152084_G5|C8277_G1|C122827_G1|C150393_G6|C159327_G1|C159489_G4|C136017_G1|C149133_G5|C151490_G4
60021	0.0032984	0.04934	7	167	328	28524	palate development	C158819_G1|C152653_G2|C155419_G6|C156214_G2|C159035_G7|C158984_G12|C148493_G2
6810	0.0033565	0.049951	101	6881	328	28524	transport	C153833_G8|C155032_G4|C156570_G1|C141761_G1|C135745_G1|C152112_G3|C150181_G2|C157062_G2|C150621_G5|C153092_G1|C158070_G4|C152780_G3|C157021_G5|C160449_G5|C152379_G2|C150393_G6|C156317_G3|C155530_G3|C154568_G2|C151197_G2|C156669_G2|C149254_G8|C150393_G1|C157878_G7|C155789_G6|C148621_G8|C156027_G1|C150353_G2|C148459_G4|C155166_G1|C156280_G6|C157471_G2|C133161_G2|C143008_G4|C154470_G5|C156483_G4|C15…

## Sheet: D14-13C
GO-ID	p-value	corr p-value	x	n	X	N	Description	Genes in test set
7601	1.2937e-15	7.7257e-13	17	581	58	28524	visual perception	C158070_G4|C150159_G3|C158070_G7|C158798_G3|C155977_G6|C148158_G4|C150894_G2|C158070_G3|C157520_G2|C157021_G5|C158459_G3|C147586_G2|C150925_G1|C143649_G1|C147657_G1|C156214_G2|C155734_G2
50953	1.6196e-15	7.7257e-13	17	589	58	28524	sensory perception of light stimulus	C158070_G4|C150159_G3|C158070_G7|C158798_G3|C155977_G6|C148158_G4|C150894_G2|C158070_G3|C157520_G2|C157021_G5|C158459_G3|C147586_G2|C150925_G1|C143649_G1|C147657_G1|C156214_G2|C155734_G2
7600	1.3525e-12	4.3009e-10	19	1206	58	28524	sensory perception	C158070_G4|C150159_G3|C158070_G7|C158798_G3|C155977_G6|C148158_G4|C150894_G2|C158070_G3|C157520_G2|C157021_G5|C158459_G3|C147586_G2|C150925_G1|C143649_G1|C147657_G1|C156214_G2|C155734_G2|C139524_G1|C150982_G10
3008	4.0192e-11	9.5859e-09	29	3898	58	28524	system process	C156484_G5|C150894_G2|C131870_G1|C158459_G3|C155166_G1|C147586_G2|C143649_G1|C147657_G1|C153991_G12|C155734_G2|C150982_G10|C158070_G4|C148725_G1|C150159_G3|C154168_G5|C158070_G7|C158798_G3|C155977_G6|C148158_G4|C154168_G1|C158070_G3|C155627_G1|C157520_G2|C157021_G5|C150925_G1|C141469_G3|C156214_G2|C151365_G7|C139524_G1
50890	6.4632e-11	1.2332e-08	20	1708	58	28524	cognition	C158070_G4|C150159_G3|C158070_G7|C158798_G3|C155977_G6|C148158_G4|C150894_G2|C158070_G3|C157520_G2|C157021_G5|C158459_G3|C155166_G1|C147586_G2|C150925_G1|C143649_G1|C147657_G1|C156214_G2|C155734_G2|C139524_G1|C150982_G10
9583	3.3686e-10	5.3561e-08	9	205	58	28524	detection of light stimulus	C150159_G3|C147657_G1|C158798_G3|C148158_G4|C150894_G2|C156214_G2|C158459_G3|C155734_G2|C147586_G2
50877	1.3073e-08	1.7817e-06	23	3110	58	28524	neurological system process	C158070_G4|C148725_G1|C150159_G3|C158070_G7|C158798_G3|C155977_G6|C148158_G4|C156484_G5|C150894_G2|C158070_G3|C157520_G2|C157021_G5|C158459_G3|C155166_G1|C147586_G2|C150925_G1|C143649_G1|C147657_G1|C156214_G2|C155734_G2|C151365_G7|C139524_G1|C150982_G10
7602	2.5428e-08	3.0323e-06	7	152	58	28524	phototransduction	C150159_G3|C158798_G3|C150894_G2|C156214_G2|C158459_G3|C155734_G2|C147586_G2
9582	7.7e-08	8.162e-06	9	383	58	28524	detection of abiotic stimulus	C150159_G3|C147657_G1|C158798_G3|C148158_G4|C150894_G2|C156214_G2|C158459_G3|C155734_G2|C147586_G2
9581	1.0005e-07	9.5448e-06	9	395	58	28524	detection of external stimulus	C150159_G3|C147657_G1|C158798_G3|C148158_G4|C150894_G2|C156214_G2|C158459_G3|C155734_G2|C147586_G2
9584	7.2102e-07	6.2532e-05	6	154	58	28524	detection of visible light	C147657_G1|C158798_G3|C148158_G4|C150894_G2|C156214_G2|C158459_G3
51606	9.8404e-07	7.8231e-05	9	519	58	28524	detection of stimulus	C150159_G3|C147657_G1|C158798_G3|C148158_G4|C150894_G2|C156214_G2|C158459_G3|C155734_G2|C147586_G2
42572	1.4731e-06	0.0001081	4	41	58	28524	retinol metabolic process	C155977_G6|C149751_G2|C148176_G2|C156214_G2
1523	1.9886e-06	0.00013551	5	101	58	28524	retinoid metabolic process	C155977_G6|C149751_G2|C148176_G2|C156214_G2|C158459_G3
16101	2.5246e-06	0.00016057	5	106	58	28524	diterpenoid metabolic process	C155977_G6|C149751_G2|C148176_G2|C156214_G2|C158459_G3
19748	2.8463e-06	0.00016971	6	195	58	28524	secondary metabolic process	C155977_G6|C149751_G2|C148176_G2|C146921_G2|C156214_G2|C158459_G3
6721	4.2786e-06	0.0002401	5	118	58	28524	terpenoid metabolic process	C155977_G6|C149751_G2|C148176_G2|C156214_G2|C158459_G3
9416	6.1667e-06	0.00031986	9	650	58	28524	response to light stimulus	C150159_G3|C147657_G1|C158798_G3|C148158_G4|C150894_G2|C156214_G2|C158459_G3|C155734_G2|C147586_G2
34754	6.3704e-06	0.00031986	5	128	58	28524	cellular hormone metabolic process	C143649_G1|C155977_G6|C149751_G2|C148176_G2|C156214_G2
6776	8.9264e-06	0.00042579	4	64	58	28524	vitamin A metabolic process	C155977_G6|C149751_G2|C148176_G2|C156214_G2
6720	2.1172e-05	0.00096182	5	164	58	28524	isoprenoid metabolic process	C155977_G6|C149751_G2|C148176_G2|C156214_G2|C158459_G3
6775	2.63e-05	0.0011405	4	84	58	28524	fat-soluble vitamin metabolic process	C155977_G6|C149751_G2|C148176_G2|C156214_G2
7603	3.9259e-05	0.0016284	4	93	58	28524	phototransduction, visible light	C158798_G3|C150894_G2|C156214_G2|C158459_G3
9314	4.1337e-05	0.0016431	9	827	58	28524	response to radiation	C150159_G3|C147657_G1|C158798_G3|C148158_G4|C150894_G2|C156214_G2|C158459_G3|C155734_G2|C147586_G2
42445	7.5222e-05	0.0028705	5	214	58	28524	hormone metabolic process	C143649_G1|C155977_G6|C149751_G2|C148176_G2|C156214_G2
9605	0.00021198	0.0077782	13	2068	58	28524	response to external stimulus	C150159_G3|C158798_G3|C148158_G4|C150894_G2|C148176_G2|C131870_G1|C158459_G3|C155166_G1|C147586_G2|C147657_G1|C156214_G2|C155734_G2|C150982_G10
46942	0.00025481	0.0090033	6	436	58	28524	carboxylic acid transport	C152379_G2|C152411_G5|C156669_G2|C151365_G7|C155830_G1|C139524_G1
15849	0.00026433	0.0090062	6	439	58	28524	organic acid transport	C152379_G2|C152411_G5|C156669_G2|C151365_G7|C155830_G1|C139524_G1
50908	0.00031864	0.010133	3	65	58	28524	detection of light stimulus involved in visual perception	C147657_G1|C148158_G4|C158459_G3
50962	0.00031864	0.010133	3	65	58	28524	detection of light stimulus involved in sensory perception	C147657_G1|C148158_G4|C158459_G3
6820	0.00050603	0.015573	5	323	58	28524	anion transport	C152379_G2|C147657_G1|C156669_G2|C155830_G1|C139524_G1
10817	0.00053505	0.015951	5	327	58	28524	regulation of hormone levels	C143649_G1|C155977_G6|C149751_G2|C148176_G2|C156214_G2
10977	0.001291	0.037322	3	105	58	28524	negative regulation of neuron projection development	C148725_G1|C158983_G1|C157572_G3
32501	0.0015914	0.044654	37	12458	58	28524	multicellular organismal process	C156484_G5|C150894_G2|C131870_G1|C158459_G3|C155166_G1|C147586_G2|C143649_G1|C147657_G1|C158954_G1|C153991_G12|C158983_G1|C155734_G2|C150982_G10|C158070_G4|C157050_G3|C148725_G1|C150159_G3|C154168_G5|C158070_G7|C158798_G3|C155977_G6|C148158_G4|C154168_G1|C158070_G3|C155627_G1|C157520_G2|C157021_G5|C148141_G4|C150925_G1|C141469_G3|C120322_G1|C146921_G2|C156214_G2|C150045_G1|C151365_G7|C139524_G1|C…
9628	0.0017624	0.048038	10	1662	58	28524	response to abiotic stimulus	C150159_G3|C147657_G1|C158798_G3|C148158_G4|C150894_G2|C156214_G2|C158459_G3|C155166_G1|C155734_G2|C147586_G2
6766	0.0019452	0.048496	4	260	58	28524	vitamin metabolic process	C155977_G6|C149751_G2|C148176_G2|C156214_G2
61143	0.0020334	0.048496	1	1	58	28524	alveolar primary septum development	C155166_G1
46864	0.0020334	0.048496	1	1	58	28524	isoprenoid transport	C155166_G1
46865	0.0020334	0.048496	1	1	58	28524	terpenoid transport	C155166_G1
34633	0.0020334	0.048496	1	1	58	28524	retinol transport	C155166_G1

## Sheet: D29-9C
GO-ID	p-value	corr p-value	x	n	X	N	Description	Genes in test set
7601	6.4707e-14	1.5425e-10	35	581	371	28524	visual perception	C157672_G3|C150894_G2|C150353_G2|C148434_G2|C158459_G3|C155353_G4|C147586_G2|C157456_G5|C156959_G1|C157527_G3|C156960_G2|C159489_G4|C153704_G3|C155734_G2|C158070_G4|C150159_G3|C155633_G6|C155977_G6|C158070_G7|C158798_G3|C148158_G4|C158070_G3|C154596_G7|C157021_G5|C150235_G2|C154596_G9|C150925_G1|C156642_G8|C150393_G6|C160494_G2|C148785_G9|C156214_G2|C157746_G3|C161493_G3|C160494_G7
50953	9.65e-14	1.5425e-10	35	589	371	28524	sensory perception of light stimulus	C157672_G3|C150894_G2|C150353_G2|C148434_G2|C158459_G3|C155353_G4|C147586_G2|C157456_G5|C156959_G1|C157527_G3|C156960_G2|C159489_G4|C153704_G3|C155734_G2|C158070_G4|C150159_G3|C155633_G6|C155977_G6|C158070_G7|C158798_G3|C148158_G4|C158070_G3|C154596_G7|C157021_G5|C150235_G2|C154596_G9|C150925_G1|C156642_G8|C150393_G6|C160494_G2|C148785_G9|C156214_G2|C157746_G3|C161493_G3|C160494_G7
7600	2.481e-10	2.6439e-07	45	1206	371	28524	sensory perception	C157672_G3|C154224_G4|C150894_G2|C150353_G2|C155506_G6|C148434_G2|C127561_G1|C153516_G7|C149945_G6|C158459_G3|C155353_G4|C147586_G2|C157456_G5|C156959_G1|C157527_G3|C156960_G2|C159489_G4|C153704_G3|C155734_G2|C150982_G10|C158070_G4|C150159_G3|C155633_G6|C155977_G6|C158070_G7|C158798_G3|C148158_G4|C158070_G3|C154596_G7|C154831_G2|C157021_G5|C150235_G2|C154596_G9|C150925_G1|C156642_G8|C150393_G6|C1…
32501	4.3903e-10	3.5089e-07	221	12458	371	28524	multicellular organismal process	C161151_G3|C150894_G2|C149469_G1|C131870_G1|C159408_G9|C152995_G3|C150298_G2|C152112_G3|C154259_G1|C147586_G2|C157062_G1|C154016_G10|C138851_G1|C159489_G4|C158954_G1|C158983_G1|C155453_G1|C150417_G9|C157021_G5|C150235_G2|C144480_G6|C155058_G2|C152184_G11|C155922_G5|C154260_G5|C147425_G1|C160919_G7|C148785_G9|C150045_G1|C154581_G5|C154260_G2|C152179_G15|C144719_G1|C154224_G4|C139620_G1|C149945_G6|…
3008	5.5181e-10	3.5282e-07	95	3898	371	28524	system process	C157672_G3|C161151_G3|C156224_G6|C150894_G2|C131870_G1|C148434_G2|C159408_G9|C150298_G2|C153516_G7|C153823_G1|C154259_G1|C155353_G4|C147586_G2|C156959_G1|C159489_G4|C153975_G7|C153115_G1|C153704_G3|C153224_G2|C153092_G1|C144133_G4|C158070_G4|C155633_G6|C158070_G7|C158798_G3|C150417_G9|C148158_G4|C158070_G3|C153683_G3|C154596_G7|C158217_G3|C157021_G5|C158217_G4|C158162_G5|C150235_G2|C155146_G1|C15…
7602	1.5516e-09	8.2674e-07	15	152	371	28524	phototransduction	C150159_G3|C158798_G3|C150894_G2|C148434_G2|C154596_G7|C158459_G3|C147586_G2|C154596_G9|C157456_G5|C156959_G1|C156960_G2|C159489_G4|C156214_G2|C155801_G1|C155734_G2
9583	1.8671e-09	8.5275e-07	17	205	371	28524	detection of light stimulus	C150159_G3|C155633_G6|C158798_G3|C148158_G4|C150894_G2|C148434_G2|C154596_G7|C158459_G3|C147586_G2|C154596_G9|C157456_G5|C156959_G1|C156960_G2|C159489_G4|C156214_G2|C155801_G1|C155734_G2
6836	3.4904e-09	1.3949e-06	22	366	371	28524	neurotransmitter transport	C154224_G4|C158049_G1|C154831_G2|C158217_G3|C145314_G2|C158217_G4|C152656_G2|C150982_G2|C160204_G2|C146722_G2|C151551_G5|C152270_G4|C111258_G1|C111258_G2|C160494_G2|C151365_G1|C151365_G7|C160494_G7|C145087_G4|C153092_G1|C150982_G10|C153092_G3
50877	8.9674e-09	3.1854e-06	78	3110	371	28524	neurological system process	C157672_G3|C156224_G6|C150894_G2|C148434_G2|C159408_G9|C150298_G2|C153516_G7|C153823_G1|C154259_G1|C155353_G4|C147586_G2|C156959_G1|C159489_G4|C153704_G3|C153224_G2|C153092_G1|C144133_G4|C158070_G4|C155633_G6|C158070_G7|C158798_G3|C148158_G4|C158070_G3|C154596_G7|C158217_G3|C157021_G5|C158217_G4|C158162_G5|C150235_G2|C155146_G1|C154596_G9|C150393_G6|C111258_G1|C147633_G2|C111258_G2|C160494_G2|C14…
50890	7.1193e-08	2.276e-05	50	1708	371	28524	cognition	C157672_G3|C150894_G2|C148434_G2|C153516_G7|C155353_G4|C147586_G2|C156959_G1|C159489_G4|C153704_G3|C158070_G4|C155633_G6|C158070_G7|C158798_G3|C148158_G4|C158070_G3|C154596_G7|C157021_G5|C150235_G2|C154596_G9|C150393_G6|C160494_G2|C155517_G5|C148785_G9|C156214_G2|C160494_G7|C154224_G4|C150353_G2|C155506_G6|C127561_G1|C157546_G3|C149945_G6|C158459_G3|C155166_G1|C157456_G5|C157527_G3|C156960_G2|C15…
46942	7.974e-08	2.3175e-05	22	436	371	28524	carboxylic acid transport	C150243_G1|C145314_G2|C152411_G5|C144198_G1|C151953_G5|C156989_G2|C155593_G4|C145831_G1|C155830_G1|C160204_G2|C152379_G2|C152270_G4|C144565_G1|C151953_G1|C111258_G1|C153975_G7|C148336_G9|C111258_G2|C156669_G2|C151365_G1|C151365_G7|C157553_G1
15849	8.9833e-08	2.3933e-05	22	439	371	28524	organic acid transport	C150243_G1|C145314_G2|C152411_G5|C144198_G1|C151953_G5|C156989_G2|C155593_G4|C145831_G1|C155830_G1|C160204_G2|C152379_G2|C152270_G4|C144565_G1|C151953_G1|C111258_G1|C153975_G7|C148336_G9|C111258_G2|C156669_G2|C151365_G1|C151365_G7|C157553_G1
9582	1.8105e-07	4.4525e-05	20	383	371	28524	detection of abiotic stimulus	C150159_G3|C155633_G6|C158798_G3|C148158_G4|C150894_G2|C148434_G2|C154596_G7|C158459_G3|C147586_G2|C154596_G9|C157456_G5|C156959_G1|C158330_G1|C157086_G3|C156960_G2|C150393_G6|C159489_G4|C156214_G2|C155801_G1|C155734_G2
9581	2.9585e-07	6.7558e-05	20	395	371	28524	detection of external stimulus	C150159_G3|C155633_G6|C158798_G3|C148158_G4|C150894_G2|C148434_G2|C154596_G7|C158459_G3|C147586_G2|C154596_G9|C157456_G5|C156959_G1|C158330_G1|C157086_G3|C156960_G2|C150393_G6|C159489_G4|C156214_G2|C155801_G1|C155734_G2
7603	3.8061e-07	8.0946e-05	10	93	371	28524	phototransduction, visible light	C156959_G1|C158798_G3|C150894_G2|C159489_G4|C154596_G7|C156214_G2|C155801_G1|C158459_G3|C154596_G9|C157456_G5
51606	4.0511e-07	8.0946e-05	23	519	371	28524	detection of stimulus	C150159_G3|C155633_G6|C158798_G3|C148158_G4|C150894_G2|C159441_G2|C148434_G2|C154596_G7|C158459_G3|C147586_G2|C154596_G9|C157456_G5|C156959_G1|C158330_G1|C157086_G3|C156960_G2|C150393_G6|C159489_G4|C153115_G1|C156214_G2|C155801_G1|C155734_G2|C144133_G4
9584	8.9764e-07	0.00016881	12	154	371	28524	detection of visible light	C156959_G1|C155633_G6|C158798_G3|C148158_G4|C150894_G2|C159489_G4|C154596_G7|C156214_G2|C155801_G1|C158459_G3|C154596_G9|C157456_G5
21536	2.4524e-06	0.00043558	13	200	371	28524	diencephalon development	C158703_G5|C156814_G10|C154831_G2|C155503_G4|C155561_G5|C149762_G5|C149762_G4|C145670_G7|C116690_G1|C155503_G14|C140059_G1|C156772_G2|C147846_G10
1523	7.0492e-06	0.0011685	9	101	371	28524	retinoid metabolic process	C155977_G6|C149751_G2|C148176_G2|C154596_G7|C156214_G2|C155801_G1|C158459_G3|C154596_G9|C157456_G5
6814	7.3099e-06	0.0011685	13	221	371	28524	sodium ion transport	C160887_G1|C158217_G3|C158217_G4|C151953_G5|C157232_G4|C150982_G2|C151953_G1|C147633_G2|C160494_G2|C152167_G3|C160494_G7|C157553_G1|C150982_G10
15837	9.1708e-06	0.0013961	16	334	371	28524	amine transport	C154831_G2|C158217_G3|C145314_G2|C152411_G5|C158217_G4|C151953_G5|C145831_G1|C160204_G2|C152379_G2|C152270_G4|C151953_G1|C111258_G1|C148336_G9|C111258_G2|C151365_G1|C151365_G7
19748	1.0416e-05	0.0014555	12	195	371	28524	secondary metabolic process	C155977_G6|C149751_G2|C148176_G2|C145230_G1|C154596_G7|C146921_G2|C156214_G2|C155801_G1|C158459_G3|C154596_G9|C148382_G1|C157456_G5
16101	1.0471e-05	0.0014555	9	106	371	28524	diterpenoid metabolic process	C155977_G6|C149751_G2|C148176_G2|C154596_G7|C156214_G2|C155801_G1|C158459_G3|C154596_G9|C157456_G5
31018	1.2814e-05	0.0017069	8	83	371	28524	endocrine pancreas development	C156173_G2|C145670_G7|C151680_G1|C151725_G10|C159145_G5|C151725_G4|C155705_G5|C152617_G17
6775	1.4004e-05	0.0017503	8	84	371	28524	fat-soluble vitamin metabolic process	C155977_G6|C149751_G2|C148176_G2|C154596_G7|C156214_G2|C155801_G1|C154596_G9|C157456_G5
42572	1.4234e-05	0.0017503	6	41	371	28524	retinol metabolic process	C155977_G6|C149751_G2|C148176_G2|C154596_G7|C156214_G2|C154596_G9
6776	1.9551e-05	0.0023149	7	64	371	28524	vitamin A metabolic process	C155977_G6|C149751_G2|C148176_G2|C154596_G7|C156214_G2|C154596_G9|C157456_G5
6721	2.4872e-05	0.0028398	9	118	371	28524	terpenoid metabolic process	C155977_G6|C149751_G2|C148176_G2|C154596_G7|C156214_G2|C155801_G1|C158459_G3|C154596_G9|C157456_G5
55085	2.6838e-05	0.0029587	39	1485	371	28524	transmembrane transport	C160347_G1|C155961_G8|C156224_G6|C157232_G4|C159960_G4|C152561_G2|C152953_G6|C146207_G1|C155403_G2|C157086_G3|C140616_G2|C160252_G12|C153975_G7|C153115_G1|C152969_G12|C156234_G3|C150982_G10|C147541_G2|C151024_G6|C159441_G2|C154831_G2|C158217_G3|C145314_G2|C158217_G4|C151953_G5|C158162_G5|C156989_G2|C155593_G4|C160204_G2|C158330_G1|C152379_G2|C149459_G4|C152270_G4|C150393_G6|C152286_G10|C155517_G5…
15672	3.3496e-05	0.0035696	20	542	371	28524	monovalent inorganic cation transport	C151130_G1|C160887_G1|C158217_G3|C158217_G4|C151953_G5|C157232_G4|C150982_G2|C152953_G6|C152379_G2|C155403_G2|C149459_G4|C151953_G1|C160252_G12|C147633_G2|C160494_G2|C152167_G3|C160494_G7|C157553_G1|C150982_G10|C144133_G4
31016	3.8591e-05	0.0039799	11	188	371	28524	pancreas development	C149762_G5|C149762_G4|C156173_G2|C145670_G7|C149625_G3|C151680_G1|C151725_G10|C159145_G5|C151725_G4|C155705_G5|C152617_G17
7154	4.5739e-05	0.0044627	58	2624	371	28524	cell communication	C157672_G3|C128698_G2|C156224_G6|C131870_G1|C159408_G9|C150298_G2|C148600_G3|C154259_G1|C138851_G1|C151953_G1|C153115_G1|C155801_G1|C153224_G2|C153092_G1|C144133_G4|C161364_G4|C158217_G3|C158217_G4|C151953_G5|C158162_G5|C111258_G1|C160502_G5|C147633_G2|C111258_G2|C160494_G2|C153923_G2|C147425_G1|C121692_G1|C160494_G7|C148587_G2|C154224_G4|C155961_G8|C158554_G3|C155961_G3|C149945_G6|C158459_G3|C15…
7267	4.6065e-05	0.0044627	43	1746	371	28524	cell-cell signaling	C157672_G3|C148587_G2|C154224_G4|C156224_G6|C131870_G1|C159408_G9|C150298_G2|C149945_G6|C158459_G3|C154259_G1|C159960_G4|C152656_G2|C151551_G5|C138851_G1|C154301_G1|C149133_G5|C155801_G1|C153224_G2|C153092_G1|C150982_G10|C144133_G4|C161364_G4|C158049_G1|C154831_G2|C158217_G3|C158217_G4|C160204_G2|C146722_G2|C152113_G2|C152270_G4|C111258_G1|C150365_G11|C155450_G7|C160502_G5|C147633_G2|C111258_G2|C…
6865	5.3295e-05	0.0050113	13	267	371	28524	amino acid transport	C145314_G2|C152411_G5|C151953_G5|C145831_G1|C160204_G2|C152379_G2|C152270_G4|C151953_G1|C111258_G1|C148336_G9|C111258_G2|C151365_G1|C151365_G7
15812	7.0928e-05	0.0064787	6	54	371	28524	gamma-aminobutyric acid transport	C160204_G2|C152270_G4|C111258_G1|C111258_G2|C151365_G1|C151365_G7
21767	7.3487e-05	0.006526	3	7	371	28524	mammilary body development	C116690_G1|C155503_G14|C155503_G4
51179	0.00011368	0.0098225	150	8928	371	28524	localization	C157672_G3|C159408_G9|C158716_G1|C152112_G3|C145831_G1|C157062_G1|C134592_G1|C151953_G1|C158954_G1|C150621_G5|C152969_G12|C156234_G3|C153092_G1|C144133_G4|C153092_G3|C158070_G4|C150243_G1|C150417_G9|C158217_G3|C157021_G5|C158217_G4|C151953_G5|C144480_G6|C152379_G2|C155043_G3|C150393_G6|C156317_G3|C155922_G5|C154568_G2|C154260_G5|C121692_G1|C151197_G2|C156669_G2|C150785_G2|C152167_G3|C145087_G4|C1…
7268	0.00011713	0.0098546	36	1423	371	28524	synaptic transmission	C157672_G3|C148587_G2|C154224_G4|C156224_G6|C159408_G9|C150298_G2|C149945_G6|C158459_G3|C154259_G1|C159960_G4|C152656_G2|C151551_G5|C154301_G1|C153224_G2|C153092_G1|C150982_G10|C144133_G4|C158049_G1|C154831_G2|C158217_G3|C158217_G4|C160204_G2|C146722_G2|C152113_G2|C152270_G4|C111258_G1|C150365_G11|C155450_G7|C147633_G2|C111258_G2|C160494_G2|C147425_G1|C151365_G1|C158298_G12|C151365_G7|C160494_G7
9605	0.00013797	0.01131	47	2068	371	28524	response to external stimulus	C128698_G2|C155961_G8|C150894_G2|C148176_G2|C131870_G1|C148434_G2|C159408_G9|C158554_G3|C155961_G3|C153823_G1|C158459_G3|C155166_G1|C147586_G2|C133998_G2|C157456_G5|C156959_G1|C157086_G3|C156960_G2|C138851_G1|C153134_G5|C151953_G1|C159489_G4|C153115_G1|C155801_G1|C153224_G2|C155734_G2|C148956_G9|C149880_G6|C150982_G10|C147846_G10|C150159_G3|C155633_G6|C158798_G3|C148158_G4|C154596_G7|C154831_G2|C…
35270	0.00014525	0.011609	11	218	371	28524	endocrine system development	C156173_G2|C145670_G7|C151680_G1|C154831_G2|C151725_G10|C159145_G5|C155503_G4|C151725_G4|C155166_G1|C155705_G5|C152617_G17
6811	0.00018675	0.014562	44	1918	371	28524	ion transport	C151130_G1|C156224_G6|C157232_G4|C159960_G4|C152561_G2|C150982_G2|C152953_G6|C146207_G1|C155403_G2|C157086_G3|C151953_G1|C160252_G12|C153975_G7|C153115_G1|C154320_G10|C152969_G12|C150982_G10|C144133_G4|C160887_G1|C147541_G2|C151024_G6|C159441_G2|C158217_G3|C157021_G5|C158217_G4|C151953_G5|C158162_G5|C156989_G2|C155593_G4|C155830_G1|C150925_G1|C158330_G1|C152379_G2|C149459_G4|C150393_G6|C148336_G9…
42053	0.00024352	0.018537	4	24	371	28524	regulation of dopamine metabolic process	C152113_G2|C147233_G1|C154831_G2|C147846_G10
21953	0.0002611	0.019412	15	399	371	28524	central nervous system neuron differentiation	C156814_G10|C159408_G9|C155503_G4|C148172_G10|C155705_G5|C156831_G5|C149762_G5|C149762_G4|C156173_G2|C116690_G1|C155503_G14|C140059_G1|C149133_G5|C155008_G1|C147846_G10
42069	0.00028695	0.020512	4	25	371	28524	regulation of catecholamine metabolic process	C152113_G2|C147233_G1|C154831_G2|C147846_G10
21884	0.00028872	0.020512	5	45	371	28524	forebrain neuron development	C116690_G1|C156814_G10|C155503_G14|C140059_G1|C155503_G4
6720	0.00031234	0.021373	9	164	371	28524	isoprenoid metabolic process	C155977_G6|C149751_G2|C148176_G2|C154596_G7|C156214_G2|C155801_G1|C158459_G3|C154596_G9|C157456_G5
7186	0.00031421	0.021373	26	947	371	28524	G-protein coupled receptor protein signaling pathway	C161151_G3|C155961_G8|C156224_G6|C131870_G1|C155506_G6|C155961_G3|C159576_G9|C158459_G3|C159576_G8|C154259_G1|C159960_G4|C156959_G1|C109596_G2|C153115_G1|C153704_G3|C154320_G10|C155734_G2|C147541_G2|C140568_G2|C158798_G3|C147002_G6|C155043_G3|C150393_G6|C153923_G2|C147425_G1|C161564_G1
45686	0.00035487	0.023461	5	47	371	28524	negative regulation of glial cell differentiation	C149762_G4|C109596_G2|C155705_G5|C155008_G1|C149157_G3
51234	0.00035958	0.023461	122	7128	371	28524	establishment of localization	C157672_G3|C159408_G9|C152112_G3|C145831_G1|C134592_G1|C151953_G1|C150621_G5|C152969_G12|C156234_G3|C153092_G1|C144133_G4|C153092_G3|C158070_G4|C150243_G1|C150417_G9|C158217_G3|C157021_G5|C158217_G4|C151953_G5|C144480_G6|C152379_G2|C155043_G3|C150393_G6|C156317_G3|C154568_G2|C121692_G1|C151197_G2|C156669_G2|C152167_G3|C145087_G4|C144719_G1|C148621_G8|C154224_G4|C150353_G2|C150873_G4|C159960_G4|C1…
22617	0.0004427	0.028307	8	137	371	28524	extracellular matrix disassembly	C122827_G1|C120322_G1|C158954_G1|C161015_G3|C156958_G8|C148108_G1|C158459_G3|C155453_G1
90027	0.0005018	0.030856	2	3	371	28524	negative regulation of monocyte chemotaxis	C156831_G5|C159408_G9
21954	0.00050188	0.030856	9	175	371	28524	central nervous system neuron development	C156831_G5|C116690_G1|C156814_G10|C155503_G14|C140059_G1|C159408_G9|C155503_G4|C155008_G1|C147846_G10
31589	0.00058089	0.03504	13	341	371	28524	cell-substrate adhesion	C150417_G9|C156187_G4|C158554_G3|C157546_G3|C148600_G3|C153650_G12|C153650_G1|C153650_G14|C158954_G1|C158397_G2|C150785_G2|C155453_G1|C153650_G5
6810	0.00066147	0.039161	117	6881	371	28524	transport	C152112_G3|C145831_G1|C134592_G1|C151953_G1|C150621_G5|C152969_G12|C156234_G3|C153092_G1|C144133_G4|C153092_G3|C158070_G4|C150243_G1|C158217_G3|C157021_G5|C158217_G4|C151953_G5|C144480_G6|C152379_G2|C150393_G6|C156317_G3|C154568_G2|C121692_G1|C151197_G2|C156669_G2|C152167_G3|C145087_G4|C144719_G1|C148621_G8|C154224_G4|C150353_G2|C150873_G4|C159960_G4|C155166_G1|C157471_G2|C151955_G1|C151551_G5|C1…
1505	0.00071984	0.041842	13	349	371	28524	regulation of neurotransmitter levels	C154224_G4|C154831_G2|C158217_G3|C158217_G4|C152656_G2|C160204_G2|C146722_G2|C152113_G2|C151551_G5|C152270_G4|C154301_G1|C160494_G2|C151365_G7
15807	0.00074414	0.042482	7	114	371	28524	L-amino acid transport	C160204_G2|C152270_G4|C111258_G1|C111258_G2|C151953_G5|C151365_G1|C151365_G7
21854	0.0008552	0.047475	4	33	371	28524	hypothalamus development	C158703_G5|C116690_G1|C155503_G14|C155503_G4
14014	0.00087121	0.047475	5	57	371	28524	negative regulation of gliogenesis	C149762_G4|C109596_G2|C155705_G5|C155008_G1|C149157_G3
90025	0.00088415	0.047475	3	15	371	28524	regulation of monocyte chemotaxis	C156831_G5|C128698_G2|C159408_G9
6812	0.00089574	0.047475	33	1412	371	28524	cation transport	C151130_G1|C157232_G4|C150982_G2|C152953_G6|C146207_G1|C155403_G2|C157086_G3|C151953_G1|C160252_G12|C153115_G1|C154320_G10|C152969_G12|C150982_G10|C144133_G4|C160887_G1|C158217_G3|C157021_G5|C158217_G4|C151953_G5|C158162_G5|C155830_G1|C150925_G1|C158330_G1|C152379_G2|C149459_G4|C150393_G6|C152286_G10|C147633_G2|C160494_G2|C155517_G5|C152167_G3|C160494_G7|C157553_G1
30900	0.00092555	0.047475	24	910	371	28524	forebrain development	C158703_G5|C157000_G2|C156814_G10|C153899_G2|C131870_G1|C154831_G2|C159408_G9|C155503_G4|C157546_G3|C155561_G5|C149762_G5|C149762_G4|C145670_G7|C116690_G1|C155503_G14|C158954_G1|C140059_G1|C149133_G5|C146921_G2|C155801_G1|C153224_G2|C156772_G2|C147846_G10|C161364_G4
42133	0.00094336	0.047475	5	58	371	28524	neurotransmitter metabolic process	C152113_G2|C154301_G1|C154831_G2|C158217_G3|C158217_G4
42136	0.00095937	0.047475	4	34	371	28524	neurotransmitter biosynthetic process	C154301_G1|C154831_G2|C158217_G3|C158217_G4
60155	0.00095937	0.047475	4	34	371	28524	platelet dense granule organization	C155961_G8|C153923_G2|C155961_G3|C145177_G1
9416	0.00096617	0.047475	19	650	371	28524	response to light stimulus	C150159_G3|C155633_G6|C158798_G3|C148158_G4|C150894_G2|C160263_G6|C148434_G2|C154596_G7|C158459_G3|C147586_G2|C154596_G9|C157456_G5|C156959_G1|C156960_G2|C150393_G6|C159489_G4|C156214_G2|C155801_G1|C155734_G2
34378	0.00099495	0.047475	2	4	371	28524	chylomicron assembly	C143648_G1|C154664_G2
71672	0.00099495	0.047475	2	4	371	28524	negative regulation of smooth muscle cell chemotaxis	C128698_G2|C159408_G9
30049	0.0010199	0.047948	5	59	371	28524	muscle filament sliding	C154168_G2|C154168_G4|C154168_G1|C153683_G3|C152034_G5
19226	0.0010568	0.048967	38	1721	371	28524	transmission of nerve impulse	C157672_G3|C148587_G2|C154224_G4|C156224_G6|C159408_G9|C150298_G2|C149945_G6|C158459_G3|C154259_G1|C159960_G4|C152656_G2|C151551_G5|C154301_G1|C153224_G2|C153092_G1|C150982_G10|C144133_G4|C158049_G1|C154831_G2|C158217_G3|C158217_G4|C158162_G5|C155705_G5|C160204_G2|C146722_G2|C152113_G2|C152270_G4|C111258_G1|C150365_G11|C155450_G7|C147633_G2|C111258_G2|C160494_G2|C147425_G1|C151365_G1|C158298_G12|…

## Sheet: D29-11C
GO-ID	p-value	corr p-value	x	n	X	N	Description	Genes in test set
6836	1.7896e-17	5.444e-14	33	366	394	28524	neurotransmitter transport	C154297_G1|C156547_G4|C158239_G1|C150982_G2|C152656_G2|C150873_G9|C151350_G3|C151473_G8|C145048_G1|C153092_G1|C150982_G10|C154020_G3|C153092_G3|C154470_G5|C158049_G1|C154831_G2|C158217_G3|C145314_G2|C158217_G4|C160551_G3|C160204_G2|C152270_G4|C111258_G1|C111258_G2|C160494_G2|C154545_G4|C145087_G3|C151365_G1|C151365_G7|C158059_G2|C160494_G7|C145087_G4|C157878_G7
50877	3.4782e-16	5.2903e-13	100	3110	394	28524	neurological system process	C153833_G8|C154297_G1|C150894_G2|C159408_G9|C153907_G4|C154259_G1|C155353_G4|C147586_G2|C159489_G4|C153704_G3|C153092_G1|C158070_G4|C157568_G8|C158070_G7|C148158_G4|C158070_G3|C158217_G3|C157021_G5|C158217_G4|C153750_G3|C150393_G6|C154843_G3|C148785_G9|C156214_G2|C157878_G7|C150353_G2|C156931_G1|C134536_G2|C149945_G6|C158459_G3|C155166_G1|C150873_G9|C159960_G2|C141609_G2|C150732_G5|C154470_G5|C15…
3008	9.5637e-15	9.6976e-12	112	3898	394	28524	system process	C153833_G8|C154297_G1|C150894_G2|C131870_G1|C159408_G9|C153907_G4|C154259_G1|C155353_G4|C147586_G2|C159489_G4|C153704_G3|C153092_G1|C158070_G4|C157568_G8|C158070_G7|C148158_G4|C158070_G3|C158217_G3|C157021_G5|C158217_G4|C153750_G3|C150393_G6|C154843_G3|C148785_G9|C156214_G2|C152167_G2|C157878_G7|C150353_G2|C156931_G1|C134536_G2|C149945_G6|C158459_G3|C155166_G1|C150873_G9|C159960_G2|C141609_G2|C15…
7601	1.4122e-14	1.074e-11	37	581	394	28524	visual perception	C154910_G4|C150894_G2|C150353_G2|C148434_G2|C148686_G4|C156931_G1|C158459_G3|C155353_G4|C147586_G2|C157456_G5|C151243_G5|C157527_G3|C156960_G2|C159489_G4|C153704_G3|C155734_G2|C158070_G4|C150159_G3|C155977_G6|C158070_G7|C158798_G3|C148158_G4|C158070_G3|C157021_G5|C154596_G8|C154596_G9|C153750_G3|C150925_G1|C156642_G8|C160208_G7|C150393_G6|C160494_G2|C148785_G9|C156214_G2|C157746_G3|C160494_G7|C15…
50953	2.1552e-14	1.3112e-11	37	589	394	28524	sensory perception of light stimulus	C154910_G4|C150894_G2|C150353_G2|C148434_G2|C148686_G4|C156931_G1|C158459_G3|C155353_G4|C147586_G2|C157456_G5|C151243_G5|C157527_G3|C156960_G2|C159489_G4|C153704_G3|C155734_G2|C158070_G4|C150159_G3|C155977_G6|C158070_G7|C158798_G3|C148158_G4|C158070_G3|C157021_G5|C154596_G8|C154596_G9|C153750_G3|C150925_G1|C156642_G8|C160208_G7|C150393_G6|C160494_G2|C148785_G9|C156214_G2|C157746_G3|C160494_G7|C15…
50890	3.0139e-14	1.528e-11	66	1708	394	28524	cognition	C154297_G1|C150894_G2|C148434_G2|C153516_G7|C155353_G4|C147586_G2|C159489_G4|C154974_G1|C153704_G3|C158070_G4|C158070_G7|C158798_G3|C148158_G4|C158070_G3|C157021_G5|C154596_G8|C160551_G3|C154596_G9|C153750_G3|C150093_G7|C155450_G13|C150393_G6|C157801_G7|C160494_G2|C154843_G3|C148785_G9|C156214_G2|C160494_G7|C156401_G3|C150380_G11|C154910_G4|C150353_G2|C157546_G3|C148686_G4|C156931_G1|C134536_G2|C…
7600	1.0404e-13	4.5214e-11	53	1206	394	28524	sensory perception	C150894_G2|C148434_G2|C153516_G7|C155353_G4|C147586_G2|C159489_G4|C154974_G1|C153704_G3|C158070_G4|C158070_G7|C158798_G3|C148158_G4|C158070_G3|C157021_G5|C154596_G8|C154596_G9|C153750_G3|C150093_G7|C155450_G13|C150393_G6|C157801_G7|C160494_G2|C154843_G3|C148785_G9|C156214_G2|C160494_G7|C156401_G3|C154910_G4|C150353_G2|C148686_G4|C156931_G1|C149945_G6|C156547_G4|C158459_G3|C150873_G9|C159960_G2|C1…
32501	1.7416e-13	6.6223e-11	244	12458	394	28524	multicellular organismal process	C153833_G8|C153346_G9|C150894_G2|C131870_G1|C159408_G9|C153907_G4|C154259_G1|C147586_G2|C153907_G8|C157062_G1|C138851_G1|C159489_G4|C156390_G7|C158954_G1|C158983_G1|C155453_G1|C132680_G1|C125874_G1|C157021_G5|C157342_G1|C144480_G6|C155058_G2|C152184_G11|C160919_G7|C154843_G3|C147058_G7|C148785_G9|C154260_G2|C154581_G5|C144719_G1|C149945_G6|C155166_G1|C159960_G2|C149762_G5|C151955_G2|C149762_G4|C1…
9583	1.0426e-11	3.5239e-09	20	205	394	28524	detection of light stimulus	C150159_G3|C154910_G4|C125874_G1|C158798_G3|C148158_G4|C150894_G2|C148434_G2|C154596_G8|C148686_G4|C158459_G3|C147586_G2|C154596_G9|C153750_G3|C157456_G5|C156960_G2|C159489_G4|C156214_G2|C155734_G2|C153461_G2|C156401_G3
7268	1.7878e-11	5.4385e-09	54	1423	394	28524	synaptic transmission	C154297_G1|C156224_G6|C159408_G9|C153907_G4|C158239_G1|C154259_G1|C150961_G5|C153092_G1|C154020_G3|C152319_G4|C158217_G3|C158217_G4|C160551_G3|C153750_G3|C155450_G13|C157801_G7|C111258_G1|C111258_G2|C160494_G2|C160494_G7|C157878_G7|C150380_G11|C153042_G4|C157263_G2|C154910_G4|C134536_G2|C149945_G6|C156547_G4|C158459_G3|C152656_G2|C150873_G9|C153135_G14|C159960_G2|C141609_G2|C153517_G4|C150732_G5|…
7267	2.2684e-11	6.273e-09	61	1746	394	28524	cell-cell signaling	C154297_G1|C156224_G6|C131870_G1|C159408_G9|C153907_G4|C158239_G1|C154259_G1|C158499_G6|C150961_G5|C138851_G1|C153092_G1|C154020_G3|C161364_G4|C152319_G4|C158217_G3|C158217_G4|C160551_G3|C153750_G3|C155450_G13|C157801_G7|C111258_G1|C111258_G2|C160494_G2|C121692_G1|C160494_G7|C157878_G7|C150380_G11|C153042_G4|C157263_G2|C154910_G4|C134536_G2|C149945_G6|C156547_G4|C158459_G3|C152656_G2|C150873_G9|C…
7602	4.3173e-11	1.0944e-08	17	152	394	28524	phototransduction	C150159_G3|C125874_G1|C158798_G3|C150894_G2|C148434_G2|C154596_G8|C148686_G4|C158459_G3|C147586_G2|C154596_G9|C157456_G5|C156960_G2|C159489_G4|C156214_G2|C155734_G2|C153461_G2|C156401_G3
19226	8.3264e-10	1.9484e-07	57	1721	394	28524	transmission of nerve impulse	C154297_G1|C156224_G6|C159408_G9|C153907_G4|C158239_G1|C154259_G1|C150961_G5|C153092_G1|C154020_G3|C152319_G4|C158217_G3|C158217_G4|C158162_G5|C160551_G3|C153750_G3|C155450_G13|C157801_G7|C111258_G1|C111258_G2|C160494_G2|C160494_G7|C157878_G7|C150380_G11|C153042_G4|C157263_G2|C154910_G4|C134536_G2|C149945_G6|C156547_G4|C158459_G3|C152656_G2|C150873_G9|C153135_G14|C159960_G2|C141609_G2|C153517_G4|…
7154	2.4104e-09	5.2375e-07	74	2624	394	28524	cell communication	C154297_G1|C156224_G6|C131870_G1|C159408_G9|C153907_G4|C158239_G1|C154259_G1|C158499_G6|C150961_G5|C138851_G1|C151953_G1|C153115_G1|C153092_G1|C154020_G3|C161364_G4|C152319_G4|C158217_G3|C158217_G4|C151953_G5|C157342_G1|C158162_G5|C160551_G3|C153750_G3|C155450_G13|C157801_G7|C111258_G1|C111258_G2|C160494_G2|C121692_G1|C160494_G7|C157878_G7|C150380_G11|C153042_G4|C157263_G2|C154910_G4|C155961_G8|C…
9584	4.1986e-09	8.5148e-07	15	154	394	28524	detection of visible light	C154910_G4|C125874_G1|C158798_G3|C148158_G4|C150894_G2|C154596_G8|C148686_G4|C158459_G3|C154596_G9|C153750_G3|C157456_G5|C159489_G4|C156214_G2|C153461_G2|C156401_G3
9582	4.8843e-09	9.2863e-07	23	383	394	28524	detection of abiotic stimulus	C150159_G3|C154910_G4|C125874_G1|C158798_G3|C159724_G1|C148158_G4|C150894_G2|C148434_G2|C154596_G8|C148686_G4|C158459_G3|C147586_G2|C154596_G9|C153750_G3|C157456_G5|C158330_G1|C156960_G2|C150393_G6|C159489_G4|C156214_G2|C155734_G2|C153461_G2|C156401_G3
7603	6.2187e-09	1.1128e-06	12	93	394	28524	phototransduction, visible light	C125874_G1|C158798_G3|C150894_G2|C159489_G4|C154596_G8|C156214_G2|C148686_G4|C158459_G3|C153461_G2|C156401_G3|C154596_G9|C157456_G5
9581	8.7186e-09	1.4734e-06	23	395	394	28524	detection of external stimulus	C150159_G3|C154910_G4|C125874_G1|C158798_G3|C159724_G1|C148158_G4|C150894_G2|C148434_G2|C154596_G8|C148686_G4|C158459_G3|C147586_G2|C154596_G9|C153750_G3|C157456_G5|C158330_G1|C156960_G2|C150393_G6|C159489_G4|C156214_G2|C155734_G2|C153461_G2|C156401_G3
15837	5.2169e-08	8.3526e-06	20	334	394	28524	amine transport	C154831_G2|C158217_G3|C145314_G2|C152411_G5|C158217_G4|C151953_G5|C145831_G1|C153750_G3|C160204_G2|C152379_G2|C152270_G4|C151953_G1|C111258_G1|C148336_G9|C151473_G8|C111258_G2|C151365_G1|C151365_G7|C158059_G2|C157878_G7
51606	8.164e-08	1.2418e-05	25	519	394	28524	detection of stimulus	C154910_G4|C150894_G2|C148434_G2|C148686_G4|C158459_G3|C147586_G2|C157456_G5|C155705_G7|C156960_G2|C159489_G4|C153115_G1|C155734_G2|C153461_G2|C150159_G3|C125874_G1|C158798_G3|C159724_G1|C148158_G4|C154596_G8|C154596_G9|C153750_G3|C158330_G1|C150393_G6|C156214_G2|C156401_G3
6810	1.1887e-07	1.7218e-05	141	6881	394	28524	transport	C153833_G8|C154297_G1|C132003_G1|C158499_G6|C145831_G1|C156125_G7|C151953_G1|C153660_G13|C152969_G12|C153092_G1|C156125_G4|C153092_G3|C158070_G4|C157568_G8|C158217_G3|C157021_G5|C158217_G4|C151953_G5|C152780_G3|C155349_G10|C144480_G6|C153750_G3|C152379_G2|C150393_G6|C156317_G3|C154568_G2|C121692_G1|C154843_G3|C151197_G2|C156669_G2|C145087_G3|C152167_G2|C145087_G4|C157878_G7|C157973_G11|C144719_G1…
21953	2.1297e-07	2.9324e-05	21	399	394	28524	central nervous system neuron differentiation	C150380_G11|C153042_G4|C159408_G9|C155503_G4|C116690_G2|C155705_G5|C157583_G2|C152991_G7|C156831_G5|C149762_G5|C149762_G4|C155705_G7|C116690_G1|C157801_G7|C153929_G7|C155503_G14|C153517_G4|C147058_G7|C149133_G5|C155008_G1|C147846_G10
6865	2.2171e-07	2.9324e-05	17	267	394	28524	amino acid transport	C145314_G2|C152411_G5|C151953_G5|C145831_G1|C153750_G3|C160204_G2|C152379_G2|C152270_G4|C151953_G1|C111258_G1|C148336_G9|C151473_G8|C111258_G2|C151365_G1|C151365_G7|C158059_G2|C157878_G7
23052	2.7085e-07	3.4331e-05	163	8406	394	28524	signaling	C154297_G1|C153346_G9|C160601_G1|C150894_G2|C131870_G1|C151151_G4|C159408_G9|C153907_G4|C158716_G1|C146337_G3|C154259_G1|C158499_G6|C147586_G2|C157062_G1|C147846_G5|C138851_G1|C159489_G4|C156390_G7|C153704_G3|C153461_G2|C153092_G1|C146435_G1|C158070_G4|C158055_G12|C157568_G8|C158070_G7|C125874_G1|C146435_G4|C158070_G3|C158217_G3|C157021_G5|C158217_G4|C153693_G2|C157342_G1|C155349_G10|C153750_G3|C…
55085	2.92e-07	3.5531e-05	46	1485	394	28524	transmembrane transport	C154297_G1|C155961_G8|C156224_G6|C158147_G1|C148686_G4|C155961_G1|C158499_G6|C153135_G14|C159960_G2|C155403_G2|C150961_G5|C140616_G2|C153115_G1|C153660_G13|C149540_G2|C152969_G12|C150982_G10|C151292_G10|C159724_G1|C151024_G6|C154831_G2|C158217_G3|C145314_G2|C158217_G4|C151953_G5|C158162_G5|C145507_G9|C155593_G4|C160551_G3|C153750_G3|C158606_G1|C160204_G2|C158330_G1|C152379_G2|C157419_G7|C152270_G…
1505	4.8638e-07	5.6906e-05	19	349	394	28524	regulation of neurotransmitter levels	C154297_G1|C154470_G5|C154831_G2|C158217_G3|C153907_G4|C158217_G4|C156547_G4|C158239_G1|C152656_G2|C150873_G9|C160551_G3|C160204_G2|C152113_G2|C152270_G4|C160494_G2|C154545_G4|C151365_G7|C154020_G3|C157878_G7
51234	5.9941e-07	6.7534e-05	142	7128	394	28524	establishment of localization	C153833_G8|C154297_G1|C132003_G1|C159408_G9|C158499_G6|C145831_G1|C156125_G7|C151953_G1|C153660_G13|C152969_G12|C153092_G1|C156125_G4|C153092_G3|C158070_G4|C157568_G8|C158217_G3|C157021_G5|C158217_G4|C151953_G5|C152780_G3|C155349_G10|C144480_G6|C153750_G3|C152379_G2|C150393_G6|C156317_G3|C154568_G2|C121692_G1|C154843_G3|C151197_G2|C156669_G2|C145087_G3|C152167_G2|C145087_G4|C157878_G7|C157973_G11…
15672	6.7802e-07	7.2954e-05	24	542	394	28524	monovalent inorganic cation transport	C151130_G1|C160887_G1|C154297_G1|C158217_G3|C158217_G4|C151953_G5|C150982_G2|C145507_G9|C160551_G3|C153135_G14|C149983_G17|C153605_G8|C152379_G2|C155403_G2|C157419_G7|C151953_G1|C160494_G2|C154843_G3|C152167_G2|C149540_G2|C150732_G5|C160863_G6|C160494_G7|C150982_G10
23060	6.9549e-07	7.2954e-05	126	6125	394	28524	signal transmission	C154297_G1|C153346_G9|C160601_G1|C150894_G2|C131870_G1|C151151_G4|C159408_G9|C153907_G4|C158716_G1|C154259_G1|C147586_G2|C157062_G1|C138851_G1|C159489_G4|C153704_G3|C153461_G2|C153092_G1|C158070_G4|C158055_G12|C157568_G8|C158070_G7|C125874_G1|C158070_G3|C158217_G3|C157021_G5|C158217_G4|C153693_G2|C157342_G1|C155349_G10|C153750_G3|C150393_G6|C154568_G2|C121692_G1|C156214_G2|C154260_G2|C152312_G5|C…
15812	7.3745e-07	7.4778e-05	8	54	394	28524	gamma-aminobutyric acid transport	C160204_G2|C152270_G4|C111258_G1|C111258_G2|C151365_G1|C151365_G7|C158059_G2|C153750_G3
23046	7.7471e-07	7.6022e-05	126	6137	394	28524	signaling process	C154297_G1|C153346_G9|C160601_G1|C150894_G2|C131870_G1|C151151_G4|C159408_G9|C153907_G4|C158716_G1|C154259_G1|C147586_G2|C157062_G1|C138851_G1|C159489_G4|C153704_G3|C153461_G2|C153092_G1|C158070_G4|C158055_G12|C157568_G8|C158070_G7|C125874_G1|C158070_G3|C158217_G3|C157021_G5|C158217_G4|C153693_G2|C157342_G1|C155349_G10|C153750_G3|C150393_G6|C154568_G2|C121692_G1|C156214_G2|C154260_G2|C152312_G5|C…
46942	9.0193e-07	8.5739e-05	21	436	394	28524	carboxylic acid transport	C145314_G2|C152411_G5|C144198_G1|C151953_G5|C155593_G4|C145831_G1|C155830_G1|C153750_G3|C160204_G2|C152379_G2|C152270_G4|C151953_G1|C111258_G1|C148336_G9|C151473_G8|C111258_G2|C156669_G2|C151365_G1|C151365_G7|C158059_G2|C157878_G7
7399	9.7457e-07	8.9838e-05	114	5413	394	28524	nervous system development	C153833_G8|C153346_G9|C131870_G1|C151151_G4|C159408_G9|C153907_G4|C153907_G8|C145831_G1|C157062_G1|C147846_G5|C138851_G1|C151953_G1|C159489_G4|C156390_G7|C158954_G1|C155719_G3|C158983_G1|C132680_G1|C146435_G1|C157568_G8|C147136_G4|C125874_G1|C146435_G4|C151953_G5|C157342_G1|C144480_G6|C153750_G3|C152184_G11|C150393_G6|C160919_G7|C147058_G7|C146921_G2|C154581_G5|C157878_G7|C144719_G1|C134536_G2|C1…
15849	1.0065e-06	9.0051e-05	21	439	394	28524	organic acid transport	C145314_G2|C152411_G5|C144198_G1|C151953_G5|C155593_G4|C145831_G1|C155830_G1|C153750_G3|C160204_G2|C152379_G2|C152270_G4|C151953_G1|C111258_G1|C148336_G9|C151473_G8|C111258_G2|C156669_G2|C151365_G1|C151365_G7|C158059_G2|C157878_G7
21767	1.2143e-06	0.00010554	4	7	394	28524	mammilary body development	C116690_G1|C155503_G14|C155503_G4|C116690_G2
6814	2.7576e-06	0.00023302	14	221	394	28524	sodium ion transport	C160887_G1|C154297_G1|C158217_G3|C158217_G4|C151953_G5|C150982_G2|C160551_G3|C151953_G1|C160494_G2|C154843_G3|C152167_G2|C149540_G2|C160494_G7|C150982_G10
48699	3.8422e-06	0.00031589	82	3623	394	28524	generation of neurons	C158703_G5|C153833_G8|C149391_G1|C151151_G4|C159408_G9|C153907_G4|C153907_G8|C157062_G1|C158770_G2|C152991_G7|C147846_G5|C149740_G8|C138851_G1|C159489_G4|C150207_G2|C158954_G1|C153035_G4|C154974_G1|C158983_G1|C154020_G3|C132680_G1|C161364_G4|C157000_G2|C157568_G8|C147136_G4|C153471_G9|C157342_G1|C155503_G4|C144480_G6|C151318_G3|C153750_G3|C156831_G5|C152184_G11|C150393_G6|C157801_G7|C145617_G2|C1…
15807	4.2884e-06	0.0003397	10	114	394	28524	L-amino acid transport	C160204_G2|C152270_G4|C111258_G1|C111258_G2|C151953_G5|C151365_G1|C151365_G7|C158059_G2|C157878_G7|C153750_G3
7417	4.3552e-06	0.0003397	56	2167	394	28524	central nervous system development	C158703_G5|C153833_G8|C139209_G1|C153346_G9|C131870_G1|C159408_G9|C158770_G2|C152991_G7|C151953_G1|C158954_G1|C151418_G6|C153035_G4|C154974_G1|C161364_G4|C157000_G2|C157568_G8|C125874_G1|C151953_G5|C155503_G4|C156831_G5|C157801_G7|C147058_G7|C146921_G2|C157878_G7|C150380_G11|C153042_G4|C157263_G2|C144719_G1|C149284_G9|C157546_G3|C158459_G3|C159960_G2|C149762_G5|C149762_G4|C157495_G6|C152679_G2|C1…
9416	4.9147e-06	0.00037376	25	650	394	28524	response to light stimulus	C150380_G11|C154297_G1|C154910_G4|C150894_G2|C148434_G2|C148686_G4|C158459_G3|C147586_G2|C157456_G5|C156960_G2|C159489_G4|C155734_G2|C153461_G2|C150159_G3|C125874_G1|C158798_G3|C148158_G4|C154596_G8|C160551_G3|C154596_G9|C153750_G3|C150393_G6|C156214_G2|C156401_G3|C157878_G7
21954	6.3415e-06	0.00047051	12	175	394	28524	central nervous system neuron development	C156831_G5|C150380_G11|C153042_G4|C116690_G1|C157801_G7|C155503_G14|C153517_G4|C159408_G9|C155503_G4|C116690_G2|C155008_G1|C147846_G10
51179	8.6707e-06	0.000628	164	8928	394	28524	localization	C153833_G8|C154297_G1|C132003_G1|C159408_G9|C158716_G1|C158499_G6|C145831_G1|C157062_G1|C156125_G7|C151953_G1|C158954_G1|C153660_G13|C152969_G12|C153092_G1|C156125_G4|C153092_G3|C158070_G4|C157568_G8|C125874_G1|C158217_G3|C157021_G5|C158217_G4|C151953_G5|C152780_G3|C153693_G2|C157342_G1|C155349_G10|C144480_G6|C153750_G3|C152379_G2|C150393_G6|C156317_G3|C154568_G2|C121692_G1|C154843_G3|C151197_G2|…
1523	1.1395e-05	0.0008061	9	101	394	28524	retinoid metabolic process	C155977_G6|C125874_G1|C149751_G2|C154596_G8|C156214_G2|C148686_G4|C158459_G3|C154596_G9|C157456_G5
30900	1.1785e-05	0.00080736	30	910	394	28524	forebrain development	C158703_G5|C153833_G8|C150380_G11|C153042_G4|C131870_G1|C159408_G9|C157546_G3|C158770_G2|C149762_G5|C149762_G4|C152679_G2|C158954_G1|C154974_G1|C149133_G5|C147846_G10|C161364_G4|C157000_G2|C157568_G8|C153899_G2|C154831_G2|C155503_G4|C116690_G2|C145670_G7|C116690_G1|C35045_G1|C153929_G7|C155503_G14|C146921_G2|C156772_G2|C157878_G7
6811	1.1943e-05	0.00080736	50	1918	394	28524	ion transport	C154297_G1|C156224_G6|C151953_G1|C151473_G8|C153115_G1|C153660_G13|C152969_G12|C158217_G3|C157021_G5|C158217_G4|C151953_G5|C158162_G5|C155593_G4|C155830_G1|C160551_G3|C153750_G3|C152379_G2|C150393_G6|C157801_G7|C145617_G2|C160494_G2|C154843_G3|C156669_G2|C152167_G2|C160494_G7|C156401_G3|C157878_G7|C151130_G1|C158147_G1|C150982_G2|C153135_G14|C159960_G2|C155403_G2|C149540_G2|C150732_G5|C150982_G10…
9314	1.4358e-05	0.00094951	28	827	394	28524	response to radiation	C150380_G11|C154297_G1|C154910_G4|C150894_G2|C148434_G2|C148686_G4|C158459_G3|C147586_G2|C157456_G5|C152991_G7|C156960_G2|C159489_G4|C155734_G2|C149880_G6|C153461_G2|C150159_G3|C125874_G1|C158798_G3|C148158_G4|C154596_G8|C160551_G3|C146955_G6|C154596_G9|C153750_G3|C150393_G6|C156214_G2|C156401_G3|C157878_G7
6812	1.52e-05	0.00098381	40	1412	394	28524	cation transport	C151130_G1|C154297_G1|C158147_G1|C150982_G2|C153135_G14|C155403_G2|C151953_G1|C153115_G1|C149540_G2|C150732_G5|C152969_G12|C150982_G10|C140507_G1|C151292_G10|C160887_G1|C159724_G1|C158217_G3|C157021_G5|C158217_G4|C151953_G5|C158162_G5|C145507_G9|C155830_G1|C160551_G3|C153750_G3|C150925_G1|C149983_G17|C158330_G1|C153605_G8|C152379_G2|C157419_G7|C150393_G6|C145617_G2|C152286_G10|C160494_G2|C154843_…
16101	1.6866e-05	0.0010689	9	106	394	28524	diterpenoid metabolic process	C155977_G6|C125874_G1|C149751_G2|C154596_G8|C156214_G2|C148686_G4|C158459_G3|C154596_G9|C157456_G5
48666	1.7545e-05	0.0010892	57	2329	394	28524	neuron development	C158703_G5|C153833_G8|C149391_G1|C159408_G9|C153907_G4|C153907_G8|C158770_G2|C152991_G7|C149740_G8|C159489_G4|C150207_G2|C158954_G1|C154020_G3|C157000_G2|C157568_G8|C147136_G4|C153471_G9|C157342_G1|C155503_G4|C144480_G6|C151318_G3|C153750_G3|C156831_G5|C150393_G6|C157801_G7|C153944_G4|C154581_G5|C150380_G11|C153042_G4|C144719_G1|C157546_G3|C134536_G2|C149945_G6|C156547_G4|C158459_G3|C150873_G9|C1…
31018	1.9734e-05	0.0012006	8	83	394	28524	endocrine pancreas development	C145670_G7|C155705_G7|C151680_G1|C159972_G8|C151725_G10|C159145_G5|C155705_G5|C152617_G17
9605	2.0963e-05	0.0012504	52	2068	394	28524	response to external stimulus	C146413_G2|C150894_G2|C131870_G1|C148434_G2|C159408_G9|C147586_G2|C133998_G2|C149740_G8|C138851_G1|C151953_G1|C159489_G4|C153115_G1|C153461_G2|C125874_G1|C158798_G3|C148158_G4|C154596_G8|C151953_G5|C157342_G1|C155349_G10|C160551_G3|C154596_G9|C153750_G3|C156831_G5|C150393_G6|C156214_G2|C156401_G3|C157878_G7|C150380_G11|C154910_G4|C155961_G8|C148686_G4|C158459_G3|C155961_G1|C155166_G1|C157456_G5|C…
21536	2.4301e-05	0.0014216	12	200	394	28524	diencephalon development	C158703_G5|C149762_G5|C149762_G4|C145670_G7|C152679_G2|C116690_G1|C155503_G14|C154831_G2|C155503_G4|C116690_G2|C156772_G2|C147846_G10
22008	2.5508e-05	0.001464	83	3872	394	28524	neurogenesis	C158703_G5|C153833_G8|C149391_G1|C151151_G4|C159408_G9|C153907_G4|C153907_G8|C157062_G1|C158770_G2|C152991_G7|C147846_G5|C149740_G8|C138851_G1|C159489_G4|C150207_G2|C158954_G1|C153035_G4|C154974_G1|C158983_G1|C154020_G3|C132680_G1|C161364_G4|C157000_G2|C157568_G8|C147136_G4|C153471_G9|C157342_G1|C155503_G4|C144480_G6|C151318_G3|C153750_G3|C156831_G5|C152184_G11|C150393_G6|C157801_G7|C151680_G1|C1…
30182	2.6491e-05	0.0014923	63	2702	394	28524	neuron differentiation	C158703_G5|C153833_G8|C149391_G1|C159408_G9|C153907_G4|C153907_G8|C158770_G2|C152991_G7|C147846_G5|C149740_G8|C138851_G1|C159489_G4|C150207_G2|C158954_G1|C154020_G3|C157000_G2|C157568_G8|C147136_G4|C153471_G9|C157342_G1|C155503_G4|C144480_G6|C151318_G3|C153750_G3|C156831_G5|C150393_G6|C157801_G7|C153944_G4|C147058_G7|C154581_G5|C150380_G11|C153042_G4|C144719_G1|C157546_G3|C134536_G2|C149945_G6|C1…
7269	3.8318e-05	0.0021193	14	279	394	28524	neurotransmitter secretion	C154470_G5|C158217_G3|C158217_G4|C156547_G4|C158239_G1|C152656_G2|C150873_G9|C160204_G2|C152270_G4|C160494_G2|C154545_G4|C151365_G7|C154020_G3|C157878_G7
6721	3.9717e-05	0.0021575	9	118	394	28524	terpenoid metabolic process	C155977_G6|C125874_G1|C149751_G2|C154596_G8|C156214_G2|C148686_G4|C158459_G3|C154596_G9|C157456_G5
35270	5.6342e-05	0.0030069	12	218	394	28524	endocrine system development	C145670_G7|C155705_G7|C151680_G1|C154831_G2|C159972_G8|C151725_G10|C159145_G5|C155503_G4|C155166_G1|C155705_G5|C152617_G17|C152991_G7
23061	5.9813e-05	0.0030839	17	407	394	28524	signal release	C150380_G11|C154470_G5|C158217_G3|C158217_G4|C156547_G4|C158239_G1|C152656_G2|C150873_G9|C153750_G3|C160204_G2|C152270_G4|C160494_G2|C121692_G1|C154545_G4|C151365_G7|C154020_G3|C157878_G7
3001	5.9813e-05	0.0030839	17	407	394	28524	generation of a signal involved in cell-cell signaling	C150380_G11|C154470_G5|C158217_G3|C158217_G4|C156547_G4|C158239_G1|C152656_G2|C150873_G9|C153750_G3|C160204_G2|C152270_G4|C160494_G2|C121692_G1|C154545_G4|C151365_G7|C154020_G3|C157878_G7
7186	6.2101e-05	0.0031485	29	947	394	28524	G-protein coupled receptor protein signaling pathway	C154910_G4|C155961_G8|C156224_G6|C131870_G1|C158459_G3|C158239_G1|C159576_G8|C154259_G1|C155961_G1|C159960_G2|C150961_G5|C153115_G1|C153704_G3|C155734_G2|C153461_G2|C129774_G1|C158798_G3|C148440_G12|C132451_G1|C147002_G6|C148647_G4|C153750_G3|C158606_G1|C150093_G7|C148311_G5|C150393_G6|C157801_G7|C153420_G10|C156401_G3
7420	6.3589e-05	0.0031711	44	1719	394	28524	brain development	C158703_G5|C153833_G8|C150380_G11|C153042_G4|C144719_G1|C149284_G9|C131870_G1|C159408_G9|C157546_G3|C158459_G3|C159960_G2|C158770_G2|C149762_G5|C149762_G4|C157495_G6|C152679_G2|C151953_G1|C158954_G1|C151418_G6|C153035_G4|C154974_G1|C149133_G5|C147846_G10|C161364_G4|C157000_G2|C157568_G8|C125874_G1|C153899_G2|C154831_G2|C151953_G5|C155503_G4|C116690_G2|C156831_G5|C145670_G7|C116690_G1|C35045_G1|C1…
31016	6.6219e-05	0.003249	11	188	394	28524	pancreas development	C149762_G5|C149762_G4|C145670_G7|C155705_G7|C149625_G3|C151680_G1|C159972_G8|C151725_G10|C159145_G5|C155705_G5|C152617_G17
21854	8.4614e-05	0.0040857	5	33	394	28524	hypothalamus development	C158703_G5|C116690_G1|C155503_G14|C155503_G4|C116690_G2
30001	8.7183e-05	0.0041439	33	1165	394	28524	metal ion transport	C151130_G1|C154297_G1|C158147_G1|C150982_G2|C153135_G14|C151953_G1|C153115_G1|C149540_G2|C150732_G5|C152969_G12|C150982_G10|C140507_G1|C151292_G10|C160887_G1|C159724_G1|C158217_G3|C158217_G4|C151953_G5|C158162_G5|C145507_G9|C160551_G3|C153750_G3|C149983_G17|C158330_G1|C153605_G8|C150393_G6|C145617_G2|C152286_G10|C160494_G2|C154843_G3|C152167_G2|C160863_G6|C160494_G7
19748	9.1871e-05	0.0042995	11	195	394	28524	secondary metabolic process	C155977_G6|C125874_G1|C149751_G2|C154596_G8|C146921_G2|C156214_G2|C148686_G4|C158459_G3|C154596_G9|C148382_G1|C157456_G5
51932	9.8085e-05	0.0045208	5	34	394	28524	synaptic transmission, GABAergic	C155450_G13|C157801_G7|C155450_G7|C159212_G4|C159960_G2
21510	0.0001132	0.0051396	13	271	394	28524	spinal cord development	C157263_G2|C153899_G2|C159408_G9|C155705_G5|C152991_G7|C156831_G5|C149762_G5|C158330_G1|C149762_G4|C155705_G7|C153929_G7|C147058_G7|C149133_G5
9719	0.00015034	0.0067254	44	1786	394	28524	response to endogenous stimulus	C150380_G11|C146413_G2|C154297_G1|C148621_G8|C155961_G8|C147517_G8|C131870_G1|C159408_G9|C153907_G4|C148065_G2|C134536_G2|C149945_G6|C146337_G3|C154259_G1|C155961_G1|C148868_G3|C133998_G2|C159960_G2|C152991_G7|C147846_G5|C149762_G4|C159783_G2|C150961_G5|C155705_G7|C153115_G1|C155719_G3|C149880_G6|C147846_G10|C146435_G1|C157050_G3|C146435_G4|C145507_G9|C152457_G7|C160551_G3|C151318_G3|C158606_G1|C…
46903	0.00016914	0.0074569	29	1004	394	28524	secretion	C153833_G8|C150380_G11|C155961_G8|C156547_G4|C158239_G1|C155961_G1|C152656_G2|C150873_G9|C151350_G3|C149740_G8|C145048_G1|C154020_G3|C141198_G1|C157568_G8|C154470_G5|C137902_G1|C158217_G3|C158217_G4|C152780_G3|C153750_G3|C160204_G2|C152270_G4|C160494_G2|C121692_G1|C154545_G4|C152167_G2|C151365_G7|C160863_G6|C157878_G7
71495	0.0001804	0.0078395	31	1109	394	28524	cellular response to endogenous stimulus	C150380_G11|C154297_G1|C148621_G8|C147517_G8|C131870_G1|C159408_G9|C148065_G2|C134536_G2|C149945_G6|C146337_G3|C154259_G1|C133998_G2|C159960_G2|C147846_G5|C149762_G4|C159783_G2|C150961_G5|C155705_G7|C153115_G1|C149880_G6|C147846_G10|C146435_G1|C146435_G4|C145507_G9|C152457_G7|C160551_G3|C151318_G3|C158606_G1|C150093_G7|C35045_G1|C157801_G7
42572	0.00024404	0.010456	5	41	394	28524	retinol metabolic process	C155977_G6|C149751_G2|C154596_G8|C156214_G2|C154596_G9
6776	0.00025508	0.010777	6	64	394	28524	vitamin A metabolic process	C155977_G6|C149751_G2|C154596_G8|C156214_G2|C154596_G9|C157456_G5
15800	0.00027391	0.011119	5	42	394	28524	acidic amino acid transport	C152270_G4|C148336_G9|C151473_G8|C158059_G2|C157878_G7
90183	0.00027779	0.011119	6	65	394	28524	regulation of kidney development	C138851_G1|C153929_G7|C149133_G5|C157342_G1|C161364_G4|C152991_G7
50908	0.00027779	0.011119	6	65	394	28524	detection of light stimulus involved in visual perception	C154910_G4|C148158_G4|C158459_G3|C156401_G3|C154596_G9|C153750_G3
50962	0.00027779	0.011119	6	65	394	28524	detection of light stimulus involved in sensory perception	C154910_G4|C148158_G4|C158459_G3|C156401_G3|C154596_G9|C153750_G3
60041	0.00032895	0.012996	15	384	394	28524	retina development in camera-type eye	C153833_G8|C150380_G11|C157568_G8|C154910_G4|C149391_G1|C157342_G1|C158459_G3|C160208_G7|C153929_G7|C159489_G4|C151418_G6|C153035_G4|C154974_G1|C149133_G5|C152167_G2
21515	0.00035631	0.013896	8	125	394	28524	cell differentiation in spinal cord	C149762_G5|C149762_G4|C155705_G7|C153929_G7|C147058_G7|C149133_G5|C155705_G5|C152991_G7
21514	0.00038029	0.014461	5	45	394	28524	ventral spinal cord interneuron differentiation	C149762_G5|C149762_G4|C155705_G7|C155705_G5|C152991_G7
72176	0.00038029	0.014461	5	45	394	28524	nephric duct development	C158330_G1|C138851_G1|C153929_G7|C149133_G5|C152991_G7
10248	0.00042134	0.015631	4	26	394	28524	establishment or maintenance of transmembrane electrochemical gradient	C154297_G1|C154989_G1|C160551_G3|C160551_G2
16188	0.00042134	0.015631	4	26	394	28524	synaptic vesicle maturation	C156547_G4|C150873_G9|C148142_G5|C154020_G3
71310	0.00043146	0.015813	46	1989	394	28524	cellular response to organic substance	C150380_G11|C146413_G2|C154297_G1|C148621_G8|C155961_G8|C156224_G6|C147517_G8|C131870_G1|C159408_G9|C153907_G4|C148065_G2|C134536_G2|C149945_G6|C146337_G3|C154259_G1|C155961_G1|C133998_G2|C159960_G2|C148142_G5|C150536_G1|C152991_G7|C147846_G5|C149762_G4|C159783_G2|C150961_G5|C155705_G7|C153115_G1|C159972_G8|C153704_G3|C149880_G6|C147846_G10|C146435_G1|C146435_G4|C145507_G9|C155593_G4|C152457_G7|C…
45686	0.0004668	0.016905	5	47	394	28524	negative regulation of glial cell differentiation	C149762_G4|C155705_G7|C155705_G5|C155008_G1|C149157_G3
6720	0.00048275	0.017277	9	164	394	28524	isoprenoid metabolic process	C155977_G6|C125874_G1|C149751_G2|C154596_G8|C156214_G2|C148686_G4|C158459_G3|C154596_G9|C157456_G5
34220	0.0005287	0.018701	23	773	394	28524	ion transmembrane transport	C154297_G1|C156224_G6|C159724_G1|C158147_G1|C158162_G5|C145507_G9|C155593_G4|C160551_G3|C159960_G2|C153750_G3|C158330_G1|C155403_G2|C157419_G7|C150393_G6|C157801_G7|C145617_G2|C152286_G10|C153115_G1|C154843_G3|C153660_G13|C152969_G12|C156401_G3|C151292_G10
43010	0.00054648	0.019108	22	726	394	28524	camera-type eye development	C153833_G8|C150380_G11|C157568_G8|C154910_G4|C149284_G9|C149391_G1|C156958_G8|C157342_G1|C148108_G1|C158459_G3|C155166_G1|C152991_G7|C149624_G12|C160208_G7|C153929_G7|C159489_G4|C151418_G6|C153035_G4|C154974_G1|C149133_G5|C152167_G2|C142551_G1
90027	0.00056573	0.019556	2	3	394	28524	negative regulation of monocyte chemotaxis	C156831_G5|C159408_G9
32940	0.00059024	0.020174	25	879	394	28524	secretion by cell	C153833_G8|C150380_G11|C155961_G8|C156547_G4|C158239_G1|C155961_G1|C152656_G2|C150873_G9|C151350_G3|C149740_G8|C145048_G1|C154020_G3|C141198_G1|C157568_G8|C154470_G5|C158217_G3|C158217_G4|C152780_G3|C160204_G2|C152270_G4|C160494_G2|C121692_G1|C154545_G4|C151365_G7|C157878_G7
32229	0.00085013	0.028734	3	14	394	28524	negative regulation of synaptic transmission, GABAergic	C152270_G4|C158059_G2|C154020_G3
1655	0.00088569	0.029607	18	560	394	28524	urogenital system development	C146435_G1|C153042_G4|C146435_G4|C155627_G1|C159408_G9|C157342_G1|C155166_G1|C150536_G1|C152991_G7|C158330_G1|C149762_G4|C138851_G1|C153929_G7|C156318_G5|C149133_G5|C155453_G1|C161364_G4|C136251_G1
17157	0.00092323	0.030527	12	296	394	28524	regulation of exocytosis	C146913_G2|C149762_G4|C153346_G9|C155450_G13|C154568_G2|C152780_G3|C153693_G2|C159212_G4|C156547_G4|C150873_G9|C156161_G8|C154020_G3
72178	0.00094943	0.031055	4	32	394	28524	nephric duct morphogenesis	C138851_G1|C153929_G7|C149133_G5|C152991_G7
45879	0.0010504	0.033992	5	56	394	28524	negative regulation of smoothened signaling pathway	C149624_G12|C152184_G11|C153899_G2|C158770_G2|C161364_G4
6775	0.0010979	0.035155	6	84	394	28524	fat-soluble vitamin metabolic process	C155977_G6|C149751_G2|C154596_G8|C156214_G2|C154596_G9|C157456_G5
34378	0.0011211	0.035525	2	4	394	28524	chylomicron assembly	C143648_G1|C154664_G2
14014	0.0011385	0.035704	5	57	394	28524	negative regulation of gliogenesis	C149762_G4|C155705_G7|C155705_G5|C155008_G1|C149157_G3
50769	0.0011919	0.036998	14	391	394	28524	positive regulation of neurogenesis	C150380_G11|C157000_G2|C151024_G7|C159408_G9|C155503_G4|C155166_G1|C157062_G1|C155705_G5|C152991_G7|C149762_G4|C155705_G7|C159216_G7|C146921_G2|C132680_G1
51046	0.0012147	0.037324	27	1030	394	28524	regulation of secretion	C150380_G11|C153346_G9|C156547_G4|C150873_G9|C146913_G2|C149762_G4|C155705_G7|C148870_G4|C153115_G1|C154974_G1|C159972_G8|C154376_G3|C145048_G1|C156161_G8|C154020_G3|C152780_G3|C153693_G2|C150227_G1|C155450_G13|C152270_G4|C154568_G2|C154843_G3|C151725_G10|C153420_G10|C159212_G4|C158059_G2|C156772_G2
42133	0.001232	0.037477	5	58	394	28524	neurotransmitter metabolic process	C152113_G2|C154831_G2|C158217_G3|C153907_G4|C158217_G4
1654	0.0014385	0.043327	25	937	394	28524	eye development	C153833_G8|C150380_G11|C154910_G4|C149284_G9|C149391_G1|C156958_G8|C158459_G3|C155166_G1|C152991_G7|C159489_G4|C151418_G6|C153035_G4|C154974_G1|C149133_G5|C157568_G8|C147136_G4|C157342_G1|C148108_G1|C149624_G12|C160208_G7|C150393_G6|C153929_G7|C152167_G2|C154581_G5|C142551_G1
48934	0.0014892	0.04365	4	36	394	28524	peripheral nervous system neuron differentiation	C149762_G5|C150380_G11|C149762_G4|C159145_G5
48935	0.0014892	0.04365	4	36	394	28524	peripheral nervous system neuron development	C149762_G5|C150380_G11|C149762_G4|C159145_G5
45921	0.0014923	0.04365	7	121	394	28524	positive regulation of exocytosis	C146913_G2|C153346_G9|C154568_G2|C152780_G3|C153693_G2|C156161_G8|C154020_G3
51047	0.0015334	0.043783	15	447	394	28524	positive regulation of secretion	C153346_G9|C152780_G3|C153693_G2|C146913_G2|C150227_G1|C155705_G7|C152270_G4|C148870_G4|C153115_G1|C154568_G2|C153420_G10|C158059_G2|C156772_G2|C156161_G8|C154020_G3
21523	0.0015401	0.043783	3	17	394	28524	somatic motor neuron differentiation	C149762_G5|C149762_G4|C147058_G7
60539	0.0015401	0.043783	3	17	394	28524	diaphragm development	C159972_G8|C151725_G10|C155166_G1
3205	0.0016361	0.046083	13	360	394	28524	cardiac chamber development	C153833_G8|C157050_G3|C157568_G8|C153683_G3|C155166_G1|C152991_G7|C149762_G4|C133115_G1|C156214_G2|C154581_G5|C132680_G1|C161364_G4|C152034_G5
72009	0.0016611	0.046358	6	91	394	28524	nephron epithelium development	C158330_G1|C149762_G4|C138851_G1|C153929_G7|C149133_G5|C161364_G4
1657	0.001714	0.046974	8	159	394	28524	ureteric bud development	C158703_G5|C138851_G1|C153929_G7|C159408_G9|C149133_G5|C157342_G1|C161364_G4|C152991_G7
6818	0.001714	0.046974	8	159	394	28524	hydrogen transport	C152379_G2|C155403_G2|C154297_G1|C157419_G7|C156317_G3|C149540_G2|C145507_G9|C160551_G3
7270	0.0017584	0.047758	9	197	394	28524	nerve-nerve synaptic transmission	C160204_G2|C155450_G13|C157801_G7|C150365_G11|C155450_G7|C154831_G2|C159212_G4|C159960_G2|C153750_G3
10107	0.0017866	0.048097	5	63	394	28524	potassium ion import	C153605_G8|C151130_G1|C154297_G1|C160551_G3|C149983_G17
7423	0.0018087	0.048137	33	1387	394	28524	sensory organ development	C153833_G8|C150380_G11|C154910_G4|C149284_G9|C149391_G1|C156958_G8|C149945_G6|C158459_G3|C155166_G1|C159960_G2|C152991_G7|C149762_G4|C159489_G4|C151418_G6|C153035_G4|C154974_G1|C149133_G5|C150732_G5|C161364_G4|C157568_G8|C147136_G4|C157342_G1|C148108_G1|C144480_G6|C149624_G12|C158034_G4|C160208_G7|C150393_G6|C157801_G7|C153929_G7|C152167_G2|C154581_G5|C142551_G1
21912	0.0018514	0.048137	2	5	394	28524	regulation of transcription from RNA polymerase II promoter involved in spinal cord motor neuron fate specification	C155705_G7|C155705_G5
1705	0.0018514	0.048137	2	5	394	28524	ectoderm formation	C153929_G7|C149133_G5
72179	0.0018514	0.048137	2	5	394	28524	nephric duct formation	C138851_G1|C152991_G7

## Sheet: D29-13C
GO-ID	p-value	corr p-value	x	n	X	N	Description	Genes in test set
32501	1.1392e-08	2.7717e-05	143	12458	230	28524	multicellular organismal process	C150894_G2|C156484_G5|C131870_G1|C152995_G3|C158716_G1|C155353_G4|C147586_G2|C145831_G1|C147846_G5|C138851_G1|C158954_G1|C157185_G1|C158983_G1|C155453_G1|C153092_G1|C160300_G4|C152533_G3|C132680_G1|C158070_G4|C146435_G1|C158070_G7|C125874_G1|C153314_G6|C148158_G4|C157021_G5|C158217_G4|C155146_G1|C155058_G2|C152184_G11|C150393_G6|C135347_G1|C154809_G7|C121692_G1|C146921_G2|C148785_G9|C156214_G2|C1…
6836	5.5725e-08	6.7789e-05	16	366	230	28524	neurotransmitter transport	C158049_G1|C145314_G2|C158217_G4|C150982_G2|C152656_G2|C150873_G9|C160204_G2|C146722_G2|C111258_G1|C111258_G2|C160494_G2|C151365_G7|C160494_G7|C145087_G4|C153092_G1|C150982_G10
7601	2.957e-07	0.00022125	19	581	230	28524	visual perception	C158070_G4|C150159_G3|C155977_G6|C158070_G7|C148158_G4|C150894_G2|C157021_G5|C158459_G3|C155353_G4|C147586_G2|C154596_G9|C150925_G1|C156642_G8|C150393_G6|C160494_G2|C148785_G9|C156214_G2|C155734_G2|C160494_G7
50953	3.6374e-07	0.00022125	19	589	230	28524	sensory perception of light stimulus	C158070_G4|C150159_G3|C155977_G6|C158070_G7|C148158_G4|C150894_G2|C157021_G5|C158459_G3|C155353_G4|C147586_G2|C154596_G9|C150925_G1|C156642_G8|C150393_G6|C160494_G2|C148785_G9|C156214_G2|C155734_G2|C160494_G7
42572	9.1445e-07	0.00044497	6	41	230	28524	retinol metabolic process	C161083_G2|C155977_G6|C149751_G2|C148176_G2|C156214_G2|C154596_G9
1523	1.6787e-06	0.00068069	8	101	230	28524	retinoid metabolic process	C161083_G2|C155977_G6|C125874_G1|C149751_G2|C148176_G2|C156214_G2|C158459_G3|C154596_G9
16101	2.42e-06	0.00084112	8	106	230	28524	diterpenoid metabolic process	C161083_G2|C155977_G6|C125874_G1|C149751_G2|C148176_G2|C156214_G2|C158459_G3|C154596_G9
19748	4.5131e-06	0.0013726	10	195	230	28524	secondary metabolic process	C161083_G2|C155977_G6|C125874_G1|C149751_G2|C148176_G2|C146921_G2|C156214_G2|C158459_G3|C154596_G9|C148382_G1
6721	5.4036e-06	0.0014608	8	118	230	28524	terpenoid metabolic process	C161083_G2|C155977_G6|C125874_G1|C149751_G2|C148176_G2|C156214_G2|C158459_G3|C154596_G9
3008	9.1385e-06	0.0022234	56	3898	230	28524	system process	C156224_G6|C151554_G16|C150894_G2|C156484_G5|C131870_G1|C146224_G3|C155353_G4|C147586_G2|C153092_G1|C160300_G4|C158070_G4|C158070_G7|C148158_G4|C153683_G3|C157021_G5|C160233_G1|C158217_G4|C155146_G1|C154596_G9|C138466_G2|C150393_G6|C120728_G2|C111258_G1|C111258_G2|C160494_G2|C136017_G1|C148785_G9|C156214_G2|C160494_G7|C157263_G2|C148587_G2|C158459_G3|C152656_G2|C155166_G1|C150873_G9|C150536_G1|C1…
3323	1.1532e-05	0.0025506	4	18	230	28524	pancreatic B cell development	C155705_G7|C151680_G2|C151680_G1|C150168_G2
6776	1.3064e-05	0.0026488	6	64	230	28524	vitamin A metabolic process	C161083_G2|C155977_G6|C149751_G2|C148176_G2|C156214_G2|C154596_G9
22617	1.6196e-05	0.0030311	8	137	230	28524	extracellular matrix disassembly	C125874_G1|C158954_G1|C156318_G5|C156958_G8|C148108_G1|C158459_G3|C155453_G1|C154218_G1
7602	3.4246e-05	0.0059515	8	152	230	28524	phototransduction	C150159_G3|C125874_G1|C150894_G2|C156214_G2|C158459_G3|C155734_G2|C147586_G2|C154596_G9
9583	4.6328e-05	0.0075144	9	205	230	28524	detection of light stimulus	C150159_G3|C125874_G1|C148158_G4|C150894_G2|C156214_G2|C158459_G3|C155734_G2|C147586_G2|C154596_G9
31018	5.7907e-05	0.0083729	6	83	230	28524	endocrine pancreas development	C155705_G7|C151680_G2|C151680_G1|C151725_G4|C150168_G2|C152617_G17
6720	5.8725e-05	0.0083729	8	164	230	28524	isoprenoid metabolic process	C161083_G2|C155977_G6|C125874_G1|C149751_G2|C148176_G2|C156214_G2|C158459_G3|C154596_G9
6775	6.1945e-05	0.0083729	6	84	230	28524	fat-soluble vitamin metabolic process	C161083_G2|C155977_G6|C149751_G2|C148176_G2|C156214_G2|C154596_G9
3309	7.2426e-05	0.0086225	4	28	230	28524	pancreatic B cell differentiation	C155705_G7|C151680_G2|C151680_G1|C150168_G2
50877	7.3206e-05	0.0086225	45	3110	230	28524	neurological system process	C157263_G2|C148587_G2|C156224_G6|C150894_G2|C156484_G5|C158459_G3|C155353_G4|C152656_G2|C155166_G1|C150873_G9|C147586_G2|C146749_G1|C155734_G2|C153092_G1|C150982_G10|C158070_G4|C150159_G3|C155977_G6|C158070_G7|C148158_G4|C158049_G1|C157021_G5|C160233_G1|C158217_G4|C155146_G1|C154596_G9|C150925_G1|C160204_G2|C156642_G8|C138466_G2|C146722_G2|C150393_G6|C120728_G2|C150875_G3|C111258_G1|C150365_G11|C…
35270	7.4424e-05	0.0086225	9	218	230	28524	endocrine system development	C155705_G7|C151680_G2|C151680_G1|C155503_G4|C151725_G4|C150168_G2|C155166_G1|C152617_G17|C152991_G7
34754	8.3654e-05	0.0092514	7	128	230	28524	cellular hormone metabolic process	C161083_G2|C155977_G6|C149751_G2|C148176_G2|C156214_G2|C154596_G9|C160300_G4
51606	9.0757e-05	0.0096005	14	519	230	28524	detection of stimulus	C150159_G3|C125874_G1|C148158_G4|C150894_G2|C159441_G2|C158459_G3|C147586_G2|C154596_G9|C146749_G1|C155705_G7|C150393_G6|C156214_G2|C155734_G2|C160300_G4
7600	0.00012586	0.012759	23	1206	230	28524	sensory perception	C158070_G4|C150159_G3|C155977_G6|C158070_G7|C148158_G4|C150894_G2|C157021_G5|C158459_G3|C155353_G4|C150873_G9|C147586_G2|C154596_G9|C146749_G1|C150925_G1|C156642_G8|C150393_G6|C160494_G2|C148785_G9|C156214_G2|C158298_G12|C155734_G2|C160494_G7|C150982_G10
31016	0.00015188	0.01468	8	188	230	28524	pancreas development	C149762_G5|C155705_G7|C149625_G3|C151680_G2|C151680_G1|C151725_G4|C150168_G2|C152617_G17
60155	0.00015794	0.01468	4	34	230	28524	platelet dense granule organization	C155961_G8|C155961_G3|C155961_G2|C145177_G1
34377	0.00016894	0.01468	5	64	230	28524	plasma lipoprotein particle assembly	C155961_G8|C143648_G1|C154664_G2|C155961_G3|C155961_G2
65005	0.00016894	0.01468	5	64	230	28524	protein-lipid complex assembly	C155961_G8|C143648_G1|C154664_G2|C155961_G3|C155961_G2
46942	0.00023988	0.020125	12	436	230	28524	carboxylic acid transport	C160204_G2|C152379_G2|C111258_G1|C148336_G9|C111258_G2|C145314_G2|C152411_G5|C156669_G2|C151365_G7|C155593_G4|C145831_G1|C155830_G1
15849	0.0002553	0.020705	12	439	230	28524	organic acid transport	C160204_G2|C152379_G2|C111258_G1|C148336_G9|C111258_G2|C145314_G2|C152411_G5|C156669_G2|C151365_G7|C155593_G4|C145831_G1|C155830_G1
48705	0.00027155	0.020825	12	442	230	28524	skeletal system morphogenesis	C152184_G11|C125874_G1|C157148_G5|C138851_G1|C153314_G6|C154809_G7|C156214_G2|C159025_G5|C158459_G3|C150536_G1|C132680_G1|C152991_G7
60349	0.0002739	0.020825	7	155	230	28524	bone morphogenesis	C125874_G1|C157148_G5|C154809_G7|C156214_G2|C158459_G3|C150536_G1|C132680_G1
33189	0.00031156	0.022971	8	209	230	28524	response to vitamin A	C156642_G8|C150227_G1|C155961_G8|C148176_G2|C136017_G1|C155961_G3|C155961_G2|C149880_G6
6865	0.00033921	0.024274	9	267	230	28524	amino acid transport	C160204_G2|C152379_G2|C111258_G1|C148336_G9|C111258_G2|C145314_G2|C152411_G5|C151365_G7|C145831_G1
34378	0.0003843	0.026714	2	4	230	28524	chylomicron assembly	C143648_G1|C154664_G2
15837	0.00041062	0.027751	10	334	230	28524	amine transport	C160204_G2|C152379_G2|C111258_G1|C148336_G9|C111258_G2|C145314_G2|C152411_G5|C158217_G4|C151365_G7|C145831_G1
60012	0.00045578	0.02997	3	19	230	28524	synaptic transmission, glycinergic	C160204_G2|C120728_G2|C150365_G11
32836	0.00053302	0.034128	3	20	230	28524	glomerular basement membrane development	C151554_G16|C156318_G5|C155453_G1
60065	0.00061817	0.03805	3	21	230	28524	uterus development	C138851_G1|C155166_G1|C152991_G7
72179	0.00063709	0.03805	2	5	230	28524	nephric duct formation	C138851_G1|C152991_G7
33363	0.0006565	0.03805	4	49	230	28524	secretory granule organization	C155961_G8|C155961_G3|C155961_G2|C145177_G1
50890	0.00065684	0.03805	27	1708	230	28524	cognition	C150894_G2|C158459_G3|C155353_G4|C155166_G1|C150873_G9|C147586_G2|C146749_G1|C155734_G2|C150982_G10|C158070_G4|C150159_G3|C155977_G6|C158070_G7|C148158_G4|C157021_G5|C160233_G1|C154596_G9|C150925_G1|C156642_G8|C150393_G6|C160494_G2|C136017_G1|C148785_G9|C156214_G2|C158298_G12|C160494_G7|C156772_G2
43691	0.00076464	0.043264	4	51	230	28524	reverse cholesterol transport	C155961_G8|C155961_G3|C155961_G2|C160300_G4
30198	0.00080323	0.044415	13	571	230	28524	extracellular matrix organization	C125874_G1|C151554_G16|C156958_G8|C158554_G3|C148108_G1|C158459_G3|C153650_G12|C154218_G1|C150536_G1|C149537_G1|C158954_G1|C156318_G5|C155453_G1
71711	0.00092411	0.04935	3	24	230	28524	basement membrane organization	C156318_G5|C153650_G12|C155453_G1
15812	0.00094959	0.04935	4	54	230	28524	gamma-aminobutyric acid transport	C160204_G2|C111258_G1|C111258_G2|C151365_G7
7603	0.00095332	0.04935	5	93	230	28524	phototransduction, visible light	C125874_G1|C150894_G2|C156214_G2|C158459_G3|C154596_G9
