# Supplementary material for: Warming Accelerates the Onset of the Molecular Stress Response and Increases Mortality of Larval Atlantic Cod
Source: Integr Comp Biol. 2022 Sep 21;62(6):1784–801. doi: 10.1093/icb/icac145 (PMC9801969; doi:10.1093/icb/icac145)
Supplement: icac145_Supplemental_Files [file icac145_supplemental_files.zip › icb-2022-0143-File013.xlsx]

## Sheet: D14-11C
GO-ID	GOTerm	Ontology Source	Term PValue	Term PValue Corrected with Benjamini-Hochberg	Group PValue	Group PValue Corrected with Benjamini-Hochberg	GOLevels	GOGroups	% Associated Genes	Nr. Genes	Associated Genes Found
1658	branching involved in ureteric bud morphogenesis	GO_BiologicalProcess-GOA_23.02.2017_10h01	0.022	0.024	0.022	0.028	[5, 6, 7, 8, 9, 10, 11, 12, 13, 14]	Group00	4.6875	3	[FGF13, LHX1, PBX1]
7492	endoderm development	GO_BiologicalProcess-GOA_23.02.2017_10h01	0.0082	0.0096	0.0082	0.011	[4]	Group01	4.7619	4	[LAMA4, LAMB1, LHX1, ONECUT1]
51196	regulation of coenzyme metabolic process	GO_BiologicalProcess-GOA_23.02.2017_10h01	0.023	0.024	0.023	0.027	[5, 6]	Group02	4.61538	3	[CBFA2T3, HDAC4, PDK3]
7601	visual perception	GO_BiologicalProcess-GOA_23.02.2017_10h01	5.3e-08	1.9e-07	5.3e-08	2e-07	[6]	Group03	5.9322	14	[CNGB3, DHRS3, GLRA1, GNAT2, OLFM2, OPN5, PDE6C, PRPH2, RDH8, RGR, RLBP1, RPGR, TRPM1, VSX2]
10596	negative regulation of endothelial cell migration	GO_BiologicalProcess-GOA_23.02.2017_10h01	0.0072	0.0087	0.0072	0.01	[4, 5, 6, 7, 8, 9, 10]	Group04	7.14286	3	[FGF13, HMGB1, SERPINF1]
14910	regulation of smooth muscle cell migration	GO_BiologicalProcess-GOA_23.02.2017_10h01	0.024	0.025	0.024	0.026	[5, 6, 7, 8]	Group05	4.54545	3	[HDAC4, NOX4, TPM1]
30512	negative regulation of transforming growth factor beta receptor signaling pathway	GO_BiologicalProcess-GOA_23.02.2017_10h01	0.029	0.03	0.029	0.029	[5, 6, 7, 8, 9, 10]	Group06	4.22535	3	[ASPN, FBN1, ONECUT1]
45667	regulation of osteoblast differentiation	GO_BiologicalProcess-GOA_23.02.2017_10h01	0.0048	0.0061	0.0048	0.0081	[4, 5, 6]	Group07	4.31034	5	[CDK6, CHRD, HDAC4, LSM4, SMOC1]
46148	pigment biosynthetic process	GO_BiologicalProcess-GOA_23.02.2017_10h01	0.0023	0.0033	0.0009	0.0019	[4]	Group08	6.77966	4	[DCT, HPRT1, PMEL, ZEB2]
32438	melanosome organization	GO_BiologicalProcess-GOA_23.02.2017_10h01	0.002	0.003	0.0009	0.0019	[5, 6]	Group08	11.1111	3	[PMEL, RAB38, ZEB2]
3205	cardiac chamber development	GO_BiologicalProcess-GOA_23.02.2017_10h01	3.9e-07	1.2e-06	3.5e-07	1e-06	[3, 4, 5, 6, 7]	Group09	6.79012	11	[CAV3, DHRS3, FHL2, HEY1, MYH10, MYH6, STRA6, TNNI1, TNNI3, TNNT2, TPM1]
3279	cardiac septum development	GO_BiologicalProcess-GOA_23.02.2017_10h01	0.014	0.015	3.5e-07	1e-06	[3, 4, 5, 6, 7, 8]	Group09	4.0404	4	[DHRS3, HEY1, MYH10, STRA6]
60840	artery development	GO_BiologicalProcess-GOA_23.02.2017_10h01	0.0075	0.009	3.5e-07	1e-06	[4, 6, 7, 8, 9]	Group09	4.87805	4	[HEY1, LOXL1, MYH10, STRA6]
51145	smooth muscle cell differentiation	GO_BiologicalProcess-GOA_23.02.2017_10h01	0.013	0.015	0.0013	0.0025	[5, 6]	Group10	5.66038	3	[HEY1, OLFM2, PIAS1]
51149	positive regulation of muscle cell differentiation	GO_BiologicalProcess-GOA_23.02.2017_10h01	0.012	0.014	0.0013	0.0025	[4, 5, 6, 7]	Group10	4.21053	4	[CAV3, MYLK3, OLFM2, PIAS1]
51153	regulation of striated muscle cell differentiation	GO_BiologicalProcess-GOA_23.02.2017_10h01	0.014	0.016	0.0013	0.0025	[5, 6, 7]	Group10	4	4	[CAV3, HDAC4, MYLK3, SOX6]
60537	muscle tissue development	GO_BiologicalProcess-GOA_23.02.2017_10h01	1.3e-12	1.1e-11	5.9e-14	8.8e-13	[4]	Group11	6.05263	23	[ACTN2, CASQ1, CAV3, FGF13, FHL2, FOXP2, HDAC4, MYH10, MYH6, MYH7B, MYLK3, MYOM1, MYOM2, NOX4, RYR1, SGCG, SOX6, STAC3, STRA6, TNNI1, TNNI3, TNNT2, TPM1]
7517	muscle organ development	GO_BiologicalProcess-GOA_23.02.2017_10h01	1e-11	6.4e-11	5.9e-14	8.8e-13	[4, 5, 6]	Group11	5.78947	22	[AEBP1, CASQ1, CAV3, FGF13, FOXP2, HDAC4, LAMA2, MYH3, MYH6, MYH7B, MYOM1, MYOM2, RYR1, SGCG, SMTN, SOX6, STAC3, STRA6, TNNI1, TNNI3, TNNT2, TPM1]
60538	skeletal muscle organ development	GO_BiologicalProcess-GOA_23.02.2017_10h01	3.9e-05	8.9e-05	5.9e-14	8.8e-13	[5, 6, 7]	Group11	5.20231	9	[CASQ1, FOXP2, HDAC4, MYH7B, MYOM1, MYOM2, RYR1, STAC3, STRA6]
48747	muscle fiber development	GO_BiologicalProcess-GOA_23.02.2017_10h01	0.0019	0.0028	5.9e-14	8.8e-13	[6, 7, 8]	Group11	7.14286	4	[HDAC4, MYH6, RYR1, STAC3]
51149	positive regulation of muscle cell differentiation	GO_BiologicalProcess-GOA_23.02.2017_10h01	0.012	0.014	9.6e-07	2.4e-06	[4, 5, 6, 7]	Group12	4.21053	4	[CAV3, MYLK3, OLFM2, PIAS1]
51153	regulation of striated muscle cell differentiation	GO_BiologicalProcess-GOA_23.02.2017_10h01	0.014	0.016	9.6e-07	2.4e-06	[5, 6, 7]	Group12	4	4	[CAV3, HDAC4, MYLK3, SOX6]
55007	cardiac muscle cell differentiation	GO_BiologicalProcess-GOA_23.02.2017_10h01	6.8e-06	1.8e-05	9.6e-07	2.4e-06	[5, 6, 7, 8]	Group12	7.61905	8	[ACTN2, CAV3, FHL2, MYH10, MYH6, MYLK3, NOX4, SOX6]
55024	regulation of cardiac muscle tissue development	GO_BiologicalProcess-GOA_23.02.2017_10h01	0.03	0.03	9.6e-07	2.4e-06	[5, 6, 7, 8, 9]	Group12	4.16667	3	[CAV3, FGF13, SOX6]
55117	regulation of cardiac muscle contraction	GO_BiologicalProcess-GOA_23.02.2017_10h01	0.00085	0.0013	9.6e-07	2.4e-06	[6, 7, 8]	Group12	6.41026	5	[CASQ2, CAV3, FGF13, HDAC4, TNNI3]
9581	detection of external stimulus	GO_BiologicalProcess-GOA_23.02.2017_10h01	0.0023	0.0033	1.2e-09	6.4e-09	[3]	Group13	4.1958	6	[CAV3, EPHB1, GNAT2, OPN5, PDE6C, RGR]
9582	detection of abiotic stimulus	GO_BiologicalProcess-GOA_23.02.2017_10h01	0.0026	0.0035	1.2e-09	6.4e-09	[3]	Group13	4.10959	6	[CAV3, EPHB1, GNAT2, OPN5, PDE6C, RGR]
7602	phototransduction	GO_BiologicalProcess-GOA_23.02.2017_10h01	0.0033	0.0043	1.2e-09	6.4e-09	[3, 4, 5, 6]	Group13	6.15385	4	[GNAT2, OPN5, PDE6C, RGR]
1654	eye development	GO_BiologicalProcess-GOA_23.02.2017_10h01	1.6e-09	6.8e-09	1.2e-09	6.4e-09	[4, 5, 6, 7]	Group13	5.23416	19	[EPHB1, FBN1, FOXP2, FZD4, GNAT2, HIPK1, LHX1, MYH10, MYOM1, MYOM2, NTRK2, OLFM3, PDE6C, PRPH2, SERPINF1, SMOC1, STRA6, TRPM1, ZEB2]
60041	retina development in camera-type eye	GO_BiologicalProcess-GOA_23.02.2017_10h01	1.6e-05	4.3e-05	1.2e-09	6.4e-09	[3, 6, 7, 8, 9]	Group13	5.80645	9	[FZD4, GNAT2, HIPK1, LHX1, MYH10, NTRK2, PDE6C, PRPH2, SERPINF1]
43010	camera-type eye development	GO_BiologicalProcess-GOA_23.02.2017_10h01	5.3e-08	2e-07	1.2e-09	6.4e-09	[5, 6, 7, 8]	Group13	5.06329	16	[EPHB1, FBN1, FOXP2, FZD4, GNAT2, HIPK1, LHX1, MYH10, MYOM1, MYOM2, NTRK2, PDE6C, PRPH2, SERPINF1, STRA6, ZEB2]
48592	eye morphogenesis	GO_BiologicalProcess-GOA_23.02.2017_10h01	1.7e-06	5e-06	1.2e-09	6.4e-09	[5, 6, 7, 8]	Group13	6.62252	10	[EPHB1, FBN1, GNAT2, HIPK1, LHX1, NTRK2, OLFM3, PDE6C, STRA6, TRPM1]
3407	neural retina development	GO_BiologicalProcess-GOA_23.02.2017_10h01	0.0027	0.0037	1.2e-09	6.4e-09	[3, 4, 7, 8, 9, 10]	Group13	6.45161	4	[GNAT2, HIPK1, LHX1, PDE6C]
60042	retina morphogenesis in camera-type eye	GO_BiologicalProcess-GOA_23.02.2017_10h01	0.0015	0.0024	1.2e-09	6.4e-09	[3, 4, 7, 8, 9, 10]	Group13	7.54717	4	[GNAT2, HIPK1, LHX1, PDE6C]
48048	embryonic eye morphogenesis	GO_BiologicalProcess-GOA_23.02.2017_10h01	0.0039	0.0051	1.2e-09	6.4e-09	[5, 6, 7, 8, 9]	Group13	8.82353	3	[FBN1, HIPK1, STRA6]
48593	camera-type eye morphogenesis	GO_BiologicalProcess-GOA_23.02.2017_10h01	0.00067	0.0011	1.2e-09	6.4e-09	[6, 7, 8, 9]	Group13	5.35714	6	[EPHB1, GNAT2, HIPK1, LHX1, PDE6C, STRA6]
42462	eye photoreceptor cell development	GO_BiologicalProcess-GOA_23.02.2017_10h01	2e-05	5.2e-05	1.2e-09	6.4e-09	[6, 7, 8, 9, 10, 11]	Group13	13.8889	5	[GNAT2, NTRK2, OLFM3, PDE6C, TRPM1]
14808	release of sequestered calcium ion into cytosol by sarcoplasmic reticulum	GO_BiologicalProcess-GOA_23.02.2017_10h01	0.0025	0.0034	8.3e-12	6.2e-11	[5, 6, 7, 8, 9, 10, 11, 12, 13, 14, 15, 16]	Group14	10.3448	3	[CASQ1, CASQ2, RYR1]
61061	muscle structure development	GO_BiologicalProcess-GOA_23.02.2017_10h01	2.3e-15	1.5e-13	8.3e-12	6.2e-11	[3]	Group14	5.20325	32	[ACTN2, AEBP1, CASQ1, CASQ2, CAV3, FGF13, FHL2, FOXP2, HDAC4, HEY1, LAMA2, MYH10, MYH3, MYH6, MYH7B, MYLK3, MYOM1, MYOM2, MYOZ1, NOX4, OLFM2, PIAS1, RYR1, SGCG, SMTN, SOX6, STAC3, STRA6, TNNI1, TNNI3, TNNT2, TPM1]
6936	muscle contraction	GO_BiologicalProcess-GOA_23.02.2017_10h01	2.3e-13	3.1e-12	8.3e-12	6.2e-11	[4]	Group14	6.59026	23	[ACTN2, CASQ1, CASQ2, CAV3, FGF13, GLRA1, HDAC4, MYH3, MYH4, MYH6, MYH7B, MYOM1, MYOM2, RYR1, SMTN, STAC3, TNNI1, TNNI2, TNNI3, TNNT1, TNNT2, TPM1, TPM3]
14888	striated muscle adaptation	GO_BiologicalProcess-GOA_23.02.2017_10h01	0.00064	0.0011	8.3e-12	6.2e-11	[3, 5]	Group14	9.52381	4	[HDAC4, TNNI1, TNNI3, TNNT1]
30048	actin filament-based movement	GO_BiologicalProcess-GOA_23.02.2017_10h01	1.4e-13	3.3e-12	8.3e-12	6.2e-11	[4]	Group14	11.9403	16	[ACTN2, CAV3, EMP2, FGF13, MYH10, MYH3, MYH4, MYH6, MYH7B, TNNI1, TNNI2, TNNI3, TNNT1, TNNT2, TPM1, TPM3]
60537	muscle tissue development	GO_BiologicalProcess-GOA_23.02.2017_10h01	1.3e-12	1.1e-11	8.3e-12	6.2e-11	[4]	Group14	6.05263	23	[ACTN2, CASQ1, CAV3, FGF13, FHL2, FOXP2, HDAC4, MYH10, MYH6, MYH7B, MYLK3, MYOM1, MYOM2, NOX4, RYR1, SGCG, SOX6, STAC3, STRA6, TNNI1, TNNI3, TNNT2, TPM1]
42692	muscle cell differentiation	GO_BiologicalProcess-GOA_23.02.2017_10h01	1.2e-11	6.8e-11	8.3e-12	6.2e-11	[4, 5]	Group14	5.74413	22	[ACTN2, CASQ1, CASQ2, CAV3, FHL2, HDAC4, HEY1, MYH10, MYH3, MYH6, MYLK3, MYOM1, MYOM2, MYOZ1, NOX4, OLFM2, PIAS1, RYR1, SGCG, SOX6, STAC3, TPM1]
43502	regulation of muscle adaptation	GO_BiologicalProcess-GOA_23.02.2017_10h01	7.5e-05	0.00016	8.3e-12	6.2e-11	[3, 4, 5, 6]	Group14	8	6	[CASQ1, CAV3, HDAC4, TNNI1, TNNI3, TNNT1]
1903115	regulation of actin filament-based movement	GO_BiologicalProcess-GOA_23.02.2017_10h01	0.00077	0.0012	8.3e-12	6.2e-11	[4, 5]	Group14	9.09091	4	[CAV3, FGF13, TNNI3, TNNT2]
3205	cardiac chamber development	GO_BiologicalProcess-GOA_23.02.2017_10h01	3.9e-07	1.2e-06	8.3e-12	6.2e-11	[3, 4, 5, 6, 7]	Group14	6.79012	11	[CAV3, DHRS3, FHL2, HEY1, MYH10, MYH6, STRA6, TNNI1, TNNI3, TNNT2, TPM1]
6941	striated muscle contraction	GO_BiologicalProcess-GOA_23.02.2017_10h01	8.3e-13	8.1e-12	8.3e-12	6.2e-11	[5]	Group14	9.65909	17	[CASQ1, CASQ2, CAV3, FGF13, HDAC4, MYH3, MYH6, MYH7B, MYOM1, MYOM2, STAC3, TNNI1, TNNI2, TNNI3, TNNT1, TNNT2, TPM1]
7517	muscle organ development	GO_BiologicalProcess-GOA_23.02.2017_10h01	1e-11	6.4e-11	8.3e-12	6.2e-11	[4, 5, 6]	Group14	5.78947	22	[AEBP1, CASQ1, CAV3, FGF13, FOXP2, HDAC4, LAMA2, MYH3, MYH6, MYH7B, MYOM1, MYOM2, RYR1, SGCG, SMTN, SOX6, STAC3, STRA6, TNNI1, TNNI3, TNNT2, TPM1]
43462	regulation of ATPase activity	GO_BiologicalProcess-GOA_23.02.2017_10h01	0.00034	0.00064	8.3e-12	6.2e-11	[5]	Group14	7.8125	5	[CASR, MYH6, TNNI3, TNNT2, TPM1]
55001	muscle cell development	GO_BiologicalProcess-GOA_23.02.2017_10h01	2.1e-13	3.6e-12	8.3e-12	6.2e-11	[4, 5, 6]	Group14	10.4938	17	[ACTN2, CASQ1, CASQ2, CAV3, FHL2, HDAC4, MYH10, MYH3, MYH6, MYLK3, MYOM1, MYOM2, MYOZ1, RYR1, SGCG, STAC3, TPM1]
60047	heart contraction	GO_BiologicalProcess-GOA_23.02.2017_10h01	1.9e-06	5.6e-06	8.3e-12	6.2e-11	[5]	Group14	4.7619	13	[CASQ1, CASQ2, CAV3, FGF13, HDAC4, MYH6, RYR1, SGCG, TNNI1, TNNI2, TNNI3, TNNT2, TPM1]
70252	actin-mediated cell contraction	GO_BiologicalProcess-GOA_23.02.2017_10h01	4.4e-12	3.3e-11	8.3e-12	6.2e-11	[5]	Group14	12.069	14	[ACTN2, CAV3, EMP2, FGF13, MYH3, MYH4, MYH6, TNNI1, TNNI2, TNNI3, TNNT1, TNNT2, TPM1, TPM3]
2027	regulation of heart rate	GO_BiologicalProcess-GOA_23.02.2017_10h01	0.012	0.014	8.3e-12	6.2e-11	[3, 6, 7]	Group14	4.21053	4	[CASQ2, CAV3, MYH6, TPM1]
3007	heart morphogenesis	GO_BiologicalProcess-GOA_23.02.2017_10h01	0.0001	0.0002	8.3e-12	6.2e-11	[4, 5, 6, 7]	Group14	4.13223	10	[CAV3, DHRS3, FHL2, HEY1, MYH6, RYR1, TNNI1, TNNI3, TNNT2, TPM1]
3009	skeletal muscle contraction	GO_BiologicalProcess-GOA_23.02.2017_10h01	6.1e-11	2.9e-10	8.3e-12	6.2e-11	[5, 6]	Group14	23.6842	9	[CASQ1, CAV3, MYH3, MYH7B, STAC3, TNNI1, TNNI2, TNNI3, TNNT1]
3279	cardiac septum development	GO_BiologicalProcess-GOA_23.02.2017_10h01	0.014	0.015	8.3e-12	6.2e-11	[3, 4, 5, 6, 7, 8]	Group14	4.0404	4	[DHRS3, HEY1, MYH10, STRA6]
6937	regulation of muscle contraction	GO_BiologicalProcess-GOA_23.02.2017_10h01	2.5e-07	8.6e-07	8.3e-12	6.2e-11	[5, 6]	Group14	7.09677	11	[CASQ1, CASQ2, CAV3, FGF13, HDAC4, TNNI1, TNNI2, TNNI3, TNNT1, TNNT2, TPM1]
8016	regulation of heart contraction	GO_BiologicalProcess-GOA_23.02.2017_10h01	9.5e-05	0.00019	8.3e-12	6.2e-11	[5, 6]	Group14	4.16667	10	[CASQ1, CASQ2, CAV3, FGF13, HDAC4, MYH6, RYR1, TNNI3, TNNT2, TPM1]
31032	actomyosin structure organization	GO_BiologicalProcess-GOA_23.02.2017_10h01	1.5e-09	7.1e-09	8.3e-12	6.2e-11	[5, 6]	Group14	7.82123	14	[ACTN2, CASQ1, CASQ2, CAV3, MYH10, MYH3, MYH6, MYH7B, MYLK3, MYOM1, MYOM2, MYOZ1, NOX4, TPM1]
48738	cardiac muscle tissue development	GO_BiologicalProcess-GOA_23.02.2017_10h01	7.5e-09	3e-08	8.3e-12	6.2e-11	[4, 5, 6, 7]	Group14	6.93069	14	[ACTN2, CAV3, FGF13, FHL2, MYH10, MYH6, MYLK3, NOX4, SGCG, SOX6, TNNI1, TNNI3, TNNT2, TPM1]
51146	striated muscle cell differentiation	GO_BiologicalProcess-GOA_23.02.2017_10h01	4.8e-11	2.5e-10	8.3e-12	6.2e-11	[5, 6]	Group14	6.92308	18	[ACTN2, CASQ1, CASQ2, CAV3, FHL2, HDAC4, MYH10, MYH3, MYH6, MYLK3, MYOM1, MYOM2, MYOZ1, NOX4, RYR1, SOX6, STAC3, TPM1]
1903779	regulation of cardiac conduction	GO_BiologicalProcess-GOA_23.02.2017_10h01	0.005	0.0062	8.3e-12	6.2e-11	[3, 4, 5, 6, 7, 8]	Group14	5.47945	4	[CASQ1, CASQ2, RYR1, TNNI3]
3231	cardiac ventricle development	GO_BiologicalProcess-GOA_23.02.2017_10h01	0.00015	0.0003	8.3e-12	6.2e-11	[4, 5, 6, 7, 8]	Group14	5.7377	7	[HEY1, MYH6, STRA6, TNNI1, TNNI3, TNNT2, TPM1]
30049	muscle filament sliding	GO_BiologicalProcess-GOA_23.02.2017_10h01	9.3e-14	3.1e-12	8.3e-12	6.2e-11	[5, 7]	Group14	26.8293	11	[ACTN2, MYH3, MYH4, MYH6, TNNI1, TNNI2, TNNI3, TNNT1, TNNT2, TPM1, TPM3]
30239	myofibril assembly	GO_BiologicalProcess-GOA_23.02.2017_10h01	3.1e-13	3.5e-12	8.3e-12	6.2e-11	[4, 5, 6, 7, 8]	Group14	20	12	[ACTN2, CASQ1, CASQ2, CAV3, MYH10, MYH3, MYH6, MYLK3, MYOM1, MYOM2, MYOZ1, TPM1]
32781	positive regulation of ATPase activity	GO_BiologicalProcess-GOA_23.02.2017_10h01	0.0087	0.01	8.3e-12	6.2e-11	[6]	Group14	6.66667	3	[CASR, TNNT2, TPM1]
51153	regulation of striated muscle cell differentiation	GO_BiologicalProcess-GOA_23.02.2017_10h01	0.014	0.016	8.3e-12	6.2e-11	[5, 6, 7]	Group14	4	4	[CAV3, HDAC4, MYLK3, SOX6]
60048	cardiac muscle contraction	GO_BiologicalProcess-GOA_23.02.2017_10h01	5.6e-07	1.7e-06	8.3e-12	6.2e-11	[6]	Group14	7.46269	10	[CASQ2, CAV3, FGF13, HDAC4, MYH6, TNNI1, TNNI2, TNNI3, TNNT2, TPM1]
60538	skeletal muscle organ development	GO_BiologicalProcess-GOA_23.02.2017_10h01	3.9e-05	8.9e-05	8.3e-12	6.2e-11	[5, 6, 7]	Group14	5.20231	9	[CASQ1, FOXP2, HDAC4, MYH7B, MYOM1, MYOM2, RYR1, STAC3, STRA6]
6942	regulation of striated muscle contraction	GO_BiologicalProcess-GOA_23.02.2017_10h01	2.4e-05	5.9e-05	8.3e-12	6.2e-11	[6, 7]	Group14	7.69231	7	[CASQ1, CASQ2, CAV3, FGF13, HDAC4, TNNI1, TNNI3]
14883	transition between fast and slow fiber	GO_BiologicalProcess-GOA_23.02.2017_10h01	4.4e-05	9.7e-05	8.3e-12	6.2e-11	[5, 6, 7, 8]	Group14	37.5	3	[TNNI1, TNNI3, TNNT1]
55007	cardiac muscle cell differentiation	GO_BiologicalProcess-GOA_23.02.2017_10h01	6.8e-06	1.8e-05	8.3e-12	6.2e-11	[5, 6, 7, 8]	Group14	7.61905	8	[ACTN2, CAV3, FHL2, MYH10, MYH6, MYLK3, NOX4, SOX6]
60347	heart trabecula formation	GO_BiologicalProcess-GOA_23.02.2017_10h01	0.00042	0.00075	8.3e-12	6.2e-11	[4, 5, 6, 7, 8, 9]	Group14	18.75	3	[CAV3, FHL2, HEY1]
45214	sarcomere organization	GO_BiologicalProcess-GOA_23.02.2017_10h01	8e-12	5.4e-11	8.3e-12	6.2e-11	[5, 6, 7, 8, 9]	Group14	22.7273	10	[ACTN2, CASQ1, CASQ2, CAV3, MYH3, MYH6, MYLK3, MYOM1, MYOM2, TPM1]
55013	cardiac muscle cell development	GO_BiologicalProcess-GOA_23.02.2017_10h01	3.6e-05	8.6e-05	8.3e-12	6.2e-11	[5, 6, 7, 8, 9]	Group14	9.09091	6	[ACTN2, CAV3, FHL2, MYH10, MYH6, MYLK3]
55024	regulation of cardiac muscle tissue development	GO_BiologicalProcess-GOA_23.02.2017_10h01	0.03	0.03	8.3e-12	6.2e-11	[5, 6, 7, 8, 9]	Group14	4.16667	3	[CAV3, FGF13, SOX6]
55117	regulation of cardiac muscle contraction	GO_BiologicalProcess-GOA_23.02.2017_10h01	0.00085	0.0013	8.3e-12	6.2e-11	[6, 7, 8]	Group14	6.41026	5	[CASQ2, CAV3, FGF13, HDAC4, TNNI3]
10882	regulation of cardiac muscle contraction by calcium ion signaling	GO_BiologicalProcess-GOA_23.02.2017_10h01	0.0012	0.002	8.3e-12	6.2e-11	[6, 7, 8, 9]	Group14	13.0435	3	[CASQ2, HDAC4, TNNI3]
1901017	negative regulation of potassium ion transmembrane transporter activity	GO_BiologicalProcess-GOA_23.02.2017_10h01	0.00034	0.00063	8.3e-12	6.2e-11	[4, 5, 6, 7, 8, 9, 10, 11, 12]	Group14	20	3	[ACTN2, CASQ2, CAV3]

## Sheet: D14-13C
GO-ID	GOTerm	Ontology Source	Term PValue	Term PValue Corrected with Benjamini-Hochberg	Group PValue	Group PValue Corrected with Benjamini-Hochberg	GOLevels	GOGroups	% Associated Genes	Nr. Genes	Associated Genes Found
9583	detection of light stimulus	GO_BiologicalProcess-GOA_23.02.2017_10h01	1e-05	1e-05	1e-05	1e-05	[4, 5]	Group0	5	4	[BEST1, GNAT2, OPN5, RGR]

## Sheet: D29-9C
GO-ID	GOTerm	Ontology Source	Term PValue	Term PValue Corrected with Benjamini-Hochberg	Group PValue	Group PValue Corrected with Benjamini-Hochberg	GOLevels	GOGroups	% Associated Genes	Nr. Genes	Associated Genes Found
45453	bone resorption	GO_BiologicalProcess-GOA_23.02.2017_10h01	0.0029	0.0051	0.0029	0.0036	[5, 6]	Group00	6.77966	4	[CD38, NOX4, PTH1R, TFRC]
45907	positive regulation of vasoconstriction	GO_BiologicalProcess-GOA_23.02.2017_10h01	0.0075	0.0092	0.0075	0.008	[4, 5, 6, 7, 8, 9, 10]	Group01	7.5	3	[CASR, CD38, TACR1]
51491	positive regulation of filopodium assembly	GO_BiologicalProcess-GOA_23.02.2017_10h01	0.003	0.0051	0.003	0.0034	[3, 4, 5, 6, 7, 8]	Group02	10.3448	3	[BCAS3, ESPN, GPM6A]
7601	visual perception	GO_BiologicalProcess-GOA_23.02.2017_10h01	2.1e-09	1.5e-07	2.1e-09	3.2e-08	[6]	Group03	6.77966	16	[BBS9, CNGB3, DHRS3, GNAT2, IMPG1, LAMC1, MFRP, OPN5, PDE6C, PRPH2, RDH12, RGR, RLBP1, SLC24A4, TRPM1, VSX2]
42308	negative regulation of protein import into nucleus	GO_BiologicalProcess-GOA_23.02.2017_10h01	0.038	0.038	0.038	0.038	[4, 5, 6, 7, 8, 9, 10, 11, 12, 13]	Group04	4.05405	3	[APOD, MXI1, PKD1]
3279	cardiac septum development	GO_BiologicalProcess-GOA_23.02.2017_10h01	0.00049	0.0014	0.00015	0.00028	[3, 4, 5, 6, 7, 8]	Group05	6.06061	6	[DHRS3, HEY1, LRP2, PRDM1, SALL1, STRA6]
42572	retinol metabolic process	GO_BiologicalProcess-GOA_23.02.2017_10h01	0.004	0.0057	0.00015	0.00028	[4, 6, 8, 9]	Group05	9.375	3	[DHRS3, RDH11, RDH12]
1523	retinoid metabolic process	GO_BiologicalProcess-GOA_23.02.2017_10h01	0.00044	0.0013	0.00015	0.00028	[7, 8]	Group05	6.18557	6	[DHRS3, LRP2, RDH11, RDH12, RLBP1, STRA6]
14812	muscle cell migration	GO_BiologicalProcess-GOA_23.02.2017_10h01	0.0021	0.0039	0.0015	0.002	[4, 5, 6]	Group06	5.55556	5	[AIF1, NET1, NOX4, SLIT2, TACR1]
43278	response to morphine	GO_BiologicalProcess-GOA_23.02.2017_10h01	0.0056	0.0074	0.0015	0.002	[5, 6, 7]	Group06	8.33333	3	[AIF1, GHR, TACR1]
14910	regulation of smooth muscle cell migration	GO_BiologicalProcess-GOA_23.02.2017_10h01	0.0044	0.0061	0.0015	0.002	[5, 6, 7, 8]	Group06	6.06061	4	[AIF1, NOX4, SLIT2, TACR1]
1505	regulation of neurotransmitter levels	GO_BiologicalProcess-GOA_23.02.2017_10h01	0.00079	0.0019	0.00038	0.00057	[3]	Group07	4.12371	8	[COMT, CPLX2, OTOF, RAB3A, SLC32A1, SYN1, SYN3, SYT1]
99504	synaptic vesicle cycle	GO_BiologicalProcess-GOA_23.02.2017_10h01	0.0016	0.0032	0.00038	0.00057	[4]	Group07	4.83871	6	[CPLX2, OTOF, RAB3A, SLC32A1, SYN1, SYT1]
6836	neurotransmitter transport	GO_BiologicalProcess-GOA_23.02.2017_10h01	0.00015	0.00068	0.00038	0.00057	[4, 5]	Group07	4.63918	9	[CPLX2, OTOF, RAB3A, SLC32A1, SV2A, SV2C, SYN1, SYN3, SYT1]
17158	regulation of calcium ion-dependent exocytosis	GO_BiologicalProcess-GOA_23.02.2017_10h01	0.037	0.037	0.00038	0.00057	[6, 7, 8, 9, 10]	Group07	4.10959	3	[RAB3A, SYN1, SYT1]
1904888	cranial skeletal system development	GO_BiologicalProcess-GOA_23.02.2017_10h01	0.0035	0.0053	0.00019	0.00032	[3]	Group08	6.45161	4	[FREM1, LHX1, MMP14, WNT9B]
7492	endoderm development	GO_BiologicalProcess-GOA_23.02.2017_10h01	0.0015	0.0032	0.00019	0.00032	[4]	Group08	5.95238	5	[LAMB1, LAMC1, LHX1, MMP14, ONECUT1]
34446	substrate adhesion-dependent cell spreading	GO_BiologicalProcess-GOA_23.02.2017_10h01	0.012	0.014	0.00019	0.00032	[3, 4, 5, 6, 7]	Group08	4.44444	4	[LAMB1, LAMC1, NET1, PEAK1]
1706	endoderm formation	GO_BiologicalProcess-GOA_23.02.2017_10h01	0.02	0.022	0.00019	0.00032	[4, 5, 6, 7, 8]	Group08	5.17241	3	[LAMB1, LHX1, MMP14]
32835	glomerulus development	GO_BiologicalProcess-GOA_23.02.2017_10h01	0.03	0.03	0.00019	0.00032	[3, 4, 5, 6, 7, 8, 9]	Group08	4.47761	3	[LAMC1, LHX1, NID1]
35850	epithelial cell differentiation involved in kidney development	GO_BiologicalProcess-GOA_23.02.2017_10h01	0.0017	0.0033	0.00019	0.00032	[4, 5, 6, 7, 8, 9]	Group08	7.84314	4	[LAMC1, LHX1, SALL1, WNT9B]
18958	phenol-containing compound metabolic process	GO_BiologicalProcess-GOA_23.02.2017_10h01	0.00014	0.00068	3.1e-05	6.7e-05	[4]	Group09	6.19469	7	[COMT, DCT, HPRT1, NR4A2, PMEL, SLC24A5, TYRP1]
46148	pigment biosynthetic process	GO_BiologicalProcess-GOA_23.02.2017_10h01	0.00031	0.001	3.1e-05	6.7e-05	[4]	Group09	8.47458	5	[DCT, HPRT1, PMEL, SLC24A5, TYRP1]
46189	phenol-containing compound biosynthetic process	GO_BiologicalProcess-GOA_23.02.2017_10h01	0.00013	0.00065	3.1e-05	6.7e-05	[5]	Group09	10.2041	5	[DCT, NR4A2, PMEL, SLC24A5, TYRP1]
32438	melanosome organization	GO_BiologicalProcess-GOA_23.02.2017_10h01	0.0024	0.0044	3.1e-05	6.7e-05	[5, 6]	Group09	11.1111	3	[PMEL, RAB38, TYRP1]
42053	regulation of dopamine metabolic process	GO_BiologicalProcess-GOA_23.02.2017_10h01	0.00073	0.0018	3.1e-05	6.7e-05	[5, 6, 7, 8]	Group09	16.6667	3	[COMT, HPRT1, NR4A2]
21954	central nervous system neuron development	GO_BiologicalProcess-GOA_23.02.2017_10h01	0.0011	0.0024	3.1e-05	6.7e-05	[5, 6, 7, 8, 9, 10]	Group09	6.41026	5	[ARX, GBX2, HPRT1, NR4A2, SLIT2]
31589	cell-substrate adhesion	GO_BiologicalProcess-GOA_23.02.2017_10h01	2.7e-07	9.7e-06	4.3e-07	1.6e-06	[3]	Group10	4.79042	16	[ACTN2, APOD, BCAS3, CDK6, EMP2, FREM1, LAMB1, LAMC1, MMP14, NET1, NID1, NID2, ONECUT1, PEAK1, PKD1, VIT]
10810	regulation of cell-substrate adhesion	GO_BiologicalProcess-GOA_23.02.2017_10h01	0.00021	0.00074	4.3e-07	1.6e-06	[3, 4]	Group10	4.45545	9	[APOD, BCAS3, CDK6, EMP2, MMP14, NET1, NID1, ONECUT1, VIT]
7160	cell-matrix adhesion	GO_BiologicalProcess-GOA_23.02.2017_10h01	1.1e-05	0.0002	4.3e-07	1.6e-06	[4]	Group10	5.11628	11	[ACTN2, APOD, BCAS3, CDK6, EMP2, FREM1, MMP14, NID1, NID2, ONECUT1, PKD1]
10811	positive regulation of cell-substrate adhesion	GO_BiologicalProcess-GOA_23.02.2017_10h01	0.0073	0.0091	4.3e-07	1.6e-06	[3, 4, 5]	Group10	4.16667	5	[CDK6, EMP2, NET1, NID1, VIT]
1952	regulation of cell-matrix adhesion	GO_BiologicalProcess-GOA_23.02.2017_10h01	0.00082	0.0019	4.3e-07	1.6e-06	[4, 5]	Group10	5.50459	6	[APOD, BCAS3, CDK6, EMP2, MMP14, ONECUT1]
7044	cell-substrate junction assembly	GO_BiologicalProcess-GOA_23.02.2017_10h01	0.0031	0.0052	4.3e-07	1.6e-06	[5]	Group10	5.10204	5	[ACTN2, APOD, BCAS3, LAMC1, MMP14]
48041	focal adhesion assembly	GO_BiologicalProcess-GOA_23.02.2017_10h01	0.0086	0.01	4.3e-07	1.6e-06	[5, 7, 8]	Group10	5	4	[ACTN2, APOD, BCAS3, MMP14]
9581	detection of external stimulus	GO_BiologicalProcess-GOA_23.02.2017_10h01	0.0032	0.0052	8.1e-07	2e-06	[3]	Group11	4.1958	6	[GNAT2, OPN5, PDE6C, PKD1, RDH11, RGR]
9582	detection of abiotic stimulus	GO_BiologicalProcess-GOA_23.02.2017_10h01	0.00069	0.0018	8.1e-07	2e-06	[3]	Group11	4.79452	7	[GNAT2, OPN5, PDE6C, PKD1, RDH11, RGR, TACR1]
7602	phototransduction	GO_BiologicalProcess-GOA_23.02.2017_10h01	0.00049	0.0013	8.1e-07	2e-06	[3, 4, 5, 6]	Group11	7.69231	5	[GNAT2, OPN5, PDE6C, RDH11, RGR]
9584	detection of visible light	GO_BiologicalProcess-GOA_23.02.2017_10h01	0.02	0.022	8.1e-07	2e-06	[5, 6]	Group11	5.17241	3	[GNAT2, PDE6C, RDH11]
60041	retina development in camera-type eye	GO_BiologicalProcess-GOA_23.02.2017_10h01	0.00017	0.00068	8.1e-07	2e-06	[3, 6, 7, 8, 9]	Group11	5.16129	8	[CASP2, GNAT2, GPM6A, LAMC1, LHX1, MFRP, PDE6C, PRPH2]
48592	eye morphogenesis	GO_BiologicalProcess-GOA_23.02.2017_10h01	0.00085	0.0019	8.1e-07	2e-06	[5, 6, 7, 8]	Group11	4.63576	7	[GNAT2, LHX1, MFRP, PDE6C, PRDM1, STRA6, TRPM1]
3407	neural retina development	GO_BiologicalProcess-GOA_23.02.2017_10h01	0.00039	0.0012	8.1e-07	2e-06	[3, 4, 7, 8, 9, 10]	Group11	8.06452	5	[CASP2, GNAT2, GPM6A, LHX1, PDE6C]
60042	retina morphogenesis in camera-type eye	GO_BiologicalProcess-GOA_23.02.2017_10h01	0.016	0.018	8.1e-07	2e-06	[3, 4, 7, 8, 9, 10]	Group11	5.66038	3	[GNAT2, LHX1, PDE6C]
42462	eye photoreceptor cell development	GO_BiologicalProcess-GOA_23.02.2017_10h01	2.8e-05	0.00028	8.1e-07	2e-06	[6, 7, 8, 9, 10, 11]	Group11	13.8889	5	[GNAT2, MFRP, PDE6C, PRDM1, TRPM1]
3205	cardiac chamber development	GO_BiologicalProcess-GOA_23.02.2017_10h01	5.7e-06	0.00013	2.7e-08	2e-07	[3, 4, 5, 6, 7]	Group12	6.17284	10	[DHRS3, FHL2, HEY1, LRP2, MYH6, PRDM1, SALL1, STRA6, TNNI1, TNNT2]
43462	regulation of ATPase activity	GO_BiologicalProcess-GOA_23.02.2017_10h01	0.0039	0.0058	2.7e-08	2e-07	[5]	Group12	6.25	4	[CASR, MYH6, RAB3A, TNNT2]
70252	actin-mediated cell contraction	GO_BiologicalProcess-GOA_23.02.2017_10h01	0.00017	0.00071	2.7e-08	2e-07	[5]	Group12	6.03448	7	[ACTN2, DSC3, EMP2, MYH4, MYH6, TNNI1, TNNT2]
3206	cardiac chamber morphogenesis	GO_BiologicalProcess-GOA_23.02.2017_10h01	0.0016	0.0032	2.7e-08	2e-07	[3, 4, 5, 6, 7, 8]	Group12	4.83871	6	[DHRS3, FHL2, HEY1, MYH6, TNNI1, TNNT2]
3279	cardiac septum development	GO_BiologicalProcess-GOA_23.02.2017_10h01	0.00049	0.0014	2.7e-08	2e-07	[3, 4, 5, 6, 7, 8]	Group12	6.06061	6	[DHRS3, HEY1, LRP2, PRDM1, SALL1, STRA6]
3231	cardiac ventricle development	GO_BiologicalProcess-GOA_23.02.2017_10h01	3.2e-05	0.00028	2.7e-08	2e-07	[4, 5, 6, 7, 8]	Group12	6.55738	8	[HEY1, LRP2, MYH6, PRDM1, SALL1, STRA6, TNNI1, TNNT2]
30049	muscle filament sliding	GO_BiologicalProcess-GOA_23.02.2017_10h01	5.4e-05	0.00038	2.7e-08	2e-07	[5, 7]	Group12	12.1951	5	[ACTN2, MYH4, MYH6, TNNI1, TNNT2]
3208	cardiac ventricle morphogenesis	GO_BiologicalProcess-GOA_23.02.2017_10h01	0.0063	0.0081	2.7e-08	2e-07	[4, 5, 6, 7, 8, 9]	Group12	5.47945	4	[HEY1, MYH6, TNNI1, TNNT2]
60840	artery development	GO_BiologicalProcess-GOA_23.02.2017_10h01	0.0094	0.011	2.7e-08	2e-07	[4, 6, 7, 8, 9]	Group12	4.87805	4	[HEY1, LRP2, PRDM1, STRA6]
45214	sarcomere organization	GO_BiologicalProcess-GOA_23.02.2017_10h01	0.00098	0.0021	2.7e-08	2e-07	[5, 6, 7, 8, 9]	Group12	9.09091	4	[ACTN2, CASQ2, MYBPH, MYH6]
55013	cardiac muscle cell development	GO_BiologicalProcess-GOA_23.02.2017_10h01	0.028	0.03	2.7e-08	2e-07	[5, 6, 7, 8, 9]	Group12	4.54545	3	[ACTN2, FHL2, MYH6]
1523	retinoid metabolic process	GO_BiologicalProcess-GOA_23.02.2017_10h01	0.00044	0.0013	2.7e-08	2e-07	[7, 8]	Group12	6.18557	6	[DHRS3, LRP2, RDH11, RDH12, RLBP1, STRA6]
1904888	cranial skeletal system development	GO_BiologicalProcess-GOA_23.02.2017_10h01	0.0035	0.0053	5e-07	1.5e-06	[3]	Group13	6.45161	4	[FREM1, LHX1, MMP14, WNT9B]
1763	morphogenesis of a branching structure	GO_BiologicalProcess-GOA_23.02.2017_10h01	5.6e-05	0.00035	5e-07	1.5e-06	[3, 4]	Group13	4.73934	10	[CASR, GBX2, HHIP, LHX1, MMP14, PKD1, PRDM1, SALL1, SLIT2, WNT9B]
7492	endoderm development	GO_BiologicalProcess-GOA_23.02.2017_10h01	0.0015	0.0032	5e-07	1.5e-06	[4]	Group13	5.95238	5	[LAMB1, LAMC1, LHX1, MMP14, ONECUT1]
48754	branching morphogenesis of an epithelial tube	GO_BiologicalProcess-GOA_23.02.2017_10h01	3.9e-05	0.0003	5e-07	1.5e-06	[4, 5, 6, 7]	Group13	5.55556	9	[CASR, GBX2, HHIP, LHX1, MMP14, PKD1, SALL1, SLIT2, WNT9B]
72006	nephron development	GO_BiologicalProcess-GOA_23.02.2017_10h01	0.004	0.0058	5e-07	1.5e-06	[3, 4, 5, 6, 7, 8]	Group13	4.02685	6	[LAMC1, LHX1, NID1, PKD1, SALL1, WNT9B]
1706	endoderm formation	GO_BiologicalProcess-GOA_23.02.2017_10h01	0.02	0.022	5e-07	1.5e-06	[4, 5, 6, 7, 8]	Group13	5.17241	3	[LAMB1, LHX1, MMP14]
32835	glomerulus development	GO_BiologicalProcess-GOA_23.02.2017_10h01	0.03	0.03	5e-07	1.5e-06	[3, 4, 5, 6, 7, 8, 9]	Group13	4.47761	3	[LAMC1, LHX1, NID1]
35850	epithelial cell differentiation involved in kidney development	GO_BiologicalProcess-GOA_23.02.2017_10h01	0.0017	0.0033	5e-07	1.5e-06	[4, 5, 6, 7, 8, 9]	Group13	7.84314	4	[LAMC1, LHX1, SALL1, WNT9B]
21772	olfactory bulb development	GO_BiologicalProcess-GOA_23.02.2017_10h01	0.00056	0.0015	5e-07	1.5e-06	[3, 4, 5, 6, 7, 8, 9, 10, 11]	Group13	10.5263	4	[ARX, SALL1, SLIT1, SLIT2]
21953	central nervous system neuron differentiation	GO_BiologicalProcess-GOA_23.02.2017_10h01	2.7e-05	0.00032	5e-07	1.5e-06	[5, 6, 7, 8, 9]	Group13	5.15464	10	[ARX, GBX2, HPRT1, LBX1, LHX1, NR4A2, OTP, SALL1, SLIT2, WNT9B]
72164	mesonephric tubule development	GO_BiologicalProcess-GOA_23.02.2017_10h01	0.0047	0.0064	5e-07	1.5e-06	[4, 5, 6, 7, 8, 9, 10]	Group13	4.62963	5	[LHX1, PKD1, SALL1, SLIT2, WNT9B]
72207	metanephric epithelium development	GO_BiologicalProcess-GOA_23.02.2017_10h01	0.004	0.0057	5e-07	1.5e-06	[5, 6, 7, 8, 9]	Group13	9.375	3	[LAMC1, PKD1, WNT9B]
72078	nephron tubule morphogenesis	GO_BiologicalProcess-GOA_23.02.2017_10h01	0.0086	0.01	5e-07	1.5e-06	[5, 6, 7, 8, 9, 10, 11]	Group13	5	4	[LHX1, PKD1, SALL1, WNT9B]
72177	mesonephric duct development	GO_BiologicalProcess-GOA_23.02.2017_10h01	0.00011	0.00061	5e-07	1.5e-06	[5, 6, 7, 8, 9, 10, 11]	Group13	30	3	[LHX1, PKD1, WNT9B]
1658	branching involved in ureteric bud morphogenesis	GO_BiologicalProcess-GOA_23.02.2017_10h01	0.026	0.028	5e-07	1.5e-06	[5, 6, 7, 8, 9, 10, 11, 12, 13, 14]	Group13	4.6875	3	[LHX1, SALL1, WNT9B]
61351	neural precursor cell proliferation	GO_BiologicalProcess-GOA_23.02.2017_10h01	0.0033	0.0052	1.5e-07	7.8e-07	[3]	Group14	4.16667	6	[ARX, DCT, GBX2, HHIP, LHX1, OTP]
1763	morphogenesis of a branching structure	GO_BiologicalProcess-GOA_23.02.2017_10h01	5.6e-05	0.00035	1.5e-07	7.8e-07	[3, 4]	Group14	4.73934	10	[CASR, GBX2, HHIP, LHX1, MMP14, PKD1, PRDM1, SALL1, SLIT2, WNT9B]
22602	ovulation cycle process	GO_BiologicalProcess-GOA_23.02.2017_10h01	0.002	0.0038	1.5e-07	7.8e-07	[2, 3, 4, 5]	Group14	5.61798	5	[CASP2, MMP14, PTPRN, SLIT1, SLIT2]
46660	female sex differentiation	GO_BiologicalProcess-GOA_23.02.2017_10h01	0.00019	0.0007	1.5e-07	7.8e-07	[4, 5]	Group14	5.9322	7	[CASP2, LHX1, MMP14, PTPRN, SLIT1, SLIT2, STRA6]
2000179	positive regulation of neural precursor cell proliferation	GO_BiologicalProcess-GOA_23.02.2017_10h01	0.011	0.013	1.5e-07	7.8e-07	[4, 5, 6]	Group14	6.38298	3	[DCT, LHX1, OTP]
2000648	positive regulation of stem cell proliferation	GO_BiologicalProcess-GOA_23.02.2017_10h01	0.0086	0.01	1.5e-07	7.8e-07	[4, 5, 6]	Group14	7.14286	3	[DCT, LTBP3, OTP]
48754	branching morphogenesis of an epithelial tube	GO_BiologicalProcess-GOA_23.02.2017_10h01	3.9e-05	0.0003	1.5e-07	7.8e-07	[4, 5, 6, 7]	Group14	5.55556	9	[CASR, GBX2, HHIP, LHX1, MMP14, PKD1, SALL1, SLIT2, WNT9B]
1554	luteolysis	GO_BiologicalProcess-GOA_23.02.2017_10h01	1.9e-05	0.00027	1.5e-07	7.8e-07	[3, 4, 5, 6, 7, 8, 9]	Group14	50	3	[CASP2, SLIT1, SLIT2]
1960	negative regulation of cytokine-mediated signaling pathway	GO_BiologicalProcess-GOA_23.02.2017_10h01	0.011	0.013	1.5e-07	7.8e-07	[4, 5, 6, 7, 8]	Group14	6.38298	3	[CCDC3, SLIT1, SLIT2]
8585	female gonad development	GO_BiologicalProcess-GOA_23.02.2017_10h01	0.0032	0.0053	1.5e-07	7.8e-07	[4, 5, 6, 7, 8]	Group14	5.05051	5	[CASP2, MMP14, PTPRN, SLIT1, SLIT2]
7405	neuroblast proliferation	GO_BiologicalProcess-GOA_23.02.2017_10h01	0.017	0.019	1.5e-07	7.8e-07	[4, 7, 8]	Group14	5.45455	3	[DCT, HHIP, OTP]
21872	forebrain generation of neurons	GO_BiologicalProcess-GOA_23.02.2017_10h01	9.3e-05	0.00054	1.5e-07	7.8e-07	[4, 5, 6, 7, 8, 9]	Group14	8.21918	6	[ARX, DCT, GBX2, OTP, SALL1, SLIT2]
42053	regulation of dopamine metabolic process	GO_BiologicalProcess-GOA_23.02.2017_10h01	0.00073	0.0018	1.5e-07	7.8e-07	[5, 6, 7, 8]	Group14	16.6667	3	[COMT, HPRT1, NR4A2]
21772	olfactory bulb development	GO_BiologicalProcess-GOA_23.02.2017_10h01	0.00056	0.0015	1.5e-07	7.8e-07	[3, 4, 5, 6, 7, 8, 9, 10, 11]	Group14	10.5263	4	[ARX, SALL1, SLIT1, SLIT2]
21953	central nervous system neuron differentiation	GO_BiologicalProcess-GOA_23.02.2017_10h01	2.7e-05	0.00032	1.5e-07	7.8e-07	[5, 6, 7, 8, 9]	Group14	5.15464	10	[ARX, GBX2, HPRT1, LBX1, LHX1, NR4A2, OTP, SALL1, SLIT2, WNT9B]
22029	telencephalon cell migration	GO_BiologicalProcess-GOA_23.02.2017_10h01	0.0051	0.0069	1.5e-07	7.8e-07	[4, 5, 6, 7, 8, 9, 10]	Group14	5.7971	4	[ARX, LAMB1, SLIT1, SLIT2]
72164	mesonephric tubule development	GO_BiologicalProcess-GOA_23.02.2017_10h01	0.0047	0.0064	1.5e-07	7.8e-07	[4, 5, 6, 7, 8, 9, 10]	Group14	4.62963	5	[LHX1, PKD1, SALL1, SLIT2, WNT9B]
21954	central nervous system neuron development	GO_BiologicalProcess-GOA_23.02.2017_10h01	0.0011	0.0024	1.5e-07	7.8e-07	[5, 6, 7, 8, 9, 10]	Group14	6.41026	5	[ARX, GBX2, HPRT1, NR4A2, SLIT2]
21884	forebrain neuron development	GO_BiologicalProcess-GOA_23.02.2017_10h01	0.0065	0.0083	1.5e-07	7.8e-07	[6, 7, 8, 9, 10, 11]	Group14	7.89474	3	[ARX, GBX2, SLIT2]
1658	branching involved in ureteric bud morphogenesis	GO_BiologicalProcess-GOA_23.02.2017_10h01	0.026	0.028	1.5e-07	7.8e-07	[5, 6, 7, 8, 9, 10, 11, 12, 13, 14]	Group14	4.6875	3	[LHX1, SALL1, WNT9B]

## Sheet: D29-11C
GO-ID	GOTerm	Ontology Source	Term PValue	Term PValue Corrected with Benjamini-Hochberg	Group PValue	Group PValue Corrected with Benjamini-Hochberg	GOLevels	GOGroups	% Associated Genes	Nr. Genes	Associated Genes Found
21675	nerve development	GO_BiologicalProcess-GOA_23.02.2017_10h01	0.0019	0.003	0.0019	0.0022	[3, 5, 6]	Group00	6.32911	5	[CHD7, DMD, EPHB1, RET, SALL1]
55013	cardiac muscle cell development	GO_BiologicalProcess-GOA_23.02.2017_10h01	0.037	0.038	0.037	0.037	[5, 6, 7, 8, 9]	Group01	4.54545	3	[FHL2, MYH10, MYH6]
55098	response to low-density lipoprotein particle	GO_BiologicalProcess-GOA_23.02.2017_10h01	0.00098	0.0017	0.00098	0.0012	[4, 5]	Group02	16.6667	3	[ABCA1, CASR, CD81]
7040	lysosome organization	GO_BiologicalProcess-GOA_23.02.2017_10h01	0.024	0.026	0.024	0.025	[6]	Group03	5.35714	3	[ABCA1, CLVS2, RAB34]
46847	filopodium assembly	GO_BiologicalProcess-GOA_23.02.2017_10h01	0.0005	0.00099	0.0005	0.00074	[5]	Group04	8.47458	5	[BCAS3, ESPN, FGD1, FGD5, GPM6A]
51491	positive regulation of filopodium assembly	GO_BiologicalProcess-GOA_23.02.2017_10h01	0.004	0.0054	0.0005	0.00074	[3, 4, 5, 6, 7, 8]	Group04	10.3448	3	[BCAS3, ESPN, GPM6A]
18958	phenol-containing compound metabolic process	GO_BiologicalProcess-GOA_23.02.2017_10h01	0.0087	0.01	0.0087	0.0095	[4]	Group05	4.42478	5	[COMT, DCT, GATA3, NR4A2, SLC24A5]
6584	catecholamine metabolic process	GO_BiologicalProcess-GOA_23.02.2017_10h01	0.024	0.026	0.0087	0.0095	[4, 6]	Group05	5.35714	3	[COMT, GATA3, NR4A2]
42572	retinol metabolic process	GO_BiologicalProcess-GOA_23.02.2017_10h01	0.0053	0.007	0.00076	0.001	[4, 6, 8, 9]	Group06	9.375	3	[DHRS3, RDH11, RDH12]
1523	retinoid metabolic process	GO_BiologicalProcess-GOA_23.02.2017_10h01	0.00076	0.0014	0.00076	0.001	[7, 8]	Group06	6.18557	6	[ABCA4, DHRS3, RDH11, RDH12, RLBP1, STRA6]
7224	smoothened signaling pathway	GO_BiologicalProcess-GOA_23.02.2017_10h01	0.0038	0.0052	0.0038	0.0043	[4, 5, 6]	Group07	4.51128	6	[ARL3, HHIP, OTX2, PTCH1, RFX4, SHOX2]
45879	negative regulation of smoothened signaling pathway	GO_BiologicalProcess-GOA_23.02.2017_10h01	0.0029	0.0041	0.0038	0.0043	[4, 5, 6, 7, 8]	Group07	11.5385	3	[HHIP, PTCH1, RFX4]
30010	establishment of cell polarity	GO_BiologicalProcess-GOA_23.02.2017_10h01	0.0087	0.01	0.00058	0.00081	[4]	Group08	4.42478	5	[BCAS3, EPHB1, FLOT2, GATA3, PKD1]
2000114	regulation of establishment of cell polarity	GO_BiologicalProcess-GOA_23.02.2017_10h01	0.0018	0.0028	0.00058	0.00081	[4, 5]	Group08	13.6364	3	[BCAS3, FLOT2, GATA3]
72176	nephric duct development	GO_BiologicalProcess-GOA_23.02.2017_10h01	3.1e-05	0.00011	0.00058	0.00081	[4, 5, 6, 7, 8, 9]	Group08	23.5294	4	[GATA3, LHX1, PKD1, WNT9B]
7188	adenylate cyclase-modulating G-protein coupled receptor signaling pathway	GO_BiologicalProcess-GOA_23.02.2017_10h01	2.6e-06	1.1e-05	2.6e-06	6e-06	[5, 6, 7]	Group09	6.62651	11	[ADCY2, ADCY8, APLP1, CASR, GALR1, GNA12, GNAT2, GRIK3, GRM6, PTH1R, RIC8A]
7189	adenylate cyclase-activating G-protein coupled receptor signaling pathway	GO_BiologicalProcess-GOA_23.02.2017_10h01	0.0081	0.01	2.6e-06	6e-06	[6, 7, 8]	Group09	5.6338	4	[ADCY2, ADCY8, GALR1, PTH1R]
7193	adenylate cyclase-inhibiting G-protein coupled receptor signaling pathway	GO_BiologicalProcess-GOA_23.02.2017_10h01	3.6e-05	0.00012	2.6e-06	6e-06	[6, 7, 8]	Group09	8.53659	7	[ADCY2, ADCY8, APLP1, CASR, GRIK3, GRM6, RIC8A]
30900	forebrain development	GO_BiologicalProcess-GOA_23.02.2017_10h01	6.7e-07	4.3e-06	8.8e-08	3.1e-07	[3, 4, 5, 6, 7, 8]	Group10	4.45545	18	[ARX, CDK6, CHD7, DCT, EPHB3, LAMB1, LHX1, MYH10, NR4A2, NTRK2, OTP, OTX2, RFX4, SALL1, SLC32A1, SLIT1, SLIT2, XRN2]
21537	telencephalon development	GO_BiologicalProcess-GOA_23.02.2017_10h01	1.4e-06	7.9e-06	8.8e-08	3.1e-07	[3, 4, 5, 6, 7, 8, 9]	Group10	5.36398	14	[ARX, CDK6, CHD7, EPHB3, LAMB1, LHX1, MYH10, NTRK2, RFX4, SALL1, SLC32A1, SLIT1, SLIT2, XRN2]
21772	olfactory bulb development	GO_BiologicalProcess-GOA_23.02.2017_10h01	6.1e-05	0.0002	8.8e-08	3.1e-07	[3, 4, 5, 6, 7, 8, 9, 10, 11]	Group10	13.1579	5	[ARX, CHD7, SALL1, SLIT1, SLIT2]
21953	central nervous system neuron differentiation	GO_BiologicalProcess-GOA_23.02.2017_10h01	1.1e-05	4.4e-05	8.8e-08	3.1e-07	[5, 6, 7, 8, 9]	Group10	5.6701	11	[ARX, EPHB1, EPHB3, LHX1, NR4A2, NTRK2, OTP, PTCH1, SALL1, SLIT2, WNT9B]
22029	telencephalon cell migration	GO_BiologicalProcess-GOA_23.02.2017_10h01	0.0074	0.0094	8.8e-08	3.1e-07	[4, 5, 6, 7, 8, 9, 10]	Group10	5.7971	4	[ARX, LAMB1, SLIT1, SLIT2]
31290	retinal ganglion cell axon guidance	GO_BiologicalProcess-GOA_23.02.2017_10h01	0.00015	0.00038	1.6e-05	2.8e-05	[6, 7, 8, 9, 10, 11, 12, 13, 14]	Group11	16	4	[EPHB1, EPHB3, SLIT1, SLIT2]
21952	central nervous system projection neuron axonogenesis	GO_BiologicalProcess-GOA_23.02.2017_10h01	0.00011	0.00032	1.6e-05	2.8e-05	[7, 8, 9, 10, 11, 12, 13, 14]	Group11	17.3913	4	[EPHB1, EPHB3, NR4A2, SLIT2]
51963	regulation of synapse assembly	GO_BiologicalProcess-GOA_23.02.2017_10h01	0.0027	0.004	1.6e-05	2.8e-05	[3, 4, 5, 6, 7]	Group11	5.81395	5	[EPHB1, EPHB3, LRRN3, NTRK2, SLIT1]
21953	central nervous system neuron differentiation	GO_BiologicalProcess-GOA_23.02.2017_10h01	1.1e-05	4.4e-05	1.6e-05	2.8e-05	[5, 6, 7, 8, 9]	Group11	5.6701	11	[ARX, EPHB1, EPHB3, LHX1, NR4A2, NTRK2, OTP, PTCH1, SALL1, SLIT2, WNT9B]
21954	central nervous system neuron development	GO_BiologicalProcess-GOA_23.02.2017_10h01	0.00023	0.00054	1.6e-05	2.8e-05	[5, 6, 7, 8, 9, 10]	Group11	7.69231	6	[ARX, EPHB1, EPHB3, NR4A2, NTRK2, SLIT2]
7215	glutamate receptor signaling pathway	GO_BiologicalProcess-GOA_23.02.2017_10h01	0.00035	0.00073	3.6e-07	1.1e-06	[4, 5, 6]	Group12	7.14286	6	[GRIK3, GRIK4, GRIK5, GRM6, NETO2, TRPM1]
7216	G-protein coupled glutamate receptor signaling pathway	GO_BiologicalProcess-GOA_23.02.2017_10h01	0.00056	0.001	3.6e-07	1.1e-06	[4, 5, 6, 7]	Group12	20	3	[GRIK3, GRM6, TRPM1]
35235	ionotropic glutamate receptor signaling pathway	GO_BiologicalProcess-GOA_23.02.2017_10h01	0.0032	0.0046	3.6e-07	1.1e-06	[5, 6, 7]	Group12	11.1111	3	[GRIK3, GRIK4, GRIK5]
71805	potassium ion transmembrane transport	GO_BiologicalProcess-GOA_23.02.2017_10h01	2e-06	9.8e-06	3.6e-07	1.1e-06	[4, 5, 6, 8, 9]	Group12	6.15385	12	[CAB39, CNGA1, CNGB1, CNGB3, GRIK3, GRIK4, GRIK5, KCNJ3, KCNK5, KCNQ4, NALCN, NETO2]
6813	potassium ion transport	GO_BiologicalProcess-GOA_23.02.2017_10h01	3.8e-07	2.6e-06	3.6e-07	1.1e-06	[7]	Group12	5.98291	14	[CAB39, CNGA1, CNGB1, CNGB3, GRIK3, GRIK4, GRIK5, KCNJ3, KCNK5, KCNQ4, NALCN, NETO2, NSF, SLC24A5]
1505	regulation of neurotransmitter levels	GO_BiologicalProcess-GOA_23.02.2017_10h01	1.1e-05	4.4e-05	6.9e-06	1.3e-05	[3]	Group13	5.6701	11	[COMT, CPLX1, CPLX2, CPLX4, GRIK5, RAB3A, SLC32A1, SYN3, SYT1, SYT2, SYT9]
99504	synaptic vesicle cycle	GO_BiologicalProcess-GOA_23.02.2017_10h01	1e-05	4.1e-05	6.9e-06	1.3e-05	[4]	Group13	7.25806	9	[CPLX1, CPLX2, FGF14, GRIK5, RAB3A, SLC32A1, SYT1, SYT2, SYT9]
6865	amino acid transport	GO_BiologicalProcess-GOA_23.02.2017_10h01	0.0015	0.0025	6.9e-06	1.3e-05	[5, 6, 7, 8]	Group13	4.63576	7	[CPLX1, NTRK2, RAB3A, SLC25A15, SLC32A1, SLC7A5, SYT1]
14047	glutamate secretion	GO_BiologicalProcess-GOA_23.02.2017_10h01	0.0021	0.0032	6.9e-06	1.3e-05	[4, 6, 7, 8, 9]	Group13	8.16327	4	[CPLX1, NTRK2, RAB3A, SYT1]
3333	amino acid transmembrane transport	GO_BiologicalProcess-GOA_23.02.2017_10h01	0.043	0.043	6.9e-06	1.3e-05	[6, 7, 8, 9]	Group13	4.28571	3	[SLC25A15, SLC32A1, SLC7A5]
15807	L-amino acid transport	GO_BiologicalProcess-GOA_23.02.2017_10h01	0.04	0.041	6.9e-06	1.3e-05	[6, 7, 8, 9]	Group13	4.41176	3	[SLC25A15, SLC32A1, SLC7A5]
31589	cell-substrate adhesion	GO_BiologicalProcess-GOA_23.02.2017_10h01	5.4e-06	2.3e-05	5.3e-07	1.3e-06	[3]	Group14	4.49102	15	[APOD, BCAM, BCAS3, CDK6, DMD, EMP2, EPHB1, EPHB3, LAMB1, NET1, NID1, NID2, ONECUT1, PKD1, VIT]
10810	regulation of cell-substrate adhesion	GO_BiologicalProcess-GOA_23.02.2017_10h01	0.00045	0.00092	5.3e-07	1.3e-06	[3, 4]	Group14	4.45545	9	[APOD, BCAS3, CDK6, DMD, EMP2, NET1, NID1, ONECUT1, VIT]
7160	cell-matrix adhesion	GO_BiologicalProcess-GOA_23.02.2017_10h01	0.00015	0.0004	5.3e-07	1.3e-06	[4]	Group14	4.65116	10	[APOD, BCAM, BCAS3, CDK6, DMD, EMP2, NID1, NID2, ONECUT1, PKD1]
10811	positive regulation of cell-substrate adhesion	GO_BiologicalProcess-GOA_23.02.2017_10h01	0.0022	0.0034	5.3e-07	1.3e-06	[3, 4, 5]	Group14	5	6	[CDK6, DMD, EMP2, NET1, NID1, VIT]
1952	regulation of cell-matrix adhesion	GO_BiologicalProcess-GOA_23.02.2017_10h01	0.0014	0.0023	5.3e-07	1.3e-06	[4, 5]	Group14	5.50459	6	[APOD, BCAS3, CDK6, DMD, EMP2, ONECUT1]
1954	positive regulation of cell-matrix adhesion	GO_BiologicalProcess-GOA_23.02.2017_10h01	0.018	0.019	5.3e-07	1.3e-06	[4, 5, 6]	Group14	6	3	[CDK6, DMD, EMP2]
70252	actin-mediated cell contraction	GO_BiologicalProcess-GOA_23.02.2017_10h01	0.0019	0.003	5.3e-07	1.3e-06	[5]	Group14	5.17241	6	[DMD, DSC3, EMP2, KCNJ3, MYH6, TNNI1]
32526	response to retinoic acid	GO_BiologicalProcess-GOA_23.02.2017_10h01	0.01	0.011	0.0004	0.00063	[4, 5]	Group15	4.2735	5	[ABCA1, CD38, PTCH1, RET, WNT9B]
71300	cellular response to retinoic acid	GO_BiologicalProcess-GOA_23.02.2017_10h01	0.049	0.049	0.0004	0.00063	[5, 6]	Group15	4.05405	3	[ABCA1, RET, WNT9B]
72006	nephron development	GO_BiologicalProcess-GOA_23.02.2017_10h01	0.00027	0.00058	0.0004	0.00063	[3, 4, 5, 6, 7, 8]	Group15	5.36913	8	[GATA3, LHX1, NID1, PKD1, PTCH1, RET, SALL1, WNT9B]
1656	metanephros development	GO_BiologicalProcess-GOA_23.02.2017_10h01	0.0001	0.00029	0.0004	0.00063	[4, 5, 6, 7, 8]	Group15	7.29167	7	[GATA3, LHX1, PKD1, PTCH1, RET, SALL1, WNT9B]
90183	regulation of kidney development	GO_BiologicalProcess-GOA_23.02.2017_10h01	0.0042	0.0056	0.0004	0.00063	[4, 5, 6, 7, 8]	Group15	6.77966	4	[GATA3, LHX1, RET, WNT9B]
1580	detection of chemical stimulus involved in sensory perception of bitter taste	GO_BiologicalProcess-GOA_23.02.2017_10h01	0.0099	0.011	0.0004	0.00063	[6, 7, 8]	Group15	7.5	3	[GNAT2, PTCH1, RET]
72164	mesonephric tubule development	GO_BiologicalProcess-GOA_23.02.2017_10h01	2.8e-05	0.0001	0.0004	0.00063	[4, 5, 6, 7, 8, 9, 10]	Group15	7.40741	8	[GATA3, LHX1, PKD1, PTCH1, RET, SALL1, SLIT2, WNT9B]
9583	detection of light stimulus	GO_BiologicalProcess-GOA_23.02.2017_10h01	1.9e-08	3e-07	3.6e-15	4.5e-14	[4, 5]	Group16	12.5	10	[ABCA4, CNGA1, CNGB1, GNAT2, GRM6, OPN5, PDE6C, RDH11, RGR, RS1]
9584	detection of visible light	GO_BiologicalProcess-GOA_23.02.2017_10h01	2.4e-07	1.8e-06	3.6e-15	4.5e-14	[5, 6]	Group16	13.7931	8	[ABCA4, CNGA1, CNGB1, GNAT2, GRM6, PDE6C, RDH11, RS1]
60041	retina development in camera-type eye	GO_BiologicalProcess-GOA_23.02.2017_10h01	2e-08	2.7e-07	3.6e-15	4.5e-14	[3, 6, 7, 8, 9]	Group16	8.3871	13	[CELF4, CHD7, GNAT2, GPM6A, GRM6, LHX1, MYH10, NTRK2, PDE6C, PRPH2, RET, RS1, XRN2]
48592	eye morphogenesis	GO_BiologicalProcess-GOA_23.02.2017_10h01	1e-06	6.3e-06	3.6e-15	4.5e-14	[5, 6, 7, 8]	Group16	7.28477	11	[EPHB1, GNAT2, LHX1, NTRK2, OLFM3, PDE6C, PRDM1, RS1, STRA6, TRPM1, ZEB1]
3407	neural retina development	GO_BiologicalProcess-GOA_23.02.2017_10h01	0.00063	0.0012	3.6e-15	4.5e-14	[3, 4, 7, 8, 9, 10]	Group16	8.06452	5	[GNAT2, GPM6A, LHX1, PDE6C, RS1]
60042	retina morphogenesis in camera-type eye	GO_BiologicalProcess-GOA_23.02.2017_10h01	0.0028	0.0041	3.6e-15	4.5e-14	[3, 4, 7, 8, 9, 10]	Group16	7.54717	4	[GNAT2, LHX1, PDE6C, RS1]
48593	camera-type eye morphogenesis	GO_BiologicalProcess-GOA_23.02.2017_10h01	0.00026	0.00058	3.6e-15	4.5e-14	[6, 7, 8, 9]	Group16	6.25	7	[EPHB1, GNAT2, LHX1, PDE6C, RS1, STRA6, ZEB1]
61351	neural precursor cell proliferation	GO_BiologicalProcess-GOA_23.02.2017_10h01	0.0056	0.0072	2.9e-06	6e-06	[3]	Group17	4.16667	6	[ARX, DCT, EPHB1, HHIP, LHX1, OTP]
2000179	positive regulation of neural precursor cell proliferation	GO_BiologicalProcess-GOA_23.02.2017_10h01	0.015	0.017	2.9e-06	6e-06	[4, 5, 6]	Group17	6.38298	3	[DCT, LHX1, OTP]
2000648	positive regulation of stem cell proliferation	GO_BiologicalProcess-GOA_23.02.2017_10h01	0.011	0.013	2.9e-06	6e-06	[4, 5, 6]	Group17	7.14286	3	[DCT, LTBP3, OTP]
21536	diencephalon development	GO_BiologicalProcess-GOA_23.02.2017_10h01	0.018	0.02	2.9e-06	6e-06	[3, 4, 5, 6, 7, 8, 9]	Group17	4.44444	4	[ARX, NR4A2, OTP, SALL1]
7405	neuroblast proliferation	GO_BiologicalProcess-GOA_23.02.2017_10h01	0.023	0.025	2.9e-06	6e-06	[4, 7, 8]	Group17	5.45455	3	[DCT, HHIP, OTP]
21872	forebrain generation of neurons	GO_BiologicalProcess-GOA_23.02.2017_10h01	0.0013	0.0022	2.9e-06	6e-06	[4, 5, 6, 7, 8, 9]	Group17	6.84932	5	[ARX, DCT, OTP, SALL1, SLIT2]
21772	olfactory bulb development	GO_BiologicalProcess-GOA_23.02.2017_10h01	6.1e-05	0.0002	2.9e-06	6e-06	[3, 4, 5, 6, 7, 8, 9, 10, 11]	Group17	13.1579	5	[ARX, CHD7, SALL1, SLIT1, SLIT2]
21953	central nervous system neuron differentiation	GO_BiologicalProcess-GOA_23.02.2017_10h01	1.1e-05	4.4e-05	2.9e-06	6e-06	[5, 6, 7, 8, 9]	Group17	5.6701	11	[ARX, EPHB1, EPHB3, LHX1, NR4A2, NTRK2, OTP, PTCH1, SALL1, SLIT2, WNT9B]
22029	telencephalon cell migration	GO_BiologicalProcess-GOA_23.02.2017_10h01	0.0074	0.0094	2.9e-06	6e-06	[4, 5, 6, 7, 8, 9, 10]	Group17	5.7971	4	[ARX, LAMB1, SLIT1, SLIT2]
1763	morphogenesis of a branching structure	GO_BiologicalProcess-GOA_23.02.2017_10h01	0.00013	0.00036	1e-05	1.8e-05	[3, 4]	Group18	4.73934	10	[CASR, HHIP, LHX1, PKD1, PRDM1, PTCH1, SALL1, SHOX2, SLIT2, WNT9B]
35239	tube morphogenesis	GO_BiologicalProcess-GOA_23.02.2017_10h01	1e-06	6.3e-06	1e-05	1.8e-05	[3, 4, 5]	Group18	4.53333	17	[BCAS3, CASR, CHD7, EPHB3, GATA3, HHIP, LHX1, PKD1, PTCH1, RET, SALL1, SALL4, SHOX2, SLIT2, STRA6, WNT9B, ZEB1]
48565	digestive tract development	GO_BiologicalProcess-GOA_23.02.2017_10h01	0.00084	0.0015	1e-05	1.8e-05	[3, 4, 5, 6]	Group18	5.14706	7	[EPHB3, PKD1, PRDM1, RET, SALL1, SHOX2, STRA6]
3170	heart valve development	GO_BiologicalProcess-GOA_23.02.2017_10h01	6.9e-05	0.00022	1e-05	1.8e-05	[3, 4, 5, 6, 7]	Group18	12.8205	5	[GATA3, HEY1, PRDM1, SHOX2, STRA6]
48546	digestive tract morphogenesis	GO_BiologicalProcess-GOA_23.02.2017_10h01	0.017	0.019	1e-05	1.8e-05	[4, 5, 6, 7]	Group18	6.12245	3	[EPHB3, SHOX2, STRA6]
48566	embryonic digestive tract development	GO_BiologicalProcess-GOA_23.02.2017_10h01	0.0068	0.0088	1e-05	1.8e-05	[4, 5, 6, 7]	Group18	8.57143	3	[SALL1, SHOX2, STRA6]
30326	embryonic limb morphogenesis	GO_BiologicalProcess-GOA_23.02.2017_10h01	0.0036	0.005	1e-05	1.8e-05	[5, 6, 7]	Group18	4.54545	6	[CHD7, GNA12, PTCH1, SALL1, SALL4, SHOX2]
3281	ventricular septum development	GO_BiologicalProcess-GOA_23.02.2017_10h01	8.5e-05	0.00026	1e-05	1.8e-05	[4, 5, 6, 7, 8, 9]	Group18	9.23077	6	[GATA3, HEY1, PRDM1, SALL1, SALL4, STRA6]
72210	metanephric nephron development	GO_BiologicalProcess-GOA_23.02.2017_10h01	0.00015	0.00039	1e-05	1.8e-05	[4, 5, 6, 7, 8, 9]	Group18	10.8696	5	[LHX1, PKD1, RET, SALL1, WNT9B]
9581	detection of external stimulus	GO_BiologicalProcess-GOA_23.02.2017_10h01	7e-08	6.6e-07	1.9e-09	1.2e-08	[3]	Group19	8.39161	12	[ABCA4, CNGA1, CNGB1, EPHB1, GNAT2, GRM6, OPN5, PDE6C, PKD1, RDH11, RGR, RS1]
9582	detection of abiotic stimulus	GO_BiologicalProcess-GOA_23.02.2017_10h01	8.9e-08	7.7e-07	1.9e-09	1.2e-08	[3]	Group19	8.21918	12	[ABCA4, CNGA1, CNGB1, EPHB1, GNAT2, GRM6, OPN5, PDE6C, PKD1, RDH11, RGR, RS1]
9583	detection of light stimulus	GO_BiologicalProcess-GOA_23.02.2017_10h01	1.9e-08	3e-07	1.9e-09	1.2e-08	[4, 5]	Group19	12.5	10	[ABCA4, CNGA1, CNGB1, GNAT2, GRM6, OPN5, PDE6C, RDH11, RGR, RS1]
71482	cellular response to light stimulus	GO_BiologicalProcess-GOA_23.02.2017_10h01	0.012	0.014	1.9e-09	1.2e-08	[5]	Group19	4.06504	5	[CNGA1, CNGB1, RDH11, RS1, TRPM1]
7603	phototransduction, visible light	GO_BiologicalProcess-GOA_23.02.2017_10h01	5.8e-06	2.4e-05	1.9e-09	1.2e-08	[4, 5, 6, 7]	Group19	14.6341	6	[ABCA4, CNGA1, CNGB1, PDE6C, RDH11, RS1]
9584	detection of visible light	GO_BiologicalProcess-GOA_23.02.2017_10h01	2.4e-07	1.8e-06	1.9e-09	1.2e-08	[5, 6]	Group19	13.7931	8	[ABCA4, CNGA1, CNGB1, GNAT2, GRM6, PDE6C, RDH11, RS1]
7601	visual perception	GO_BiologicalProcess-GOA_23.02.2017_10h01	1.6e-10	4.9e-09	1.9e-09	1.2e-08	[6]	Group19	7.62712	18	[ABCA4, CNGA1, CNGB1, CNGB3, DHRS3, GNAT2, GRM6, IMPG1, MIP, OLFM2, OPN5, PDE6C, PRPH2, RDH12, RGR, RLBP1, RS1, TRPM1]
50908	detection of light stimulus involved in visual perception	GO_BiologicalProcess-GOA_23.02.2017_10h01	0.00098	0.0017	1.9e-09	1.2e-08	[5, 6, 7]	Group19	16.6667	3	[CNGB1, GNAT2, GRM6]
3407	neural retina development	GO_BiologicalProcess-GOA_23.02.2017_10h01	0.00063	0.0012	1.9e-09	1.2e-08	[3, 4, 7, 8, 9, 10]	Group19	8.06452	5	[GNAT2, GPM6A, LHX1, PDE6C, RS1]
60042	retina morphogenesis in camera-type eye	GO_BiologicalProcess-GOA_23.02.2017_10h01	0.0028	0.0041	1.9e-09	1.2e-08	[3, 4, 7, 8, 9, 10]	Group19	7.54717	4	[GNAT2, LHX1, PDE6C, RS1]
7423	sensory organ development	GO_BiologicalProcess-GOA_23.02.2017_10h01	1.3e-08	2.3e-07	6.5e-10	5.4e-09	[3, 4, 5, 6]	Group20	4.33996	24	[CELF4, CHD7, EPHB1, GATA3, GNAT2, GPM6A, GRM6, KCNQ4, LHX1, MIP, MYH10, NTRK2, OLFM3, PDE6C, PRDM1, PRPH2, RET, RS1, SALL1, STRA6, TRPM1, WNT9B, XRN2, ZEB1]
1654	eye development	GO_BiologicalProcess-GOA_23.02.2017_10h01	1.2e-10	4.9e-09	6.5e-10	5.4e-09	[4, 5, 6, 7]	Group20	6.06061	22	[CELF4, CHD7, EPHB1, GATA3, GNAT2, GPM6A, GRM6, LHX1, MIP, MYH10, NTRK2, OLFM3, PDE6C, PRDM1, PRPH2, RET, RS1, STRA6, TRPM1, WNT9B, XRN2, ZEB1]
90596	sensory organ morphogenesis	GO_BiologicalProcess-GOA_23.02.2017_10h01	3.8e-07	2.7e-06	6.5e-10	5.4e-09	[4, 5, 6, 7]	Group20	5.55556	15	[CHD7, EPHB1, GATA3, GNAT2, KCNQ4, LHX1, NTRK2, OLFM3, PDE6C, PRDM1, RS1, SALL1, STRA6, TRPM1, ZEB1]
60041	retina development in camera-type eye	GO_BiologicalProcess-GOA_23.02.2017_10h01	2e-08	2.7e-07	6.5e-10	5.4e-09	[3, 6, 7, 8, 9]	Group20	8.3871	13	[CELF4, CHD7, GNAT2, GPM6A, GRM6, LHX1, MYH10, NTRK2, PDE6C, PRPH2, RET, RS1, XRN2]
43010	camera-type eye development	GO_BiologicalProcess-GOA_23.02.2017_10h01	2.7e-09	5.6e-08	6.5e-10	5.4e-09	[5, 6, 7, 8]	Group20	6.01266	19	[CELF4, CHD7, EPHB1, GATA3, GNAT2, GPM6A, GRM6, LHX1, MIP, MYH10, NTRK2, PDE6C, PRPH2, RET, RS1, STRA6, WNT9B, XRN2, ZEB1]
48592	eye morphogenesis	GO_BiologicalProcess-GOA_23.02.2017_10h01	1e-06	6.3e-06	6.5e-10	5.4e-09	[5, 6, 7, 8]	Group20	7.28477	11	[EPHB1, GNAT2, LHX1, NTRK2, OLFM3, PDE6C, PRDM1, RS1, STRA6, TRPM1, ZEB1]
3407	neural retina development	GO_BiologicalProcess-GOA_23.02.2017_10h01	0.00063	0.0012	6.5e-10	5.4e-09	[3, 4, 7, 8, 9, 10]	Group20	8.06452	5	[GNAT2, GPM6A, LHX1, PDE6C, RS1]
60042	retina morphogenesis in camera-type eye	GO_BiologicalProcess-GOA_23.02.2017_10h01	0.0028	0.0041	6.5e-10	5.4e-09	[3, 4, 7, 8, 9, 10]	Group20	7.54717	4	[GNAT2, LHX1, PDE6C, RS1]
42461	photoreceptor cell development	GO_BiologicalProcess-GOA_23.02.2017_10h01	3.1e-08	3.5e-07	6.5e-10	5.4e-09	[5, 6, 7, 9, 10]	Group20	17.7778	8	[ARL3, CNGB1, GNAT2, NTRK2, OLFM3, PDE6C, PRDM1, TRPM1]
48593	camera-type eye morphogenesis	GO_BiologicalProcess-GOA_23.02.2017_10h01	0.00026	0.00058	6.5e-10	5.4e-09	[6, 7, 8, 9]	Group20	6.25	7	[EPHB1, GNAT2, LHX1, PDE6C, RS1, STRA6, ZEB1]
42462	eye photoreceptor cell development	GO_BiologicalProcess-GOA_23.02.2017_10h01	2.6e-06	1.2e-05	6.5e-10	5.4e-09	[6, 7, 8, 9, 10, 11]	Group20	16.6667	6	[GNAT2, NTRK2, OLFM3, PDE6C, PRDM1, TRPM1]
1505	regulation of neurotransmitter levels	GO_BiologicalProcess-GOA_23.02.2017_10h01	1.1e-05	4.4e-05	4.8e-07	1.3e-06	[3]	Group21	5.6701	11	[COMT, CPLX1, CPLX2, CPLX4, GRIK5, RAB3A, SLC32A1, SYN3, SYT1, SYT2, SYT9]
99504	synaptic vesicle cycle	GO_BiologicalProcess-GOA_23.02.2017_10h01	1e-05	4.1e-05	4.8e-07	1.3e-06	[4]	Group21	7.25806	9	[CPLX1, CPLX2, FGF14, GRIK5, RAB3A, SLC32A1, SYT1, SYT2, SYT9]
6836	neurotransmitter transport	GO_BiologicalProcess-GOA_23.02.2017_10h01	1.9e-06	9.6e-06	4.8e-07	1.3e-06	[4, 5]	Group21	6.18557	12	[CPLX1, CPLX2, CPLX4, GRIK5, RAB3A, SLC32A1, SV2A, SV2C, SYN3, SYT1, SYT2, SYT9]
17157	regulation of exocytosis	GO_BiologicalProcess-GOA_23.02.2017_10h01	0.00013	0.00036	4.8e-07	1.3e-06	[4, 5, 6, 7, 8]	Group21	5.23256	9	[CPLX1, CPLX2, GAB2, GRIK5, NSF, RAB3A, SYT1, SYT2, SYT9]
48489	synaptic vesicle transport	GO_BiologicalProcess-GOA_23.02.2017_10h01	0.00013	0.00036	4.8e-07	1.3e-06	[5, 6, 7]	Group21	5.97015	8	[CPLX1, CPLX2, FGF14, GRIK5, RAB3A, SYT1, SYT2, SYT9]
1902803	regulation of synaptic vesicle transport	GO_BiologicalProcess-GOA_23.02.2017_10h01	0.011	0.013	4.8e-07	1.3e-06	[4, 5, 6, 7, 8]	Group21	7.14286	3	[FGF14, GRIK5, RAB3A]
6865	amino acid transport	GO_BiologicalProcess-GOA_23.02.2017_10h01	0.0015	0.0025	4.8e-07	1.3e-06	[5, 6, 7, 8]	Group21	4.63576	7	[CPLX1, NTRK2, RAB3A, SLC25A15, SLC32A1, SLC7A5, SYT1]
36465	synaptic vesicle recycling	GO_BiologicalProcess-GOA_23.02.2017_10h01	0.0011	0.0019	4.8e-07	1.3e-06	[5, 6, 7, 8]	Group21	9.7561	4	[FGF14, RAB3A, SYT1, SYT2]
46928	regulation of neurotransmitter secretion	GO_BiologicalProcess-GOA_23.02.2017_10h01	0.026	0.028	4.8e-07	1.3e-06	[3, 4, 5, 6, 7, 8, 9, 10]	Group21	5.17241	3	[CPLX4, GRIK5, RAB3A]
14047	glutamate secretion	GO_BiologicalProcess-GOA_23.02.2017_10h01	0.0021	0.0032	4.8e-07	1.3e-06	[4, 6, 7, 8, 9]	Group21	8.16327	4	[CPLX1, NTRK2, RAB3A, SYT1]
1903305	regulation of regulated secretory pathway	GO_BiologicalProcess-GOA_23.02.2017_10h01	0.0019	0.003	4.8e-07	1.3e-06	[5, 6, 7, 8, 9]	Group21	5.17241	6	[GAB2, GRIK5, RAB3A, SYT1, SYT2, SYT9]
48791	calcium ion-regulated exocytosis of neurotransmitter	GO_BiologicalProcess-GOA_23.02.2017_10h01	0.0048	0.0064	4.8e-07	1.3e-06	[3, 4, 6, 7, 8, 9, 10, 11]	Group21	9.67742	3	[SYT1, SYT2, SYT9]
1903307	positive regulation of regulated secretory pathway	GO_BiologicalProcess-GOA_23.02.2017_10h01	0.0017	0.0027	4.8e-07	1.3e-06	[5, 6, 7, 8, 9, 10]	Group21	8.69565	4	[GAB2, RAB3A, SYT1, SYT9]
1903861	positive regulation of dendrite extension	GO_BiologicalProcess-GOA_23.02.2017_10h01	0.00098	0.0017	4.8e-07	1.3e-06	[4, 5, 6, 7, 8, 9, 10, 11, 12, 13, 14, 15]	Group21	16.6667	3	[CPNE5, SYT1, SYT2]
30048	actin filament-based movement	GO_BiologicalProcess-GOA_23.02.2017_10h01	0.00013	0.00036	7.8e-09	3.9e-08	[4]	Group22	5.97015	8	[DMD, DSC3, EMP2, KCNJ3, MYH10, MYH6, MYH7B, TNNI1]
48565	digestive tract development	GO_BiologicalProcess-GOA_23.02.2017_10h01	0.00084	0.0015	7.8e-09	3.9e-08	[3, 4, 5, 6]	Group22	5.14706	7	[EPHB3, PKD1, PRDM1, RET, SALL1, SHOX2, STRA6]
61384	heart trabecula morphogenesis	GO_BiologicalProcess-GOA_23.02.2017_10h01	0.008	0.01	7.8e-09	3.9e-08	[4, 5]	Group22	8.10811	3	[CHD7, FHL2, HEY1]
1954	positive regulation of cell-matrix adhesion	GO_BiologicalProcess-GOA_23.02.2017_10h01	0.018	0.019	7.8e-09	3.9e-08	[4, 5, 6]	Group22	6	3	[CDK6, DMD, EMP2]
3170	heart valve development	GO_BiologicalProcess-GOA_23.02.2017_10h01	6.9e-05	0.00022	7.8e-09	3.9e-08	[3, 4, 5, 6, 7]	Group22	12.8205	5	[GATA3, HEY1, PRDM1, SHOX2, STRA6]
3205	cardiac chamber development	GO_BiologicalProcess-GOA_23.02.2017_10h01	3.3e-08	3.4e-07	7.8e-09	3.9e-08	[3, 4, 5, 6, 7]	Group22	8.02469	13	[CHD7, DHRS3, FHL2, GATA3, HEY1, MYH10, MYH6, PRDM1, SALL1, SALL4, SHOX2, STRA6, TNNI1]
70252	actin-mediated cell contraction	GO_BiologicalProcess-GOA_23.02.2017_10h01	0.0019	0.003	7.8e-09	3.9e-08	[5]	Group22	5.17241	6	[DMD, DSC3, EMP2, KCNJ3, MYH6, TNNI1]
3009	skeletal muscle contraction	GO_BiologicalProcess-GOA_23.02.2017_10h01	0.0086	0.01	7.8e-09	3.9e-08	[5, 6]	Group22	7.89474	3	[DMD, MYH7B, TNNI1]
3179	heart valve morphogenesis	GO_BiologicalProcess-GOA_23.02.2017_10h01	0.0068	0.0088	7.8e-09	3.9e-08	[3, 4, 5, 6, 7, 8]	Group22	8.57143	3	[GATA3, HEY1, STRA6]
3206	cardiac chamber morphogenesis	GO_BiologicalProcess-GOA_23.02.2017_10h01	7.6e-05	0.00023	7.8e-09	3.9e-08	[3, 4, 5, 6, 7, 8]	Group22	6.45161	8	[CHD7, DHRS3, FHL2, GATA3, HEY1, MYH6, SHOX2, TNNI1]
3279	cardiac septum development	GO_BiologicalProcess-GOA_23.02.2017_10h01	1.6e-06	8.6e-06	7.8e-09	3.9e-08	[3, 4, 5, 6, 7, 8]	Group22	9.09091	9	[CHD7, DHRS3, GATA3, HEY1, MYH10, PRDM1, SALL1, SALL4, STRA6]
48546	digestive tract morphogenesis	GO_BiologicalProcess-GOA_23.02.2017_10h01	0.017	0.019	7.8e-09	3.9e-08	[4, 5, 6, 7]	Group22	6.12245	3	[EPHB3, SHOX2, STRA6]
48566	embryonic digestive tract development	GO_BiologicalProcess-GOA_23.02.2017_10h01	0.0068	0.0088	7.8e-09	3.9e-08	[4, 5, 6, 7]	Group22	8.57143	3	[SALL1, SHOX2, STRA6]
3231	cardiac ventricle development	GO_BiologicalProcess-GOA_23.02.2017_10h01	9.2e-06	3.7e-05	7.8e-09	3.9e-08	[4, 5, 6, 7, 8]	Group22	7.37705	9	[CHD7, GATA3, HEY1, MYH6, PRDM1, SALL1, SALL4, STRA6, TNNI1]
30049	muscle filament sliding	GO_BiologicalProcess-GOA_23.02.2017_10h01	0.01	0.012	7.8e-09	3.9e-08	[5, 7]	Group22	7.31707	3	[DMD, MYH6, TNNI1]
30540	female genitalia development	GO_BiologicalProcess-GOA_23.02.2017_10h01	0.00098	0.0017	7.8e-09	3.9e-08	[4, 5, 6, 7, 8]	Group22	16.6667	3	[CHD7, LHX1, STRA6]
60411	cardiac septum morphogenesis	GO_BiologicalProcess-GOA_23.02.2017_10h01	0.036	0.037	7.8e-09	3.9e-08	[3, 4, 5, 6, 7, 8, 9]	Group22	4.61538	3	[CHD7, DHRS3, HEY1]
60415	muscle tissue morphogenesis	GO_BiologicalProcess-GOA_23.02.2017_10h01	0.0098	0.011	7.8e-09	3.9e-08	[4, 5, 6, 7, 8]	Group22	5.33333	4	[CHD7, MYH6, SHOX2, TNNI1]
1905314	semi-lunar valve development	GO_BiologicalProcess-GOA_23.02.2017_10h01	0.00068	0.0012	7.8e-09	3.9e-08	[4, 5, 6, 7, 8]	Group22	18.75	3	[GATA3, HEY1, STRA6]
3208	cardiac ventricle morphogenesis	GO_BiologicalProcess-GOA_23.02.2017_10h01	0.0013	0.0022	7.8e-09	3.9e-08	[4, 5, 6, 7, 8, 9]	Group22	6.84932	5	[CHD7, GATA3, HEY1, MYH6, TNNI1]
3281	ventricular septum development	GO_BiologicalProcess-GOA_23.02.2017_10h01	8.5e-05	0.00026	7.8e-09	3.9e-08	[4, 5, 6, 7, 8, 9]	Group22	9.23077	6	[GATA3, HEY1, PRDM1, SALL1, SALL4, STRA6]
60840	artery development	GO_BiologicalProcess-GOA_23.02.2017_10h01	0.0022	0.0033	7.8e-09	3.9e-08	[4, 6, 7, 8, 9]	Group22	6.09756	5	[CHD7, HEY1, MYH10, PRDM1, STRA6]
55010	ventricular cardiac muscle tissue morphogenesis	GO_BiologicalProcess-GOA_23.02.2017_10h01	0.017	0.019	7.8e-09	3.9e-08	[5, 6, 7, 8, 9, 10]	Group22	6.12245	3	[CHD7, MYH6, TNNI1]
21952	central nervous system projection neuron axonogenesis	GO_BiologicalProcess-GOA_23.02.2017_10h01	0.00011	0.00032	9e-09	3.7e-08	[7, 8, 9, 10, 11, 12, 13, 14]	Group23	17.3913	4	[EPHB1, EPHB3, NR4A2, SLIT2]
61351	neural precursor cell proliferation	GO_BiologicalProcess-GOA_23.02.2017_10h01	0.0056	0.0072	9e-09	3.7e-08	[3]	Group23	4.16667	6	[ARX, DCT, EPHB1, HHIP, LHX1, OTP]
1763	morphogenesis of a branching structure	GO_BiologicalProcess-GOA_23.02.2017_10h01	0.00013	0.00036	9e-09	3.7e-08	[3, 4]	Group23	4.73934	10	[CASR, HHIP, LHX1, PKD1, PRDM1, PTCH1, SALL1, SHOX2, SLIT2, WNT9B]
30010	establishment of cell polarity	GO_BiologicalProcess-GOA_23.02.2017_10h01	0.0087	0.01	9e-09	3.7e-08	[4]	Group23	4.42478	5	[BCAS3, EPHB1, FLOT2, GATA3, PKD1]
35239	tube morphogenesis	GO_BiologicalProcess-GOA_23.02.2017_10h01	1e-06	6.3e-06	9e-09	3.7e-08	[3, 4, 5]	Group23	4.53333	17	[BCAS3, CASR, CHD7, EPHB3, GATA3, HHIP, LHX1, PKD1, PTCH1, RET, SALL1, SALL4, SHOX2, SLIT2, STRA6, WNT9B, ZEB1]
9798	axis specification	GO_BiologicalProcess-GOA_23.02.2017_10h01	0.021	0.023	9e-09	3.7e-08	[4, 5]	Group23	4.21053	4	[CXXC4, LHX1, OTX2, PTCH1]
32526	response to retinoic acid	GO_BiologicalProcess-GOA_23.02.2017_10h01	0.01	0.011	9e-09	3.7e-08	[4, 5]	Group23	4.2735	5	[ABCA1, CD38, PTCH1, RET, WNT9B]
46660	female sex differentiation	GO_BiologicalProcess-GOA_23.02.2017_10h01	0.002	0.0032	9e-09	3.7e-08	[4, 5]	Group23	5.08475	6	[CHD7, LHX1, PTPRN, SLIT1, SLIT2, STRA6]
48565	digestive tract development	GO_BiologicalProcess-GOA_23.02.2017_10h01	0.00084	0.0015	9e-09	3.7e-08	[3, 4, 5, 6]	Group23	5.14706	7	[EPHB3, PKD1, PRDM1, RET, SALL1, SHOX2, STRA6]
48806	genitalia development	GO_BiologicalProcess-GOA_23.02.2017_10h01	0.00023	0.00054	9e-09	3.7e-08	[3, 4, 5, 6, 7]	Group23	10	5	[CHD7, LHX1, PKD1, STRA6, WNT9B]
30900	forebrain development	GO_BiologicalProcess-GOA_23.02.2017_10h01	6.7e-07	4.3e-06	9e-09	3.7e-08	[3, 4, 5, 6, 7, 8]	Group23	4.45545	18	[ARX, CDK6, CHD7, DCT, EPHB3, LAMB1, LHX1, MYH10, NR4A2, NTRK2, OTP, OTX2, RFX4, SALL1, SLC32A1, SLIT1, SLIT2, XRN2]
48754	branching morphogenesis of an epithelial tube	GO_BiologicalProcess-GOA_23.02.2017_10h01	0.00047	0.00095	9e-09	3.7e-08	[4, 5, 6, 7]	Group23	4.93827	8	[CASR, HHIP, LHX1, PKD1, PTCH1, SALL1, SLIT2, WNT9B]
71300	cellular response to retinoic acid	GO_BiologicalProcess-GOA_23.02.2017_10h01	0.049	0.049	9e-09	3.7e-08	[5, 6]	Group23	4.05405	3	[ABCA1, RET, WNT9B]
72006	nephron development	GO_BiologicalProcess-GOA_23.02.2017_10h01	0.00027	0.00058	9e-09	3.7e-08	[3, 4, 5, 6, 7, 8]	Group23	5.36913	8	[GATA3, LHX1, NID1, PKD1, PTCH1, RET, SALL1, WNT9B]
1656	metanephros development	GO_BiologicalProcess-GOA_23.02.2017_10h01	0.0001	0.00029	9e-09	3.7e-08	[4, 5, 6, 7, 8]	Group23	7.29167	7	[GATA3, LHX1, PKD1, PTCH1, RET, SALL1, WNT9B]
21536	diencephalon development	GO_BiologicalProcess-GOA_23.02.2017_10h01	0.018	0.02	9e-09	3.7e-08	[3, 4, 5, 6, 7, 8, 9]	Group23	4.44444	4	[ARX, NR4A2, OTP, SALL1]
21537	telencephalon development	GO_BiologicalProcess-GOA_23.02.2017_10h01	1.4e-06	7.9e-06	9e-09	3.7e-08	[3, 4, 5, 6, 7, 8, 9]	Group23	5.36398	14	[ARX, CDK6, CHD7, EPHB3, LAMB1, LHX1, MYH10, NTRK2, RFX4, SALL1, SLC32A1, SLIT1, SLIT2, XRN2]
30540	female genitalia development	GO_BiologicalProcess-GOA_23.02.2017_10h01	0.00098	0.0017	9e-09	3.7e-08	[4, 5, 6, 7, 8]	Group23	16.6667	3	[CHD7, LHX1, STRA6]
32835	glomerulus development	GO_BiologicalProcess-GOA_23.02.2017_10h01	0.038	0.039	9e-09	3.7e-08	[3, 4, 5, 6, 7, 8, 9]	Group23	4.47761	3	[LHX1, NID1, RET]
61005	cell differentiation involved in kidney development	GO_BiologicalProcess-GOA_23.02.2017_10h01	0.00063	0.0012	9e-09	3.7e-08	[4, 5, 6, 7, 8]	Group23	8.06452	5	[GATA3, LHX1, PTCH1, SALL1, WNT9B]
90183	regulation of kidney development	GO_BiologicalProcess-GOA_23.02.2017_10h01	0.0042	0.0056	9e-09	3.7e-08	[4, 5, 6, 7, 8]	Group23	6.77966	4	[GATA3, LHX1, RET, WNT9B]
21872	forebrain generation of neurons	GO_BiologicalProcess-GOA_23.02.2017_10h01	0.0013	0.0022	9e-09	3.7e-08	[4, 5, 6, 7, 8, 9]	Group23	6.84932	5	[ARX, DCT, OTP, SALL1, SLIT2]
72176	nephric duct development	GO_BiologicalProcess-GOA_23.02.2017_10h01	3.1e-05	0.00011	9e-09	3.7e-08	[4, 5, 6, 7, 8, 9]	Group23	23.5294	4	[GATA3, LHX1, PKD1, WNT9B]
72210	metanephric nephron development	GO_BiologicalProcess-GOA_23.02.2017_10h01	0.00015	0.00039	9e-09	3.7e-08	[4, 5, 6, 7, 8, 9]	Group23	10.8696	5	[LHX1, PKD1, RET, SALL1, WNT9B]
21953	central nervous system neuron differentiation	GO_BiologicalProcess-GOA_23.02.2017_10h01	1.1e-05	4.4e-05	9e-09	3.7e-08	[5, 6, 7, 8, 9]	Group23	5.6701	11	[ARX, EPHB1, EPHB3, LHX1, NR4A2, NTRK2, OTP, PTCH1, SALL1, SLIT2, WNT9B]
72164	mesonephric tubule development	GO_BiologicalProcess-GOA_23.02.2017_10h01	2.8e-05	0.0001	9e-09	3.7e-08	[4, 5, 6, 7, 8, 9, 10]	Group23	7.40741	8	[GATA3, LHX1, PKD1, PTCH1, RET, SALL1, SLIT2, WNT9B]
21954	central nervous system neuron development	GO_BiologicalProcess-GOA_23.02.2017_10h01	0.00023	0.00054	9e-09	3.7e-08	[5, 6, 7, 8, 9, 10]	Group23	7.69231	6	[ARX, EPHB1, EPHB3, NR4A2, NTRK2, SLIT2]
72078	nephron tubule morphogenesis	GO_BiologicalProcess-GOA_23.02.2017_10h01	0.00027	0.00059	9e-09	3.7e-08	[5, 6, 7, 8, 9, 10, 11]	Group23	7.5	6	[GATA3, LHX1, PKD1, PTCH1, SALL1, WNT9B]
60675	ureteric bud morphogenesis	GO_BiologicalProcess-GOA_23.02.2017_10h01	0.0011	0.0019	9e-09	3.7e-08	[6, 7, 8, 9, 10, 11, 12, 13]	Group23	7.14286	5	[GATA3, LHX1, PTCH1, SALL1, WNT9B]
8045	motor neuron axon guidance	GO_BiologicalProcess-GOA_23.02.2017_10h01	0.0032	0.0046	2.3e-15	5.7e-14	[6, 7, 8, 9, 10, 11, 12, 13, 14]	Group24	11.1111	3	[LHX1, SLIT1, SLIT2]
31290	retinal ganglion cell axon guidance	GO_BiologicalProcess-GOA_23.02.2017_10h01	0.00015	0.00038	2.3e-15	5.7e-14	[6, 7, 8, 9, 10, 11, 12, 13, 14]	Group24	16	4	[EPHB1, EPHB3, SLIT1, SLIT2]
21952	central nervous system projection neuron axonogenesis	GO_BiologicalProcess-GOA_23.02.2017_10h01	0.00011	0.00032	2.3e-15	5.7e-14	[7, 8, 9, 10, 11, 12, 13, 14]	Group24	17.3913	4	[EPHB1, EPHB3, NR4A2, SLIT2]
60560	developmental growth involved in morphogenesis	GO_BiologicalProcess-GOA_23.02.2017_10h01	0.00024	0.00054	2.3e-15	5.7e-14	[3, 4]	Group24	4.40529	10	[CDKL5, CPNE5, ISLR2, L1CAM, LHX1, SALL1, SLIT1, SLIT2, SYT1, SYT2]
48639	positive regulation of developmental growth	GO_BiologicalProcess-GOA_23.02.2017_10h01	0.00015	0.00039	2.3e-15	5.7e-14	[3, 4, 5]	Group24	5.14286	9	[ARX, CDKL5, CHD7, CPNE5, GHR, ISLR2, L1CAM, SYT1, SYT2]
30307	positive regulation of cell growth	GO_BiologicalProcess-GOA_23.02.2017_10h01	0.0027	0.004	2.3e-15	5.7e-14	[3, 4, 5, 6]	Group24	4.19162	7	[CD38, CDKL5, CPNE5, ISLR2, L1CAM, SYT1, SYT2]
32990	cell part morphogenesis	GO_BiologicalProcess-GOA_23.02.2017_10h01	4.2e-11	5.1e-09	2.3e-15	5.7e-14	[4, 5]	Group24	4.59418	30	[ARX, CDKL5, CPNE5, DMD, EPHB1, EPHB3, GAB2, GATA3, GFRA1, GPM6A, ISLR2, KIF5A, L1CAM, LHX1, LRFN2, MAP6, MYH10, MYH7B, NCAM1, NR4A2, NTRK2, OTX2, RAB3A, RET, SHOX2, SLIT1, SLIT2, SSH2, SYT1, SYT2]
46660	female sex differentiation	GO_BiologicalProcess-GOA_23.02.2017_10h01	0.002	0.0032	2.3e-15	5.7e-14	[4, 5]	Group24	5.08475	6	[CHD7, LHX1, PTPRN, SLIT1, SLIT2, STRA6]
31346	positive regulation of cell projection organization	GO_BiologicalProcess-GOA_23.02.2017_10h01	4e-05	0.00013	2.3e-15	5.7e-14	[4, 5, 6]	Group24	4	14	[BCAS3, CDKL5, CPNE5, DMD, ESPN, GPM6A, ISLR2, L1CAM, NTRK2, RET, SHOX2, SLIT2, SYT1, SYT2]
48806	genitalia development	GO_BiologicalProcess-GOA_23.02.2017_10h01	0.00023	0.00054	2.3e-15	5.7e-14	[3, 4, 5, 6, 7]	Group24	10	5	[CHD7, LHX1, PKD1, STRA6, WNT9B]
51963	regulation of synapse assembly	GO_BiologicalProcess-GOA_23.02.2017_10h01	0.0027	0.004	2.3e-15	5.7e-14	[3, 4, 5, 6, 7]	Group24	5.81395	5	[EPHB1, EPHB3, LRRN3, NTRK2, SLIT1]
1960	negative regulation of cytokine-mediated signaling pathway	GO_BiologicalProcess-GOA_23.02.2017_10h01	0.015	0.017	2.3e-15	5.7e-14	[4, 5, 6, 7, 8]	Group24	6.38298	3	[CCDC3, SLIT1, SLIT2]
10770	positive regulation of cell morphogenesis involved in differentiation	GO_BiologicalProcess-GOA_23.02.2017_10h01	0.0012	0.0021	2.3e-15	5.7e-14	[4, 5, 6, 7, 8]	Group24	4.79452	7	[CDKL5, ISLR2, L1CAM, NET1, NTRK2, SHOX2, SLIT2]
21536	diencephalon development	GO_BiologicalProcess-GOA_23.02.2017_10h01	0.018	0.02	2.3e-15	5.7e-14	[3, 4, 5, 6, 7, 8, 9]	Group24	4.44444	4	[ARX, NR4A2, OTP, SALL1]
21537	telencephalon development	GO_BiologicalProcess-GOA_23.02.2017_10h01	1.4e-06	7.9e-06	2.3e-15	5.7e-14	[3, 4, 5, 6, 7, 8, 9]	Group24	5.36398	14	[ARX, CDK6, CHD7, EPHB3, LAMB1, LHX1, MYH10, NTRK2, RFX4, SALL1, SLC32A1, SLIT1, SLIT2, XRN2]
30540	female genitalia development	GO_BiologicalProcess-GOA_23.02.2017_10h01	0.00098	0.0017	2.3e-15	5.7e-14	[4, 5, 6, 7, 8]	Group24	16.6667	3	[CHD7, LHX1, STRA6]
21872	forebrain generation of neurons	GO_BiologicalProcess-GOA_23.02.2017_10h01	0.0013	0.0022	2.3e-15	5.7e-14	[4, 5, 6, 7, 8, 9]	Group24	6.84932	5	[ARX, DCT, OTP, SALL1, SLIT2]
36465	synaptic vesicle recycling	GO_BiologicalProcess-GOA_23.02.2017_10h01	0.0011	0.0019	2.3e-15	5.7e-14	[5, 6, 7, 8]	Group24	9.7561	4	[FGF14, RAB3A, SYT1, SYT2]
60840	artery development	GO_BiologicalProcess-GOA_23.02.2017_10h01	0.0022	0.0033	2.3e-15	5.7e-14	[4, 6, 7, 8, 9]	Group24	6.09756	5	[CHD7, HEY1, MYH10, PRDM1, STRA6]
21772	olfactory bulb development	GO_BiologicalProcess-GOA_23.02.2017_10h01	6.1e-05	0.0002	2.3e-15	5.7e-14	[3, 4, 5, 6, 7, 8, 9, 10, 11]	Group24	13.1579	5	[ARX, CHD7, SALL1, SLIT1, SLIT2]
22029	telencephalon cell migration	GO_BiologicalProcess-GOA_23.02.2017_10h01	0.0074	0.0094	2.3e-15	5.7e-14	[4, 5, 6, 7, 8, 9, 10]	Group24	5.7971	4	[ARX, LAMB1, SLIT1, SLIT2]
1903305	regulation of regulated secretory pathway	GO_BiologicalProcess-GOA_23.02.2017_10h01	0.0019	0.003	2.3e-15	5.7e-14	[5, 6, 7, 8, 9]	Group24	5.17241	6	[GAB2, GRIK5, RAB3A, SYT1, SYT2, SYT9]
48791	calcium ion-regulated exocytosis of neurotransmitter	GO_BiologicalProcess-GOA_23.02.2017_10h01	0.0048	0.0064	2.3e-15	5.7e-14	[3, 4, 6, 7, 8, 9, 10, 11]	Group24	9.67742	3	[SYT1, SYT2, SYT9]
21954	central nervous system neuron development	GO_BiologicalProcess-GOA_23.02.2017_10h01	0.00023	0.00054	2.3e-15	5.7e-14	[5, 6, 7, 8, 9, 10]	Group24	7.69231	6	[ARX, EPHB1, EPHB3, NR4A2, NTRK2, SLIT2]
48667	cell morphogenesis involved in neuron differentiation	GO_BiologicalProcess-GOA_23.02.2017_10h01	2.4e-08	3e-07	2.3e-15	5.7e-14	[5, 6, 7, 8, 9, 10]	Group24	4.20315	24	[ARX, CDKL5, EPHB1, EPHB3, GAB2, GATA3, GFRA1, ISLR2, KIF5A, L1CAM, LHX1, LRFN2, MAP6, MYH10, NCAM1, NR4A2, NTRK2, OTX2, RAB3A, RET, SHOX2, SLIT1, SLIT2, SSH2]
1990138	neuron projection extension	GO_BiologicalProcess-GOA_23.02.2017_10h01	0.00032	0.00068	2.3e-15	5.7e-14	[4, 5, 6, 7, 8, 9, 11, 12]	Group24	5.22876	8	[CDKL5, CPNE5, ISLR2, L1CAM, SLIT1, SLIT2, SYT1, SYT2]
48812	neuron projection morphogenesis	GO_BiologicalProcess-GOA_23.02.2017_10h01	5.8e-11	3.5e-09	2.3e-15	5.7e-14	[5, 6, 7, 8, 10, 11]	Group24	4.68498	29	[ARX, CDKL5, CPNE5, DMD, EPHB1, EPHB3, GAB2, GATA3, GFRA1, GPM6A, ISLR2, KIF5A, L1CAM, LHX1, LRFN2, MAP6, MYH10, NCAM1, NR4A2, NTRK2, OTX2, RAB3A, RET, SHOX2, SLIT1, SLIT2, SSH2, SYT1, SYT2]
61564	axon development	GO_BiologicalProcess-GOA_23.02.2017_10h01	1.9e-09	4.8e-08	2.3e-15	5.7e-14	[5, 6, 7, 8, 10, 11]	Group24	4.79042	24	[APOD, ARX, CDKL5, EPHB1, EPHB3, GAB2, GATA3, GFRA1, ISLR2, KIF5A, L1CAM, LHX1, LRFN2, MYH10, NCAM1, NR4A2, NTRK2, OTX2, RAB3A, RET, SHOX2, SLIT1, SLIT2, SSH2]
10976	positive regulation of neuron projection development	GO_BiologicalProcess-GOA_23.02.2017_10h01	0.00017	0.00041	2.3e-15	5.7e-14	[5, 6, 7, 8, 9, 10, 11, 12]	Group24	4.21456	11	[CDKL5, CPNE5, DMD, ISLR2, L1CAM, NTRK2, RET, SHOX2, SLIT2, SYT1, SYT2]
7411	axon guidance	GO_BiologicalProcess-GOA_23.02.2017_10h01	9.8e-08	7.9e-07	2.3e-15	5.7e-14	[5, 6, 7, 8, 9, 10, 11, 12, 13]	Group24	6.17284	15	[ARX, EPHB1, EPHB3, GAB2, GATA3, GFRA1, KIF5A, L1CAM, LHX1, MYH10, NCAM1, OTX2, RET, SLIT1, SLIT2]
48675	axon extension	GO_BiologicalProcess-GOA_23.02.2017_10h01	0.0084	0.01	2.3e-15	5.7e-14	[5, 6, 7, 8, 9, 10, 11, 12, 13]	Group24	4.46429	5	[CDKL5, ISLR2, L1CAM, SLIT1, SLIT2]
45773	positive regulation of axon extension	GO_BiologicalProcess-GOA_23.02.2017_10h01	0.012	0.014	2.3e-15	5.7e-14	[4, 5, 6, 7, 8, 9, 10, 11, 12, 13, 14, 15]	Group24	6.81818	3	[CDKL5, ISLR2, L1CAM]
50770	regulation of axonogenesis	GO_BiologicalProcess-GOA_23.02.2017_10h01	9.5e-05	0.00028	2.3e-15	5.7e-14	[6, 7, 8, 9, 10, 11, 12, 13]	Group24	5.4878	9	[CDKL5, EPHB3, ISLR2, L1CAM, NTRK2, RET, SHOX2, SLIT2, SSH2]
1903861	positive regulation of dendrite extension	GO_BiologicalProcess-GOA_23.02.2017_10h01	0.00098	0.0017	2.3e-15	5.7e-14	[4, 5, 6, 7, 8, 9, 10, 11, 12, 13, 14, 15]	Group24	16.6667	3	[CPNE5, SYT1, SYT2]

## Sheet: D29-13C
GO-ID	GOTerm	Ontology Source	Term PValue	Term PValue Corrected with Benjamini-Hochberg	Group PValue	Group PValue Corrected with Benjamini-Hochberg	GOLevels	GOGroups	% Associated Genes	Nr. Genes	Associated Genes Found
7602	phototransduction	GO_BiologicalProcess-GOA_23.02.2017_10h01	0.0013	0.0021	0.0013	0.0017	[3, 4, 5, 6]	Group00	6.15385	4	[GNAT2, OPN5, RDH11, RGR]
30888	regulation of B cell proliferation	GO_BiologicalProcess-GOA_23.02.2017_10h01	8.8e-05	0.00046	8.8e-05	0.00029	[6, 7, 8]	Group01	8.19672	5	[ADA, CD38, CD81, PRDM1, TFRC]
42462	eye photoreceptor cell development	GO_BiologicalProcess-GOA_23.02.2017_10h01	0.00014	0.00052	0.00014	0.00028	[6, 7, 8, 9, 10, 11]	Group02	11.1111	4	[GNAT2, OLFM3, PRDM1, TRPM1]
43278	response to morphine	GO_BiologicalProcess-GOA_23.02.2017_10h01	0.0023	0.0029	0.0023	0.0026	[5, 6, 7]	Group03	8.33333	3	[ADA, GHR, TACR3]
6584	catecholamine metabolic process	GO_BiologicalProcess-GOA_23.02.2017_10h01	0.0083	0.0086	0.0083	0.0083	[4, 6]	Group04	5.35714	3	[GATA3, NR4A2, TACR3]
35270	endocrine system development	GO_BiologicalProcess-GOA_23.02.2017_10h01	0.00062	0.0012	0.00062	0.001	[4, 5]	Group05	4.28571	6	[CDK6, GATA3, ONECUT1, PBX1, RHEB, STRA6]
31018	endocrine pancreas development	GO_BiologicalProcess-GOA_23.02.2017_10h01	0.0071	0.0077	0.00062	0.001	[3, 4, 5, 6, 7]	Group05	5.66038	3	[CDK6, ONECUT1, RHEB]
72006	nephron development	GO_BiologicalProcess-GOA_23.02.2017_10h01	0.00086	0.0014	0.00086	0.0012	[3, 4, 5, 6, 7, 8]	Group06	4.02685	6	[EYA1, GATA3, NID1, PBX1, SULF2, WNT9B]
60675	ureteric bud morphogenesis	GO_BiologicalProcess-GOA_23.02.2017_10h01	0.0018	0.0026	0.00086	0.0012	[6, 7, 8, 9, 10, 11, 12, 13]	Group06	5.71429	4	[EYA1, GATA3, PBX1, WNT9B]
70252	actin-mediated cell contraction	GO_BiologicalProcess-GOA_23.02.2017_10h01	0.00022	0.00065	0.00011	0.00027	[5]	Group07	5.17241	6	[DSC3, EMP2, MYH3, TNNI1, TNNI2, TNNT2]
3009	skeletal muscle contraction	GO_BiologicalProcess-GOA_23.02.2017_10h01	0.0027	0.0032	0.00011	0.00027	[5, 6]	Group07	7.89474	3	[MYH3, TNNI1, TNNI2]
30049	muscle filament sliding	GO_BiologicalProcess-GOA_23.02.2017_10h01	0.00023	0.00061	0.00011	0.00027	[5, 7]	Group07	9.7561	4	[MYH3, TNNI1, TNNI2, TNNT2]
3208	cardiac ventricle morphogenesis	GO_BiologicalProcess-GOA_23.02.2017_10h01	0.0021	0.0029	0.00011	0.00027	[4, 5, 6, 7, 8, 9]	Group07	5.47945	4	[GATA3, HEY1, TNNI1, TNNT2]
99504	synaptic vesicle cycle	GO_BiologicalProcess-GOA_23.02.2017_10h01	0.00032	0.0007	7.9e-05	0.00039	[4]	Group08	4.83871	6	[CPLX2, RAB3A, SCRIB, SLC32A1, SYN1, SYT1]
6836	neurotransmitter transport	GO_BiologicalProcess-GOA_23.02.2017_10h01	1.4e-05	0.00012	7.9e-05	0.00039	[4, 5]	Group08	4.63918	9	[CPLX2, RAB3A, SCRIB, SLC32A1, SV2A, SV2C, SYN1, SYN3, SYT1]
7269	neurotransmitter secretion	GO_BiologicalProcess-GOA_23.02.2017_10h01	9.9e-05	0.00043	7.9e-05	0.00039	[2, 4, 5, 6, 8, 9]	Group08	4.86111	7	[CPLX2, RAB3A, SCRIB, SLC32A1, SYN1, SYN3, SYT1]
36465	synaptic vesicle recycling	GO_BiologicalProcess-GOA_23.02.2017_10h01	0.0034	0.0039	7.9e-05	0.00039	[5, 6, 7, 8]	Group08	7.31707	3	[RAB3A, SCRIB, SYT1]
17158	regulation of calcium ion-dependent exocytosis	GO_BiologicalProcess-GOA_23.02.2017_10h01	0.017	0.017	7.9e-05	0.00039	[6, 7, 8, 9, 10]	Group08	4.10959	3	[RAB3A, SYN1, SYT1]
3170	heart valve development	GO_BiologicalProcess-GOA_23.02.2017_10h01	9.8e-06	0.00012	1.3e-07	1.3e-06	[3, 4, 5, 6, 7]	Group09	12.8205	5	[GATA3, HEY1, PRDM1, SHOX2, STRA6]
3205	cardiac chamber development	GO_BiologicalProcess-GOA_23.02.2017_10h01	3.3e-06	8.7e-05	1.3e-07	1.3e-06	[3, 4, 5, 6, 7]	Group09	5.55556	9	[DHRS3, FHL2, GATA3, HEY1, PRDM1, SHOX2, STRA6, TNNI1, TNNT2]
3179	heart valve morphogenesis	GO_BiologicalProcess-GOA_23.02.2017_10h01	0.0021	0.0028	1.3e-07	1.3e-06	[3, 4, 5, 6, 7, 8]	Group09	8.57143	3	[GATA3, HEY1, STRA6]
3206	cardiac chamber morphogenesis	GO_BiologicalProcess-GOA_23.02.2017_10h01	3.8e-05	0.00025	1.3e-07	1.3e-06	[3, 4, 5, 6, 7, 8]	Group09	5.64516	7	[DHRS3, FHL2, GATA3, HEY1, SHOX2, TNNI1, TNNT2]
3279	cardiac septum development	GO_BiologicalProcess-GOA_23.02.2017_10h01	0.00085	0.0015	1.3e-07	1.3e-06	[3, 4, 5, 6, 7, 8]	Group09	5.05051	5	[DHRS3, GATA3, HEY1, PRDM1, STRA6]
3231	cardiac ventricle development	GO_BiologicalProcess-GOA_23.02.2017_10h01	0.00029	0.0007	1.3e-07	1.3e-06	[4, 5, 6, 7, 8]	Group09	4.91803	6	[GATA3, HEY1, PRDM1, STRA6, TNNI1, TNNT2]
30049	muscle filament sliding	GO_BiologicalProcess-GOA_23.02.2017_10h01	0.00023	0.00061	1.3e-07	1.3e-06	[5, 7]	Group09	9.7561	4	[MYH3, TNNI1, TNNI2, TNNT2]
1905314	semi-lunar valve development	GO_BiologicalProcess-GOA_23.02.2017_10h01	0.0002	0.00067	1.3e-07	1.3e-06	[4, 5, 6, 7, 8]	Group09	18.75	3	[GATA3, HEY1, STRA6]
3208	cardiac ventricle morphogenesis	GO_BiologicalProcess-GOA_23.02.2017_10h01	0.0021	0.0029	1.3e-07	1.3e-06	[4, 5, 6, 7, 8, 9]	Group09	5.47945	4	[GATA3, HEY1, TNNI1, TNNT2]
48844	artery morphogenesis	GO_BiologicalProcess-GOA_23.02.2017_10h01	0.001	0.0017	1.3e-07	1.3e-06	[4, 5, 7, 8, 9, 10]	Group09	6.55738	4	[EYA1, HEY1, PRDM1, STRA6]
