# Supplementary material for: Warming Accelerates the Onset of the Molecular Stress Response and Increases Mortality of Larval Atlantic Cod
Source: Integr Comp Biol. 2022 Sep 21;62(6):1784–801. doi: 10.1093/icb/icac145 (PMC9801969; doi:10.1093/icb/icac145)
Supplement: icac145_Supplemental_Files [file icac145_supplemental_files.zip › icb-2022-0143-File010.xlsx]

## Sheet: D2-11C
GO-ID	p-value	corr p-value	x	n	X	N	Description	Genes in test set
6122	0.0004207	0.0071519	1	12	1	28524	mitochondrial electron transport, ubiquinol to cytochrome c	C154242_G1
42775	0.0013322	0.0083439	1	38	1	28524	mitochondrial ATP synthesis coupled electron transport	C154242_G1
42773	0.0014724	0.0083439	1	42	1	28524	ATP synthesis coupled electron transport	C154242_G1
22904	0.0027345	0.01033	1	78	1	28524	respiratory electron transport chain	C154242_G1
22900	0.0030851	0.01033	1	88	1	28524	electron transport chain	C154242_G1
6119	0.0036461	0.01033	1	104	1	28524	oxidative phosphorylation	C154242_G1
45333	0.0073973	0.017965	1	211	1	28524	cellular respiration	C154242_G1
55114	0.010553	0.022424	1	301	1	28524	oxidation reduction	C154242_G1
6091	0.021701	0.036892	1	619	1	28524	generation of precursor metabolites and energy	C154242_G1
15980	0.016407	0.030991	1	468	1	28524	energy derivation by oxidation of organic compounds	C154242_G1

## Sheet: D2-13C
GO-ID	p-value	corr p-value	x	n	X	N	Description	Genes in test set
8152	1.7909e-30	6.5753e-27	1534	16158	2258	28524	metabolic process	C151107_G3|C130005_G1|C151107_G2|C132668_G2|C125170_G1|C96643_G2|C96643_G1|C127110_G1|C145382_G1|C131778_G1|C146593_G1|C186019_G1|C136824_G1|C121929_G1|C127191_G1|C138925_G1|C141260_G1|C109641_G1|C118713_G1|C60245_G1|C133352_G1|C162889_G1|C138524_G3|C18744_G1|C136022_G2|C138960_G1|C88541_G1|C23419_G1|C140897_G1|C127705_G1|C123744_G1|C115287_G1|C146941_G11|C80091_G1|C159982_G5|C147711_G1|C122338_G…
44237	2.1369e-30	6.5753e-27	1469	15307	2258	28524	cellular metabolic process	C151107_G3|C130005_G1|C151107_G2|C132668_G2|C125170_G1|C127110_G1|C145382_G1|C131778_G1|C146593_G1|C186019_G1|C136824_G1|C121929_G1|C127191_G1|C138925_G1|C141260_G1|C109641_G1|C118713_G1|C60245_G1|C133352_G1|C162889_G1|C138524_G3|C18744_G1|C136022_G2|C138960_G1|C88541_G1|C23419_G1|C140897_G1|C127705_G1|C123744_G1|C115287_G1|C146941_G11|C80091_G1|C159982_G5|C147711_G1|C122338_G1|C79079_G1|C113976_…
6412	6.7026e-28	1.3749e-24	147	707	2258	28524	translation	C41777_G1|C132668_G2|C122840_G2|C296206_G1|C190217_G1|C163951_G1|C42237_G1|C118444_G1|C110237_G1|C162889_G1|C148438_G1|C4159_G1|C18744_G1|C26912_G1|C30929_G1|C84716_G1|C212483_G1|C146750_G1|C13434_G1|C115287_G1|C55901_G1|C287938_G1|C154472_G1|C135407_G1|C113976_G1|C79835_G1|C237767_G1|C143604_G1|C139650_G1|C74560_G1|C104528_G1|C142052_G1|C149289_G1|C243393_G1|C115190_G1|C136270_G1|C120758_G1|C129…
22613	5.7396e-24	8.8304e-21	139	707	2258	28524	ribonucleoprotein complex biogenesis	C129750_G1|C136570_G1|C144790_G1|C101245_G1|C120567_G1|C193005_G1|C102588_G1|C155090_G1|C139962_G1|C155090_G3|C149139_G5|C144695_G1|C28738_G1|C18744_G1|C30929_G1|C211343_G1|C212483_G1|C114898_G1|C136951_G1|C140759_G1|C31707_G1|C79079_G1|C113976_G1|C144348_G1|C142052_G1|C243393_G1|C140152_G1|C120758_G1|C1704_G1|C120764_G1|C107867_G1|C53738_G1|C65438_G1|C132207_G1|C158101_G3|C123418_G2|C145166_G1|C…
9056	1.1059e-23	1.3611e-20	396	3089	2258	28524	catabolic process	C130005_G1|C125170_G1|C40537_G1|C127110_G1|C146593_G1|C186019_G1|C136824_G1|C118713_G1|C60245_G1|C139437_G2|C88541_G1|C20405_G1|C212483_G1|C186718_G1|C130818_G1|C142642_G1|C142642_G2|C79893_G1|C239533_G1|C136298_G1|C147711_G1|C146248_G1|C140403_G1|C136470_G1|C143166_G1|C110229_G1|C134138_G1|C136595_G1|C122752_G1|C137003_G1|C143659_G1|C144389_G1|C108808_G1|C146341_G1|C130612_G1|C78921_G1|C142332_G…
44238	2.4256e-23	2.4878e-20	1416	15057	2258	28524	primary metabolic process	C151107_G3|C130005_G1|C151107_G2|C132668_G2|C127110_G1|C145382_G1|C131778_G1|C146593_G1|C186019_G1|C136824_G1|C121929_G1|C127191_G1|C138925_G1|C141260_G1|C109641_G1|C118713_G1|C60245_G1|C133352_G1|C162889_G1|C138524_G3|C18744_G1|C136022_G2|C138960_G1|C88541_G1|C140897_G1|C127705_G1|C123744_G1|C115287_G1|C146941_G11|C80091_G1|C159982_G5|C147711_G1|C122338_G1|C79079_G1|C113976_G1|C140403_G1|C48712_…
44248	6.1368e-23	5.3952e-20	347	2623	2258	28524	cellular catabolic process	C130005_G1|C41777_G1|C125170_G1|C115877_G1|C127110_G1|C146593_G1|C136824_G1|C285460_G1|C122391_G1|C118713_G1|C145090_G1|C117416_G1|C60245_G1|C123063_G1|C139437_G2|C134110_G2|C113031_G1|C136830_G1|C88541_G1|C20405_G1|C212483_G1|C186718_G1|C85818_G1|C121328_G1|C138599_G1|C4918_G1|C130818_G1|C149281_G1|C142642_G1|C239745_G1|C146999_G1|C104153_G1|C142642_G2|C109589_G1|C87037_G1|C79893_G1|C136298_G1|C…
42254	2.5587e-21	1.9683e-18	96	424	2258	28524	ribosome biogenesis	C136570_G1|C101245_G1|C101822_G1|C115896_G1|C83633_G1|C139471_G1|C193005_G1|C110204_G1|C102588_G1|C129886_G1|C140351_G1|C133583_G1|C139962_G1|C141203_G2|C144695_G1|C28738_G1|C113654_G1|C42416_G1|C30929_G1|C136645_G1|C129731_G1|C133310_G1|C212483_G1|C154487_G1|C114898_G1|C136951_G1|C140759_G1|C31707_G1|C130623_G1|C79079_G1|C144348_G1|C142486_G1|C130362_G1|C139633_G1|C28771_G1|C243393_G1|C140152_G1…
6396	4.0501e-18	2.7694e-15	205	1406	2258	28524	RNA processing	C129750_G1|C144360_G1|C146593_G1|C286287_G1|C119116_G1|C3627_G1|C212483_G1|C123744_G1|C137422_G1|C79079_G1|C132358_G1|C146151_G1|C1257_G1|C129761_G1|C110750_G1|C243393_G1|C140152_G1|C1704_G1|C107867_G1|C141541_G1|C142374_G1|C158101_G3|C123418_G2|C146794_G1|C142980_G1|C15099_G1|C147661_G1|C126993_G1|C92070_G1|C69999_G1|C112101_G1|C145101_G3|C125153_G1|C81188_G1|C52877_G1|C147831_G1|C141918_G2|C106…
42180	1.4401e-16	8.8626e-14	206	1462	2258	28524	cellular ketone metabolic process	C115877_G1|C127110_G1|C261195_G1|C136824_G1|C118713_G1|C117416_G1|C123063_G1|C118444_G1|C113031_G1|C136022_G2|C140249_G1|C126603_G1|C130818_G1|C149281_G1|C146999_G1|C104153_G1|C284924_G1|C79893_G1|C80177_G1|C85727_G1|C136298_G1|C146248_G1|C79835_G1|C146809_G2|C134138_G1|C116514_G1|C135298_G1|C13097_G1|C90959_G1|C29178_G1|C82919_G1|C147873_G2|C109189_G1|C137606_G1|C139133_G1|C139322_G1|C126116_G1|…
16071	3.0557e-16	1.7095e-13	164	1081	2258	28524	mRNA metabolic process	C129750_G1|C144360_G1|C41777_G1|C143804_G1|C120567_G1|C146593_G1|C114251_G1|C160682_G1|C286287_G1|C132150_G2|C3627_G1|C151414_G2|C93912_G1|C151414_G1|C287139_G1|C211343_G1|C212483_G1|C114726_G1|C123744_G1|C130266_G1|C4918_G1|C137422_G1|C149678_G2|C138974_G1|C17141_G1|C137505_G1|C146151_G1|C1257_G1|C136470_G1|C110750_G1|C110229_G1|C134956_G1|C142374_G1|C144389_G1|C156008_G2|C162008_G1|C158101_G3|C…
19752	4.2404e-15	2.0074e-12	197	1423	2258	28524	carboxylic acid metabolic process	C115877_G1|C127110_G1|C261195_G1|C136824_G1|C118713_G1|C117416_G1|C123063_G1|C118444_G1|C113031_G1|C136022_G2|C140249_G1|C126603_G1|C130818_G1|C149281_G1|C146999_G1|C104153_G1|C284924_G1|C79893_G1|C80177_G1|C85727_G1|C136298_G1|C146248_G1|C79835_G1|C146809_G2|C134138_G1|C116514_G1|C135298_G1|C13097_G1|C90959_G1|C29178_G1|C82919_G1|C147873_G2|C109189_G1|C137606_G1|C139133_G1|C139322_G1|C126116_G1|…
43436	4.2404e-15	2.0074e-12	197	1423	2258	28524	oxoacid metabolic process	C115877_G1|C127110_G1|C261195_G1|C136824_G1|C118713_G1|C117416_G1|C123063_G1|C118444_G1|C113031_G1|C136022_G2|C140249_G1|C126603_G1|C130818_G1|C149281_G1|C146999_G1|C104153_G1|C284924_G1|C79893_G1|C80177_G1|C85727_G1|C136298_G1|C146248_G1|C79835_G1|C146809_G2|C134138_G1|C116514_G1|C135298_G1|C13097_G1|C90959_G1|C29178_G1|C82919_G1|C147873_G2|C109189_G1|C137606_G1|C139133_G1|C139322_G1|C126116_G1|…
30707	4.59e-15	2.0176e-12	25	50	2258	28524	ovarian follicle cell development	C150588_G1|C44009_G1|C140607_G1|C108083_G1|C155090_G1|C155090_G3|C109657_G1|C138981_G1|C161227_G1|C140881_G1|C98021_G1|C129026_G1|C153656_G5|C138054_G1|C129974_G1|C149431_G1|C145738_G1|C267367_G1|C126399_G1|C137677_G1|C95561_G1|C156063_G1|C156063_G2|C134415_G1|C78416_G1
6082	5.6943e-15	2.3362e-12	200	1456	2258	28524	organic acid metabolic process	C115877_G1|C127110_G1|C261195_G1|C136824_G1|C118713_G1|C145090_G1|C117416_G1|C123063_G1|C118444_G1|C113031_G1|C136022_G2|C140249_G1|C126603_G1|C130818_G1|C149281_G1|C146999_G1|C104153_G1|C284924_G1|C79893_G1|C80177_G1|C85727_G1|C136298_G1|C146248_G1|C79835_G1|C146809_G2|C134138_G1|C116514_G1|C135298_G1|C13097_G1|C90959_G1|C29178_G1|C82919_G1|C147873_G2|C109189_G1|C137606_G1|C139133_G1|C139322_G1|…
44267	3.3621e-14	1.2932e-11	634	6174	2258	28524	cellular protein metabolic process	C151107_G3|C151107_G2|C132668_G2|C121929_G1|C138925_G1|C190217_G1|C163951_G1|C147427_G12|C42237_G1|C60245_G1|C139437_G2|C162889_G1|C18744_G1|C135671_G1|C138960_G1|C140874_G1|C88541_G1|C20405_G1|C30929_G1|C84716_G1|C140897_G1|C212483_G1|C186718_G1|C127705_G1|C13434_G1|C115287_G1|C142642_G1|C128779_G1|C155494_G9|C146941_G11|C142642_G2|C55901_G1|C146649_G1|C80091_G1|C147711_G1|C135407_G1|C113976_G1|…
19538	5.796e-13	2.0981e-10	664	6610	2258	28524	protein metabolic process	C151107_G3|C151107_G2|C132668_G2|C121929_G1|C138925_G1|C190217_G1|C163951_G1|C147427_G12|C42237_G1|C60245_G1|C139437_G2|C162889_G1|C18744_G1|C135671_G1|C138960_G1|C140874_G1|C88541_G1|C20405_G1|C30929_G1|C84716_G1|C140897_G1|C212483_G1|C186718_G1|C127705_G1|C162946_G1|C13434_G1|C115287_G1|C142642_G1|C128779_G1|C155494_G9|C146941_G11|C142642_G2|C55901_G1|C146649_G1|C80091_G1|C147711_G1|C135407_G1|…
6457	1.3985e-12	4.6897e-10	67	335	2258	28524	protein folding	C149930_G13|C152943_G5|C151132_G5|C155659_G9|C91933_G1|C126375_G1|C160682_G1|C27802_G1|C120618_G1|C108197_G1|C74853_G1|C139892_G1|C145623_G1|C137011_G1|C79127_G1|C161716_G1|C133853_G1|C109589_G1|C80091_G1|C99157_G1|C126399_G1|C9943_G1|C146265_G2|C141838_G1|C48712_G1|C145536_G1|C1035_G1|C142567_G1|C81514_G1|C118596_G1|C53913_G1|C72092_G1|C135861_G1|C147947_G2|C122274_G1|C146572_G1|C145445_G1|C2868…
44281	1.4479e-12	4.6897e-10	435	4031	2258	28524	small molecule metabolic process	C96643_G2|C96643_G1|C127110_G1|C131778_G1|C128023_G1|C186019_G1|C136824_G1|C141260_G1|C109641_G1|C118713_G1|C133352_G1|C136022_G2|C135671_G1|C130818_G1|C155494_G9|C79893_G1|C136298_G1|C147711_G1|C146248_G1|C122338_G1|C79835_G1|C129761_G1|C146809_G2|C143166_G1|C134138_G1|C163332_G1|C142425_G1|C137074_G1|C140437_G1|C90959_G1|C153680_G1|C141833_G1|C147873_G2|C130612_G1|C152329_G4|C139322_G1|C137703_…
6364	7.1822e-12	2.21e-09	56	263	2258	28524	rRNA processing	C136570_G1|C83633_G1|C139471_G1|C193005_G1|C110204_G1|C133583_G1|C139962_G1|C141203_G2|C144695_G1|C113654_G1|C136645_G1|C133310_G1|C212483_G1|C31707_G1|C130623_G1|C79079_G1|C142486_G1|C139633_G1|C243393_G1|C140152_G1|C1704_G1|C107867_G1|C126851_G1|C65438_G1|C123418_G2|C131333_G1|C142980_G1|C118470_G1|C15099_G1|C139458_G1|C147661_G1|C137338_G1|C137103_G1|C158210_G8|C112101_G1|C145101_G3|C125153_G1…
44265	7.5565e-12	2.2144e-09	185	1420	2258	28524	cellular macromolecule catabolic process	C41777_G1|C121520_G2|C121520_G1|C146593_G1|C122783_G1|C285460_G1|C122391_G1|C116541_G1|C60245_G1|C132150_G2|C139437_G2|C134110_G2|C127634_G1|C287139_G1|C88541_G1|C20405_G1|C107313_G1|C212483_G1|C186718_G1|C121328_G1|C79127_G1|C138599_G1|C4918_G1|C142642_G1|C239745_G1|C142642_G2|C120016_G1|C140403_G1|C17141_G1|C132671_G1|C46445_G1|C136470_G1|C162588_G1|C110229_G1|C109197_G1|C27788_G1|C131946_G1|C1…
6397	8.321e-12	2.3276e-09	123	829	2258	28524	mRNA processing	C129750_G1|C144360_G1|C143804_G1|C120567_G1|C146593_G1|C160682_G1|C286287_G1|C132150_G2|C3627_G1|C151414_G2|C93912_G1|C151414_G1|C287139_G1|C211343_G1|C114726_G1|C123744_G1|C130266_G1|C149678_G2|C138974_G1|C137505_G1|C146151_G1|C1257_G1|C110750_G1|C142374_G1|C162008_G1|C158101_G3|C146794_G1|C126829_G1|C126993_G1|C142204_G2|C92070_G1|C69999_G1|C81188_G1|C52877_G1|C147892_G7|C147831_G1|C139424_G1|C…
34660	1.0955e-11	2.9311e-09	104	661	2258	28524	ncRNA metabolic process	C136570_G1|C152943_G5|C11485_G1|C193005_G1|C139962_G1|C144695_G1|C118444_G1|C143891_G1|C119116_G1|C148438_G1|C211343_G1|C212483_G1|C137422_G1|C31707_G1|C138974_G1|C79079_G1|C79835_G1|C143604_G1|C80490_G1|C129761_G1|C149289_G1|C243393_G1|C140152_G1|C1704_G1|C107867_G1|C141541_G1|C142374_G1|C65438_G1|C123418_G2|C142980_G1|C147873_G2|C15099_G1|C139458_G1|C147661_G1|C137103_G1|C112101_G1|C145101_G3|C…
6403	1.3234e-11	3.2601e-09	60	297	2258	28524	RNA localization	C136570_G1|C144790_G1|C131373_G1|C11485_G1|C110204_G1|C142783_G1|C155090_G1|C78481_G1|C155090_G3|C133730_G1|C151825_G1|C130832_G1|C287139_G1|C149309_G1|C127705_G1|C123744_G1|C154487_G1|C269846_G1|C137455_G1|C141020_G1|C133754_G1|C131596_G1|C159164_G1|C95561_G1|C105409_G1|C1257_G1|C136470_G1|C139082_G1|C129761_G1|C42000_G1|C150500_G1|C126120_G1|C147215_G1|C150588_G1|C96914_G1|C138134_G1|C146572_G1…
6091	1.3244e-11	3.2601e-09	99	619	2258	28524	generation of precursor metabolites and energy	C130005_G1|C126031_G1|C145928_G1|C125170_G1|C108627_G1|C190232_G1|C139853_G1|C127110_G1|C186019_G1|C114251_G1|C109641_G1|C290895_G1|C146899_G1|C117416_G1|C125069_G1|C154242_G1|C124374_G1|C155494_G9|C87037_G1|C79893_G1|C136298_G1|C141964_G1|C2608_G1|C143166_G1|C143202_G1|C113709_G1|C129104_G1|C140437_G1|C59003_G1|C142505_G1|C136941_G1|C10535_G1|C109189_G1|C263700_G1|C152329_G4|C137703_G1|C137703_G…
16072	1.8411e-11	4.3577e-09	56	269	2258	28524	rRNA metabolic process	C136570_G1|C83633_G1|C139471_G1|C193005_G1|C110204_G1|C133583_G1|C139962_G1|C141203_G2|C144695_G1|C113654_G1|C136645_G1|C133310_G1|C212483_G1|C31707_G1|C130623_G1|C79079_G1|C142486_G1|C139633_G1|C243393_G1|C140152_G1|C1704_G1|C107867_G1|C126851_G1|C65438_G1|C123418_G2|C131333_G1|C142980_G1|C118470_G1|C15099_G1|C139458_G1|C147661_G1|C137338_G1|C137103_G1|C158210_G8|C112101_G1|C145101_G3|C125153_G1…
44106	6.5429e-11	1.4913e-08	119	818	2258	28524	cellular amine metabolic process	C130217_G1|C127110_G1|C135229_G1|C261195_G1|C136824_G1|C123564_G1|C135892_G1|C141260_G1|C118713_G1|C123063_G1|C118444_G1|C148438_G1|C140249_G1|C109712_G1|C4918_G1|C130818_G1|C149281_G1|C146999_G1|C104153_G1|C144340_G1|C136298_G1|C146248_G1|C132241_G1|C17141_G1|C79835_G1|C158596_G1|C143604_G1|C83773_G1|C122846_G1|C146809_G2|C116514_G1|C149289_G1|C163332_G1|C146004_G1|C90959_G1|C130680_G1|C289750_G…
6519	8.0376e-11	1.7665e-08	131	933	2258	28524	cellular amino acid and derivative metabolic process	C130217_G1|C127110_G1|C135229_G1|C40967_G1|C261195_G1|C136824_G1|C123564_G1|C135892_G1|C141260_G1|C118713_G1|C123063_G1|C118444_G1|C148438_G1|C140249_G1|C109712_G1|C4918_G1|C130818_G1|C149281_G1|C146999_G1|C104153_G1|C144340_G1|C136298_G1|C146248_G1|C132241_G1|C17141_G1|C79835_G1|C158596_G1|C143604_G1|C83773_G1|C122846_G1|C146809_G2|C116514_G1|C149289_G1|C163332_G1|C146004_G1|C90959_G1|C130680_G1…
8380	9.1746e-11	1.9469e-08	100	649	2258	28524	RNA splicing	C129750_G1|C144360_G1|C54739_G1|C143804_G1|C120567_G1|C160682_G1|C286287_G1|C3627_G1|C151414_G2|C93912_G1|C151414_G1|C287139_G1|C211343_G1|C123744_G1|C138974_G1|C1257_G1|C162008_G1|C158101_G3|C146794_G1|C126829_G1|C126993_G1|C92070_G1|C69999_G1|C81188_G1|C147892_G7|C88457_G1|C147831_G1|C139424_G1|C144036_G3|C141918_G2|C124907_G2|C185579_G1|C43890_G1|C150378_G1|C141103_G1|C152052_G6|C136889_G1|C15…
46395	9.8624e-11	1.9578e-08	63	335	2258	28524	carboxylic acid catabolic process	C132729_G1|C115877_G1|C137884_G1|C127110_G1|C136824_G1|C141258_G1|C137393_G1|C118713_G1|C123063_G1|C31158_G1|C113031_G1|C23736_G1|C144284_G1|C109712_G1|C113310_G1|C130818_G1|C149281_G1|C266045_G1|C104153_G1|C163681_G1|C79893_G1|C144340_G1|C136298_G1|C84726_G1|C146248_G1|C136672_G1|C138343_G1|C158596_G1|C142815_G1|C134138_G1|C62247_G1|C140227_G1|C116514_G1|C135298_G1|C136868_G1|C143363_G1|C138002_…
16054	9.8624e-11	1.9578e-08	63	335	2258	28524	organic acid catabolic process	C132729_G1|C115877_G1|C137884_G1|C127110_G1|C136824_G1|C141258_G1|C137393_G1|C118713_G1|C123063_G1|C31158_G1|C113031_G1|C23736_G1|C144284_G1|C109712_G1|C113310_G1|C130818_G1|C149281_G1|C266045_G1|C104153_G1|C163681_G1|C79893_G1|C144340_G1|C136298_G1|C84726_G1|C146248_G1|C136672_G1|C138343_G1|C158596_G1|C142815_G1|C134138_G1|C62247_G1|C140227_G1|C116514_G1|C135298_G1|C136868_G1|C143363_G1|C138002_…
7293	1.124e-10	2.1616e-08	16	30	2258	28524	germarium-derived egg chamber formation	C144790_G1|C154166_G1|C145276_G1|C82924_G1|C155090_G1|C95561_G1|C155090_G3|C105409_G1|C109657_G1|C138981_G1|C156063_G1|C98021_G1|C156063_G2|C136062_G2|C138054_G1|C149431_G1
48477	1.3317e-10	2.4834e-08	47	215	2258	28524	oogenesis	C150588_G1|C44009_G1|C144790_G1|C140607_G1|C108083_G1|C82924_G1|C141948_G1|C155090_G1|C42237_G1|C155090_G3|C109657_G1|C138981_G1|C161227_G1|C140881_G1|C98021_G1|C136062_G2|C129026_G1|C142445_G1|C153656_G5|C138054_G1|C129974_G1|C149431_G1|C145738_G1|C109132_G1|C154166_G1|C267367_G1|C137264_G1|C126399_G1|C145276_G1|C137677_G1|C131596_G1|C95561_G1|C105409_G1|C156063_G1|C163972_G1|C156063_G2|C154891_…
44282	2.1832e-10	3.9516e-08	109	741	2258	28524	small molecule catabolic process	C108627_G1|C139853_G1|C115877_G1|C137884_G1|C127110_G1|C186019_G1|C136824_G1|C135892_G1|C118713_G1|C145090_G1|C123063_G1|C31158_G1|C129139_G1|C113031_G1|C109712_G1|C130818_G1|C149281_G1|C146999_G1|C104153_G1|C79893_G1|C143152_G1|C144340_G1|C80177_G1|C136298_G1|C146248_G1|C132241_G1|C158596_G1|C143202_G1|C134138_G1|C116514_G1|C133464_G1|C127926_G1|C135298_G1|C138837_G2|C127863_G1|C13097_G1|C130680…
34470	3.2276e-10	5.649e-08	85	530	2258	28524	ncRNA processing	C131707_G2|C136570_G1|C83633_G1|C139471_G1|C11485_G1|C193005_G1|C110204_G1|C142561_G1|C133583_G1|C139962_G1|C141203_G2|C144695_G1|C143891_G1|C119116_G1|C151825_G1|C113654_G1|C130371_G1|C136645_G1|C133310_G1|C211343_G1|C212483_G1|C137422_G1|C149678_G2|C31707_G1|C91011_G1|C138974_G1|C135016_G1|C130623_G1|C79079_G1|C137956_G1|C142486_G1|C80490_G1|C129761_G1|C139633_G1|C243393_G1|C140152_G1|C1704_G1|…
44283	3.3046e-10	5.649e-08	155	1186	2258	28524	small molecule biosynthetic process	C126031_G1|C145928_G1|C108627_G1|C137001_G1|C139853_G1|C135229_G1|C102588_G1|C131778_G1|C128023_G1|C261195_G1|C136824_G1|C114251_G1|C130813_G1|C130538_G1|C109641_G1|C290895_G1|C145090_G1|C118444_G1|C98369_G1|C123295_G1|C136022_G2|C140249_G1|C140939_G1|C126603_G1|C124374_G1|C130818_G1|C149281_G1|C139283_G1|C85706_G1|C284924_G1|C80177_G1|C85727_G1|C122338_G1|C218359_G1|C122846_G1|C143202_G1|C118315…
9057	3.5938e-10	5.9773e-08	200	1640	2258	28524	macromolecule catabolic process	C41777_G1|C40537_G1|C146593_G1|C285460_G1|C122391_G1|C60245_G1|C139437_G2|C134110_G2|C88541_G1|C120025_G1|C20405_G1|C212483_G1|C186718_G1|C121328_G1|C138599_G1|C4918_G1|C142642_G1|C239745_G1|C142642_G2|C147711_G1|C140403_G1|C46445_G1|C136470_G1|C143166_G1|C110229_G1|C27788_G1|C136595_G1|C122752_G1|C104532_G1|C143659_G1|C143229_G1|C144389_G1|C108808_G1|C85004_G1|C146341_G1|C17068_G1|C78921_G1|C142…
2165	3.7429e-10	6.0615e-08	25	76	2258	28524	instar larval or pupal development	C133017_G1|C131157_G1|C145903_G1|C69508_G1|C146654_G2|C155290_G8|C140881_G1|C153656_G5|C138054_G1|C142642_G1|C109132_G1|C108110_G1|C267367_G1|C142642_G2|C99948_G1|C68096_G1|C136489_G1|C144841_G1|C158882_G9|C134895_G1|C264491_G1|C78416_G1|C141698_G1|C160190_G1|C139138_G1
51603	4.9171e-10	7.7589e-08	139	1036	2258	28524	proteolysis involved in cellular protein catabolic process	C121520_G2|C121520_G1|C122783_G1|C285460_G1|C122391_G1|C116541_G1|C60245_G1|C139437_G2|C134110_G2|C127634_G1|C88541_G1|C20405_G1|C107313_G1|C186718_G1|C79127_G1|C138599_G1|C4918_G1|C142642_G1|C239745_G1|C142642_G2|C120016_G1|C17141_G1|C132671_G1|C46445_G1|C162588_G1|C109197_G1|C27788_G1|C131946_G1|C136595_G1|C122752_G1|C135525_G1|C104532_G1|C134748_G4|C143659_G1|C126297_G1|C143229_G1|C108808_G1|C…
44257	6.5988e-10	1.0152e-07	141	1060	2258	28524	cellular protein catabolic process	C121520_G2|C121520_G1|C122783_G1|C285460_G1|C122391_G1|C116541_G1|C60245_G1|C139437_G2|C134110_G2|C127634_G1|C88541_G1|C20405_G1|C107313_G1|C186718_G1|C121328_G1|C79127_G1|C138599_G1|C4918_G1|C142642_G1|C239745_G1|C142642_G2|C120016_G1|C17141_G1|C132671_G1|C46445_G1|C162588_G1|C109197_G1|C27788_G1|C131946_G1|C136595_G1|C122752_G1|C135525_G1|C104532_G1|C134748_G4|C143659_G1|C126297_G1|C143229_G1|C…
45454	7.3071e-10	1.0968e-07	30	108	2258	28524	cell redox homeostasis	C109395_G1|C116679_G1|C125785_G1|C79760_G1|C286827_G1|C129981_G1|C133860_G1|C290185_G1|C108197_G1|C124927_G1|C55812_G1|C115153_G1|C137011_G1|C141320_G1|C147034_G1|C238857_G1|C284924_G1|C109589_G1|C79434_G1|C7693_G1|C139591_G1|C146265_G2|C106726_G1|C141596_G2|C120535_G1|C140403_G1|C132733_G1|C137180_G1|C135861_G1|C147947_G2
7444	8.4825e-10	1.2429e-07	24	73	2258	28524	imaginal disc development	C133017_G1|C109132_G1|C108110_G1|C267367_G1|C131157_G1|C99948_G1|C145903_G1|C261195_G1|C69508_G1|C68096_G1|C82924_G1|C146654_G2|C136489_G1|C155290_G8|C144841_G1|C140881_G1|C158882_G9|C134895_G1|C153656_G5|C138054_G1|C264491_G1|C78416_G1|C141698_G1|C160190_G1
6413	1.097e-09	1.5628e-07	33	129	2258	28524	translational initiation	C41777_G1|C1704_G1|C53738_G1|C95808_G1|C145166_G1|C133178_G1|C162889_G1|C18744_G1|C144303_G1|C42416_G1|C212483_G1|C133708_G1|C78852_G1|C55901_G1|C154472_G1|C137692_G1|C128901_G1|C135407_G1|C131596_G1|C113976_G1|C93298_G1|C136110_G1|C129822_G1|C144753_G1|C139650_G1|C41762_G1|C133003_G1|C116327_G1|C104528_G1|C142052_G1|C140993_G1|C85408_G1|C133720_G1
50657	1.1682e-09	1.5628e-07	52	267	2258	28524	nucleic acid transport	C144790_G1|C131373_G1|C11485_G1|C142783_G1|C155090_G1|C78481_G1|C155090_G3|C133730_G1|C151825_G1|C130832_G1|C287139_G1|C149309_G1|C123744_G1|C154487_G1|C269846_G1|C137455_G1|C141020_G1|C133754_G1|C131596_G1|C159164_G1|C95561_G1|C1257_G1|C136470_G1|C139082_G1|C129761_G1|C42000_G1|C150500_G1|C126120_G1|C147215_G1|C96914_G1|C138134_G1|C146572_G1|C78912_G1|C139794_G1|C149440_G1|C149440_G2|C146794_G1|…
50658	1.1682e-09	1.5628e-07	52	267	2258	28524	RNA transport	C144790_G1|C131373_G1|C11485_G1|C142783_G1|C155090_G1|C78481_G1|C155090_G3|C133730_G1|C151825_G1|C130832_G1|C287139_G1|C149309_G1|C123744_G1|C154487_G1|C269846_G1|C137455_G1|C141020_G1|C133754_G1|C131596_G1|C159164_G1|C95561_G1|C1257_G1|C136470_G1|C139082_G1|C129761_G1|C42000_G1|C150500_G1|C126120_G1|C147215_G1|C96914_G1|C138134_G1|C146572_G1|C78912_G1|C139794_G1|C149440_G1|C149440_G2|C146794_G1|…
51236	1.1682e-09	1.5628e-07	52	267	2258	28524	establishment of RNA localization	C144790_G1|C131373_G1|C11485_G1|C142783_G1|C155090_G1|C78481_G1|C155090_G3|C133730_G1|C151825_G1|C130832_G1|C287139_G1|C149309_G1|C123744_G1|C154487_G1|C269846_G1|C137455_G1|C141020_G1|C133754_G1|C131596_G1|C159164_G1|C95561_G1|C1257_G1|C136470_G1|C139082_G1|C129761_G1|C42000_G1|C150500_G1|C126120_G1|C147215_G1|C96914_G1|C138134_G1|C146572_G1|C78912_G1|C139794_G1|C149440_G1|C149440_G2|C146794_G1|…
30163	2.07e-09	2.7103e-07	143	1098	2258	28524	protein catabolic process	C121520_G2|C121520_G1|C122783_G1|C285460_G1|C122391_G1|C116541_G1|C60245_G1|C139437_G2|C134110_G2|C127634_G1|C88541_G1|C20405_G1|C107313_G1|C186718_G1|C121328_G1|C79127_G1|C138599_G1|C4918_G1|C142642_G1|C239745_G1|C142642_G2|C120016_G1|C17141_G1|C132671_G1|C46445_G1|C83773_G1|C162588_G1|C109197_G1|C27788_G1|C131946_G1|C136595_G1|C122752_G1|C135525_G1|C104532_G1|C134748_G4|C143659_G1|C126297_G1|C1…
45333	2.4405e-09	3.1289e-07	44	211	2258	28524	cellular respiration	C130005_G1|C112108_G1|C136868_G1|C126329_G1|C125170_G1|C190232_G1|C142481_G1|C87013_G1|C59003_G1|C142412_G1|C214299_G1|C142505_G1|C117416_G1|C87013_G2|C10535_G1|C131794_G1|C154242_G1|C137703_G1|C16721_G1|C138744_G1|C124374_G1|C37787_G1|C31815_G1|C141670_G1|C70095_G1|C87037_G1|C79893_G1|C130604_G1|C136298_G1|C146416_G1|C132877_G1|C235635_G1|C141964_G1|C79748_G1|C219054_G1|C18201_G2|C106178_G1|C260…
7552	2.6325e-09	3.3063e-07	23	71	2258	28524	metamorphosis	C133017_G1|C142642_G1|C108110_G1|C152175_G3|C267367_G1|C142642_G2|C131157_G1|C99948_G1|C145903_G1|C69508_G1|C68096_G1|C146654_G2|C136489_G1|C155290_G8|C144841_G1|C158882_G9|C134895_G1|C153656_G5|C138054_G1|C264491_G1|C78416_G1|C141698_G1|C139138_G1
48707	4.3639e-09	5.2541e-07	22	67	2258	28524	instar larval or pupal morphogenesis	C133017_G1|C142642_G1|C108110_G1|C267367_G1|C142642_G2|C131157_G1|C99948_G1|C145903_G1|C69508_G1|C68096_G1|C146654_G2|C136489_G1|C155290_G8|C144841_G1|C158882_G9|C134895_G1|C153656_G5|C138054_G1|C264491_G1|C78416_G1|C141698_G1|C139138_G1
7297	4.4396e-09	5.2541e-07	15	32	2258	28524	ovarian follicle cell migration	C150588_G1|C44009_G1|C267367_G1|C140607_G1|C155090_G1|C95561_G1|C155090_G3|C109657_G1|C129026_G1|C134415_G1|C153656_G5|C138054_G1|C78416_G1|C129974_G1|C149431_G1
7298	4.4396e-09	5.2541e-07	15	32	2258	28524	border follicle cell migration	C150588_G1|C44009_G1|C267367_G1|C140607_G1|C155090_G1|C95561_G1|C155090_G3|C109657_G1|C129026_G1|C134415_G1|C153656_G5|C138054_G1|C78416_G1|C129974_G1|C149431_G1
22618	8.8295e-09	1.0252e-06	64	382	2258	28524	ribonucleoprotein complex assembly	C129750_G1|C144790_G1|C115896_G1|C120567_G1|C83633_G1|C133422_G2|C129886_G1|C140345_G1|C95808_G1|C155090_G1|C155090_G3|C149139_G5|C28738_G1|C129462_G1|C18744_G1|C113654_G1|C42416_G1|C30929_G1|C211343_G1|C143182_G1|C133708_G1|C114898_G1|C28877_G1|C113976_G1|C264533_G1|C135967_G1|C144348_G1|C129822_G1|C144753_G1|C142192_G1|C116327_G1|C142052_G1|C120758_G1|C120764_G1|C94968_G1|C53738_G1|C137248_G1|C…
6520	1.1216e-08	1.2782e-06	85	570	2258	28524	cellular amino acid metabolic process	C111052_G1|C132729_G1|C261195_G1|C136824_G1|C123564_G1|C137393_G1|C118713_G1|C2040_G1|C123063_G1|C118444_G1|C148438_G1|C129607_G1|C158188_G5|C140249_G1|C144284_G1|C146439_G1|C109712_G1|C130818_G1|C149281_G1|C146999_G1|C104153_G1|C163681_G1|C144340_G1|C136298_G1|C2435_G1|C42754_G1|C143213_G1|C70158_G1|C84726_G1|C146248_G1|C136672_G1|C125056_G1|C79835_G1|C266979_G1|C158596_G1|C143604_G1|C128416_G1|…
34440	1.7652e-08	1.9399e-06	32	136	2258	28524	lipid oxidation	C135298_G1|C136868_G1|C143363_G1|C138002_G1|C115877_G1|C137884_G1|C127110_G1|C13097_G1|C141258_G1|C153287_G2|C137930_G1|C123063_G1|C31158_G1|C101449_G1|C113031_G1|C130770_G1|C23736_G1|C3240_G1|C113310_G1|C145115_G1|C266045_G1|C79893_G1|C158949_G6|C136672_G1|C138343_G1|C79025_G1|C127635_G1|C135754_G1|C55345_G1|C109044_G1|C116514_G1|C148078_G1
19395	1.7652e-08	1.9399e-06	32	136	2258	28524	fatty acid oxidation	C135298_G1|C136868_G1|C143363_G1|C138002_G1|C115877_G1|C137884_G1|C127110_G1|C13097_G1|C141258_G1|C153287_G2|C137930_G1|C123063_G1|C31158_G1|C101449_G1|C113031_G1|C130770_G1|C23736_G1|C3240_G1|C113310_G1|C145115_G1|C266045_G1|C79893_G1|C158949_G6|C136672_G1|C138343_G1|C79025_G1|C127635_G1|C135754_G1|C55345_G1|C109044_G1|C116514_G1|C148078_G1
7292	2.2935e-08	2.4761e-06	48	258	2258	28524	female gamete generation	C150588_G1|C44009_G1|C144790_G1|C140607_G1|C108083_G1|C82924_G1|C141948_G1|C155090_G1|C42237_G1|C155090_G3|C109657_G1|C138981_G1|C161227_G1|C140881_G1|C98021_G1|C136062_G2|C129026_G1|C142445_G1|C153656_G5|C138054_G1|C129974_G1|C149431_G1|C145738_G1|C109132_G1|C154166_G1|C267367_G1|C137264_G1|C126399_G1|C145276_G1|C137677_G1|C131596_G1|C95561_G1|C105409_G1|C156063_G1|C163972_G1|C156063_G2|C154891_…
6119	2.4856e-08	2.6373e-06	27	104	2258	28524	oxidative phosphorylation	C126031_G1|C126329_G1|C145928_G1|C129104_G1|C43794_G1|C190232_G1|C109641_G1|C290895_G1|C59003_G1|C10535_G1|C131794_G1|C154242_G1|C137703_G1|C188761_G1|C137703_G2|C124374_G1|C37787_G1|C142069_G1|C70095_G1|C136817_G1|C141964_G1|C219054_G1|C106178_G1|C137876_G2|C129954_G1|C241975_G1|C117278_G1
15980	4.1247e-08	4.3023e-06	72	468	2258	28524	energy derivation by oxidation of organic compounds	C130005_G1|C125170_G1|C190232_G1|C139853_G1|C127110_G1|C142481_G1|C114251_G1|C160557_G2|C87013_G1|C146899_G1|C214299_G1|C117416_G1|C87013_G2|C140798_G1|C157361_G2|C125069_G1|C140881_G1|C131794_G1|C145658_G1|C154242_G1|C137701_G3|C124374_G1|C37787_G1|C140543_G1|C31815_G1|C155494_G9|C87037_G1|C79893_G1|C136298_G1|C235635_G1|C141964_G1|C2608_G1|C292264_G1|C143166_G1|C143202_G1|C113709_G1|C140227_G1|…
279	4.7639e-08	4.8861e-06	124	963	2258	28524	M phase	C132668_G2|C152943_G5|C122840_G2|C112559_G1|C136696_G1|C141508_G1|C141486_G1|C115221_G1|C135164_G1|C155090_G1|C138476_G1|C155090_G3|C147445_G2|C135694_G1|C4159_G1|C151414_G2|C75629_G1|C127705_G1|C121328_G1|C138599_G1|C49339_G1|C146649_G1|C27710_G1|C264896_G1|C138173_G1|C144841_G1|C135513_G1|C15234_G1|C143311_G1|C142123_G1|C27788_G1|C142798_G1|C136595_G1|C125380_G1|C118140_G1|C150532_G1|C191567_G1…
7560	6.9923e-08	7.0542e-06	19	59	2258	28524	imaginal disc morphogenesis	C133017_G1|C108110_G1|C267367_G1|C131157_G1|C99948_G1|C145903_G1|C69508_G1|C68096_G1|C146654_G2|C136489_G1|C155290_G8|C144841_G1|C158882_G9|C134895_G1|C153656_G5|C138054_G1|C264491_G1|C78416_G1|C141698_G1
278	9.5797e-08	9.5086e-06	140	1136	2258	28524	mitotic cell cycle	C132668_G2|C122840_G2|C112559_G1|C136696_G1|C141508_G1|C141486_G1|C115221_G1|C126119_G1|C135164_G1|C155090_G1|C160682_G1|C138476_G1|C142507_G1|C155090_G3|C147445_G2|C135694_G1|C137663_G1|C4159_G1|C151414_G2|C75629_G1|C127705_G1|C121328_G1|C140134_G1|C4918_G1|C185436_G1|C49339_G1|C146941_G11|C146649_G1|C27710_G1|C264896_G1|C138173_G1|C17141_G1|C129761_G1|C143311_G1|C142123_G1|C27788_G1|C142798_G1|…
43632	1.0123e-07	9.8888e-06	114	877	2258	28524	modification-dependent macromolecule catabolic process	C285460_G1|C122391_G1|C116541_G1|C127634_G1|C88541_G1|C20405_G1|C107313_G1|C186718_G1|C79127_G1|C138599_G1|C4918_G1|C239745_G1|C120016_G1|C17141_G1|C132671_G1|C46445_G1|C27788_G1|C131946_G1|C136595_G1|C122752_G1|C135525_G1|C104532_G1|C134748_G4|C143659_G1|C126297_G1|C143229_G1|C121073_G1|C78921_G1|C142332_G1|C145033_G2|C133234_G1|C27406_G1|C126926_G1|C77477_G1|C153117_G1|C110058_G1|C122837_G1|C68…
7049	1.0502e-07	1.0098e-05	236	2149	2258	28524	cell cycle	C132668_G2|C152943_G5|C112559_G1|C261195_G1|C144646_G1|C135694_G1|C137663_G1|C140874_G1|C127705_G1|C121328_G1|C138599_G1|C140134_G1|C4918_G1|C49339_G1|C146941_G11|C146649_G1|C264896_G1|C142247_G1|C142247_G3|C144841_G1|C144302_G1|C129761_G1|C94084_G1|C140152_G1|C27788_G1|C142798_G1|C136595_G1|C146415_G1|C118140_G1|C150532_G1|C63648_G1|C191567_G1|C145256_G1|C131628_G1|C138054_G1|C109303_G1|C81188_G…
19941	1.1192e-07	1.0596e-05	112	859	2258	28524	modification-dependent protein catabolic process	C285460_G1|C122391_G1|C116541_G1|C127634_G1|C88541_G1|C20405_G1|C107313_G1|C186718_G1|C79127_G1|C138599_G1|C4918_G1|C239745_G1|C120016_G1|C17141_G1|C132671_G1|C46445_G1|C27788_G1|C131946_G1|C136595_G1|C122752_G1|C135525_G1|C104532_G1|C134748_G4|C143659_G1|C126297_G1|C143229_G1|C121073_G1|C78921_G1|C142332_G1|C145033_G2|C133234_G1|C27406_G1|C126926_G1|C77477_G1|C153117_G1|C110058_G1|C122837_G1|C68…
34621	1.2164e-07	1.1342e-05	175	1502	2258	28524	cellular macromolecular complex subunit organization	C129750_G1|C142070_G1|C144790_G1|C41777_G1|C145928_G1|C102330_G2|C120567_G1|C141698_G3|C146593_G1|C285460_G1|C109641_G1|C155090_G1|C160682_G1|C130779_G1|C78481_G1|C155090_G3|C149139_G5|C144646_G1|C28738_G1|C18744_G1|C29740_G1|C134428_G1|C30929_G1|C211343_G1|C212483_G1|C127705_G1|C123744_G1|C146907_G1|C162571_G1|C118610_G1|C124374_G1|C114898_G1|C83678_G1|C145247_G1|C55901_G1|C27710_G1|C82880_G1|C1…
6631	1.2417e-07	1.1405e-05	73	490	2258	28524	fatty acid metabolic process	C137001_G1|C115877_G1|C137884_G1|C127110_G1|C102588_G1|C141258_G1|C112080_G1|C123063_G1|C31158_G1|C132523_G1|C123295_G1|C113031_G1|C92407_G1|C136022_G2|C23736_G1|C126603_G1|C113310_G1|C266045_G1|C284924_G1|C125849_G1|C79893_G1|C137776_G1|C85727_G1|C236787_G1|C117847_G1|C136672_G1|C138343_G1|C29656_G1|C124184_G1|C143921_G1|C134138_G1|C116514_G1|C118315_G1|C135298_G1|C136868_G1|C148317_G1|C143363_G…
9062	1.4648e-07	1.3256e-05	32	148	2258	28524	fatty acid catabolic process	C135298_G1|C136868_G1|C143363_G1|C138002_G1|C115877_G1|C137884_G1|C127110_G1|C13097_G1|C141258_G1|C109316_G1|C153287_G2|C137930_G1|C147135_G1|C123063_G1|C31158_G1|C101449_G1|C113031_G1|C130770_G1|C23736_G1|C113310_G1|C145115_G1|C266045_G1|C79893_G1|C158949_G6|C136672_G1|C138343_G1|C79025_G1|C127635_G1|C135754_G1|C134138_G1|C109044_G1|C116514_G1
51028	1.5336e-07	1.3504e-05	42	225	2258	28524	mRNA transport	C147215_G1|C144790_G1|C131373_G1|C138134_G1|C146572_G1|C78912_G1|C139794_G1|C142783_G1|C149440_G1|C149440_G2|C78481_G1|C133730_G1|C146794_G1|C151825_G1|C130832_G1|C117751_G1|C287139_G1|C149309_G1|C11368_G1|C118702_G1|C123744_G1|C154487_G1|C269846_G1|C126164_G2|C154913_G7|C137455_G1|C141918_G2|C141020_G1|C142480_G1|C106460_G1|C133754_G1|C131596_G1|C159164_G1|C1257_G1|C136470_G1|C139082_G1|C129761_…
7308	1.536e-07	1.3504e-05	13	30	2258	28524	oocyte construction	C150588_G1|C144790_G1|C155090_G1|C131596_G1|C95561_G1|C155090_G3|C105409_G1|C109657_G1|C156063_G1|C156063_G2|C155659_G3|C138054_G1|C264491_G1
35220	1.5907e-07	1.3787e-05	18	56	2258	28524	wing disc development	C109132_G1|C108110_G1|C267367_G1|C131157_G1|C69508_G1|C82924_G1|C136489_G1|C155290_G8|C144841_G1|C140881_G1|C158882_G9|C134895_G1|C153656_G5|C138054_G1|C264491_G1|C78416_G1|C141698_G1|C160190_G1
6508	1.738e-07	1.4855e-05	159	1343	2258	28524	proteolysis	C121520_G2|C121520_G1|C109074_G1|C122783_G1|C285460_G1|C122391_G1|C116541_G1|C60245_G1|C139437_G2|C134110_G2|C127634_G1|C88541_G1|C20405_G1|C107313_G1|C186718_G1|C147124_G1|C79127_G1|C138599_G1|C4918_G1|C142642_G1|C239745_G1|C142642_G2|C136821_G1|C120016_G1|C17141_G1|C132671_G1|C134973_G2|C46445_G1|C162588_G1|C109197_G1|C161971_G1|C27788_G1|C131946_G1|C136595_G1|C122752_G1|C135525_G1|C104532_G1|C…
6511	1.7757e-07	1.4969e-05	110	847	2258	28524	ubiquitin-dependent protein catabolic process	C122391_G1|C116541_G1|C127634_G1|C88541_G1|C20405_G1|C107313_G1|C186718_G1|C79127_G1|C138599_G1|C4918_G1|C239745_G1|C120016_G1|C17141_G1|C132671_G1|C46445_G1|C27788_G1|C131946_G1|C136595_G1|C122752_G1|C135525_G1|C104532_G1|C134748_G4|C143659_G1|C126297_G1|C143229_G1|C121073_G1|C78921_G1|C142332_G1|C145033_G2|C133234_G1|C27406_G1|C126926_G1|C77477_G1|C153117_G1|C110058_G1|C122837_G1|C68096_G1|C707…
7052	2.0282e-07	1.6867e-05	32	150	2258	28524	mitotic spindle organization	C132668_G2|C126574_G1|C150532_G1|C155090_G1|C155090_G3|C147445_G2|C191567_G1|C4159_G1|C151414_G2|C160715_G1|C113144_G1|C119760_G1|C154028_G1|C137571_G1|C121328_G1|C157982_G1|C101324_G1|C83573_G3|C146649_G1|C31732_G1|C122583_G1|C154313_G1|C126399_G1|C214928_G1|C127234_G1|C146826_G1|C151327_G1|C155659_G3|C116124_G1|C142123_G1|C89258_G1|C27788_G1
51231	2.293e-07	1.8815e-05	10	18	2258	28524	spindle elongation	C132668_G2|C191567_G1|C31732_G1|C136708_G1|C4159_G1|C154028_G1|C116124_G1|C150532_G1|C27788_G1|C101324_G1
22402	2.3334e-07	1.8894e-05	181	1580	2258	28524	cell cycle process	C132668_G2|C152943_G5|C122840_G2|C112559_G1|C136696_G1|C135376_G1|C141508_G1|C141486_G1|C115221_G1|C126119_G1|C135164_G1|C155090_G1|C160682_G1|C138476_G1|C155090_G3|C147445_G2|C135694_G1|C137663_G1|C4159_G1|C151414_G2|C140874_G1|C134428_G1|C75629_G1|C127705_G1|C121328_G1|C138599_G1|C140134_G1|C4918_G1|C185436_G1|C49339_G1|C146941_G11|C146649_G1|C27710_G1|C264896_G1|C138173_G1|C137677_G1|C17141_G1…
34622	2.895e-07	2.3138e-05	145	1209	2258	28524	cellular macromolecular complex assembly	C129750_G1|C142070_G1|C144790_G1|C145928_G1|C102330_G2|C120567_G1|C285460_G1|C109641_G1|C155090_G1|C130779_G1|C78481_G1|C155090_G3|C149139_G5|C144646_G1|C28738_G1|C18744_G1|C134428_G1|C30929_G1|C211343_G1|C127705_G1|C146907_G1|C162571_G1|C118610_G1|C124374_G1|C114898_G1|C83678_G1|C145247_G1|C27710_G1|C82880_G1|C138173_G1|C121059_G1|C141838_G1|C113976_G1|C140403_G1|C144348_G1|C120261_G1|C2875_G1|C…
15931	3.3986e-07	2.6814e-05	52	315	2258	28524	nucleobase, nucleoside, nucleotide and nucleic acid transport	C144790_G1|C131373_G1|C11485_G1|C142783_G1|C155090_G1|C78481_G1|C155090_G3|C133730_G1|C151825_G1|C130832_G1|C287139_G1|C149309_G1|C123744_G1|C154487_G1|C269846_G1|C137455_G1|C141020_G1|C133754_G1|C131596_G1|C159164_G1|C95561_G1|C1257_G1|C136470_G1|C139082_G1|C129761_G1|C42000_G1|C150500_G1|C126120_G1|C147215_G1|C96914_G1|C138134_G1|C146572_G1|C78912_G1|C139794_G1|C149440_G1|C149440_G2|C146794_G1|…
8582	3.8319e-07	2.9779e-05	13	32	2258	28524	regulation of synaptic growth at neuromuscular junction	C144360_G1|C157136_G1|C126119_G1|C146654_G2|C137677_G1|C214928_G1|C156063_G1|C153813_G1|C153813_G2|C144841_G1|C140881_G1|C156063_G2|C154891_G4
6084	3.8712e-07	2.9779e-05	29	132	2258	28524	acetyl-CoA metabolic process	C130005_G1|C112108_G1|C125170_G1|C142481_G1|C137393_G1|C87013_G1|C142412_G1|C214299_G1|C117416_G1|C87013_G2|C235665_G1|C138744_G1|C31815_G1|C87037_G1|C130604_G1|C136298_G1|C146416_G1|C132877_G1|C138496_G1|C235635_G1|C79748_G1|C2608_G1|C60527_G1|C157685_G3|C41378_G1|C149079_G1|C144891_G1|C113709_G1|C157685_G2
6635	4.0938e-07	3.1103e-05	26	111	2258	28524	fatty acid beta-oxidation	C136868_G1|C143363_G1|C138002_G1|C115877_G1|C137884_G1|C127110_G1|C13097_G1|C141258_G1|C153287_G2|C137930_G1|C123063_G1|C101449_G1|C113031_G1|C130770_G1|C23736_G1|C113310_G1|C145115_G1|C266045_G1|C79893_G1|C158949_G6|C136672_G1|C138343_G1|C79025_G1|C135754_G1|C109044_G1|C116514_G1
32787	4.4077e-07	3.3079e-05	105	813	2258	28524	monocarboxylic acid metabolic process	C108627_G1|C137001_G1|C115877_G1|C137884_G1|C127110_G1|C102588_G1|C136824_G1|C123063_G1|C31158_G1|C123295_G1|C113031_G1|C136022_G2|C109712_G1|C126603_G1|C284924_G1|C79893_G1|C80177_G1|C85727_G1|C2608_G1|C134138_G1|C116514_G1|C118315_G1|C135298_G1|C148317_G1|C13097_G1|C29178_G1|C82919_G1|C290185_G1|C109189_G1|C130770_G1|C263700_G1|C68195_G1|C138744_G1|C145115_G1|C138175_G1|C89203_G1|C158949_G6|C13…
9060	4.7644e-07	3.5325e-05	28	126	2258	28524	aerobic respiration	C130005_G1|C112108_G1|C125170_G1|C142481_G1|C87013_G1|C59003_G1|C142412_G1|C214299_G1|C142505_G1|C117416_G1|C87013_G2|C16721_G1|C138744_G1|C124374_G1|C31815_G1|C141670_G1|C87037_G1|C130604_G1|C136298_G1|C146416_G1|C132877_G1|C235635_G1|C79748_G1|C106178_G1|C2608_G1|C41378_G1|C144891_G1|C113709_G1
6886	5.1463e-07	3.7703e-05	135	1118	2258	28524	intracellular protein transport	C41777_G1|C139102_G1|C142748_G1|C162093_G1|C130894_G1|C11485_G1|C131222_G1|C128476_G1|C155090_G1|C160682_G1|C155090_G3|C1443_G1|C107313_G1|C212483_G1|C85818_G1|C139392_G1|C146941_G11|C129363_G1|C137677_G1|C125444_G1|C43050_G1|C142247_G3|C101746_G1|C47470_G1|C129761_G1|C42000_G1|C139958_G1|C148676_G9|C98198_G1|C136270_G1|C87747_G1|C107892_G1|C140607_G1|C139794_G1|C125422_G1|C147561_G1|C119519_G1|C…
22403	6.0299e-07	4.3657e-05	144	1214	2258	28524	cell cycle phase	C132668_G2|C152943_G5|C122840_G2|C112559_G1|C136696_G1|C141508_G1|C141486_G1|C115221_G1|C126119_G1|C135164_G1|C155090_G1|C160682_G1|C138476_G1|C155090_G3|C147445_G2|C135694_G1|C137663_G1|C4159_G1|C151414_G2|C75629_G1|C127705_G1|C121328_G1|C138599_G1|C140134_G1|C4918_G1|C185436_G1|C49339_G1|C146941_G11|C146649_G1|C27710_G1|C264896_G1|C138173_G1|C17141_G1|C144841_G1|C135513_G1|C15234_G1|C143311_G1|…
7051	7.429e-07	5.3161e-05	45	263	2258	28524	spindle organization	C132668_G2|C126574_G1|C118140_G1|C150532_G1|C155090_G1|C155090_G3|C147445_G2|C135694_G1|C191567_G1|C4159_G1|C151414_G2|C140881_G1|C160715_G1|C113144_G1|C119760_G1|C154028_G1|C137571_G1|C121328_G1|C157982_G1|C101324_G1|C141479_G1|C83573_G3|C154166_G1|C146649_G1|C31732_G1|C136708_G1|C27710_G1|C122583_G1|C154313_G1|C138173_G1|C120539_G1|C126399_G1|C68096_G1|C214928_G1|C160121_G2|C85442_G1|C127234_G1…
43161	7.6141e-07	5.3859e-05	59	385	2258	28524	proteasomal ubiquitin-dependent protein catabolic process	C146923_G1|C141948_G1|C134997_G1|C94796_G1|C116301_G1|C88541_G1|C20405_G1|C145623_G1|C107313_G1|C127189_G1|C79127_G1|C4918_G1|C144229_G2|C239745_G1|C50945_G1|C114745_G1|C134084_G1|C193866_G1|C132520_G1|C17141_G1|C141170_G3|C113164_G1|C136178_G1|C268678_G1|C27788_G1|C141478_G1|C136595_G1|C135525_G1|C104532_G1|C143229_G1|C126415_G1|C156249_G1|C122878_G1|C151577_G1|C302085_G1|C106402_G1|C138446_G1|C…
22	8.2291e-07	5.7245e-05	9	16	2258	28524	mitotic spindle elongation	C132668_G2|C191567_G1|C31732_G1|C4159_G1|C154028_G1|C116124_G1|C150532_G1|C27788_G1|C101324_G1
44242	8.2788e-07	5.7245e-05	45	264	2258	28524	cellular lipid catabolic process	C135298_G1|C136868_G1|C143363_G1|C138002_G1|C115877_G1|C144847_G1|C137884_G1|C127110_G1|C13097_G1|C141258_G1|C109316_G1|C133955_G1|C153287_G2|C101226_G1|C137930_G1|C147135_G1|C123063_G1|C31158_G1|C101449_G1|C112634_G1|C113031_G1|C130612_G1|C130770_G1|C23736_G1|C143299_G2|C142445_G1|C113310_G1|C145115_G1|C65242_G1|C266045_G1|C79893_G1|C137776_G1|C97742_G1|C158949_G6|C136672_G1|C138343_G1|C135461_G…
22900	9.6144e-07	6.5741e-05	22	88	2258	28524	electron transport chain	C136868_G1|C126329_G1|C70095_G1|C190232_G1|C79893_G1|C91503_G1|C141964_G1|C79748_G1|C59003_G1|C219054_G1|C18201_G2|C106178_G1|C129954_G1|C10535_G1|C292264_G1|C131794_G1|C241975_G1|C113709_G1|C154242_G1|C137703_G1|C16721_G1|C37787_G1
44260	9.7903e-07	6.6208e-05	1067	12113	2258	28524	cellular macromolecule metabolic process	C151107_G3|C151107_G2|C132668_G2|C127110_G1|C145382_G1|C146593_G1|C121929_G1|C127191_G1|C138925_G1|C60245_G1|C133352_G1|C162889_G1|C138524_G3|C18744_G1|C138960_G1|C88541_G1|C140897_G1|C127705_G1|C123744_G1|C115287_G1|C146941_G11|C80091_G1|C159982_G5|C147711_G1|C79079_G1|C113976_G1|C140403_G1|C48712_G1|C79835_G1|C1257_G1|C136470_G1|C129761_G1|C143166_G1|C4397_G2|C122752_G1|C160238_G1|C144469_G1|C1…
1731	1.1776e-06	7.877e-05	14	40	2258	28524	formation of translation preinitiation complex	C78852_G1|C53738_G1|C137692_G1|C95808_G1|C145166_G1|C113976_G1|C136110_G1|C129822_G1|C144753_G1|C18744_G1|C116327_G1|C142052_G1|C140993_G1|C133708_G1
7294	1.365e-06	8.7718e-05	8	13	2258	28524	germarium-derived oocyte fate determination	C144790_G1|C154166_G1|C156063_G1|C156063_G2|C136062_G2|C82924_G1|C155090_G1|C155090_G3
30706	1.365e-06	8.7718e-05	8	13	2258	28524	germarium-derived oocyte differentiation	C144790_G1|C154166_G1|C156063_G1|C156063_G2|C136062_G2|C82924_G1|C155090_G1|C155090_G3
30716	1.365e-06	8.7718e-05	8	13	2258	28524	oocyte fate determination	C144790_G1|C154166_G1|C156063_G1|C156063_G2|C136062_G2|C82924_G1|C155090_G1|C155090_G3
10498	1.3693e-06	8.7718e-05	61	410	2258	28524	proteasomal protein catabolic process	C146923_G1|C141948_G1|C134997_G1|C94796_G1|C116301_G1|C88541_G1|C20405_G1|C145623_G1|C107313_G1|C127189_G1|C79127_G1|C4918_G1|C144229_G2|C239745_G1|C50945_G1|C114745_G1|C134084_G1|C193866_G1|C132520_G1|C142543_G1|C17141_G1|C141170_G3|C113164_G1|C136178_G1|C268678_G1|C27788_G1|C141478_G1|C136595_G1|C135525_G1|C104532_G1|C94968_G1|C143229_G1|C126415_G1|C156249_G1|C122878_G1|C151577_G1|C302085_G1|C1…
70727	1.3826e-06	8.7718e-05	176	1570	2258	28524	cellular macromolecule localization	C144790_G1|C41777_G1|C139102_G1|C142748_G1|C162093_G1|C130894_G1|C11485_G1|C136696_G1|C131222_G1|C141486_G1|C128476_G1|C155090_G1|C160682_G1|C286287_G1|C155090_G3|C91568_G1|C134110_G2|C1443_G1|C136830_G1|C107313_G1|C212483_G1|C85818_G1|C139392_G1|C146941_G11|C129363_G1|C137677_G1|C125444_G1|C43050_G1|C105409_G1|C128143_G1|C113764_G1|C142247_G3|C101746_G1|C47470_G1|C129761_G1|C42000_G1|C139958_G1|…
6099	1.4487e-06	9.0969e-05	22	90	2258	28524	tricarboxylic acid cycle	C130005_G1|C112108_G1|C125170_G1|C87037_G1|C130604_G1|C136298_G1|C142481_G1|C146416_G1|C132877_G1|C235635_G1|C87013_G1|C79748_G1|C142412_G1|C214299_G1|C117416_G1|C87013_G2|C2608_G1|C41378_G1|C144891_G1|C113709_G1|C138744_G1|C31815_G1
7424	1.6581e-06	0.00010307	14	41	2258	28524	open tracheal system development	C133017_G1|C108110_G1|C267367_G1|C137264_G1|C145903_G1|C140607_G1|C146654_G2|C146785_G3|C109657_G1|C157874_G1|C144841_G1|C153656_G5|C138054_G1|C149431_G1
46356	1.7687e-06	0.00010885	22	91	2258	28524	acetyl-CoA catabolic process	C130005_G1|C112108_G1|C125170_G1|C87037_G1|C130604_G1|C136298_G1|C142481_G1|C146416_G1|C132877_G1|C235635_G1|C87013_G1|C79748_G1|C142412_G1|C214299_G1|C117416_G1|C87013_G2|C2608_G1|C41378_G1|C144891_G1|C113709_G1|C138744_G1|C31815_G1
51186	1.8152e-06	0.0001106	80	592	2258	28524	cofactor metabolic process	C130005_G1|C125170_G1|C137001_G1|C99355_G1|C40967_G1|C109093_G1|C84953_G1|C136824_G1|C142481_G1|C141675_G2|C121929_G1|C122353_G1|C137393_G1|C87013_G1|C214299_G1|C117416_G1|C87013_G2|C98369_G1|C128165_G1|C131794_G1|C23419_G1|C37787_G1|C147034_G1|C31815_G1|C139283_G1|C125492_G1|C87037_G1|C136298_G1|C235635_G1|C136672_G1|C114751_G1|C266979_G1|C2608_G1|C60527_G1|C143921_G1|C143202_G1|C60400_G1|C11370…
42273	1.873e-06	0.00011271	18	65	2258	28524	ribosomal large subunit biogenesis	C120758_G1|C115896_G1|C120764_G1|C129886_G1|C139790_G1|C132207_G1|C117002_G1|C41980_G1|C146340_G2|C144348_G1|C191567_G1|C113654_G1|C185255_G1|C264100_G1|C30929_G1|C285940_G1|C144267_G1|C114898_G1
33539	1.8864e-06	0.00011271	13	36	2258	28524	fatty acid beta-oxidation using acyl-CoA dehydrogenase	C136868_G1|C143363_G1|C79893_G1|C138002_G1|C127110_G1|C13097_G1|C136672_G1|C138343_G1|C123063_G1|C113031_G1|C130770_G1|C116514_G1|C113310_G1
22904	1.9311e-06	0.0001137	20	78	2258	28524	respiratory electron transport chain	C136868_G1|C126329_G1|C70095_G1|C190232_G1|C79893_G1|C141964_G1|C79748_G1|C59003_G1|C219054_G1|C18201_G2|C106178_G1|C129954_G1|C10535_G1|C131794_G1|C241975_G1|C113709_G1|C154242_G1|C137703_G1|C16721_G1|C37787_G1
9063	1.94e-06	0.0001137	34	181	2258	28524	cellular amino acid catabolic process	C132729_G1|C136824_G1|C137393_G1|C118713_G1|C130680_G1|C143864_G1|C123063_G1|C289750_G1|C235665_G1|C130770_G1|C139133_G1|C144284_G1|C109712_G1|C130818_G1|C149281_G1|C126116_G1|C104153_G1|C288958_G1|C163681_G1|C144340_G1|C262634_G1|C136298_G1|C84726_G1|C138649_G1|C146248_G1|C136802_G1|C136672_G1|C69284_G1|C158596_G1|C211193_G1|C142815_G1|C62247_G1|C140227_G1|C265232_G1
31145	1.9819e-06	0.00011506	16	53	2258	28524	anaphase-promoting complex-dependent proteasomal ubiquitin-dependent protein catabolic process	C50945_G1|C142942_G1|C136595_G1|C27406_G1|C110058_G1|C78928_G1|C70746_G1|C151577_G1|C122802_G1|C17141_G1|C12226_G1|C141170_G3|C113164_G1|C134997_G1|C137964_G1|C4918_G1
44271	2.5425e-06	0.00014623	103	824	2258	28524	cellular nitrogen compound biosynthetic process	C126031_G1|C145928_G1|C135229_G1|C131778_G1|C128023_G1|C261195_G1|C136824_G1|C121929_G1|C114251_G1|C122353_G1|C109641_G1|C290895_G1|C145090_G1|C118444_G1|C140249_G1|C140939_G1|C124374_G1|C130818_G1|C149281_G1|C139283_G1|C85706_G1|C218359_G1|C122846_G1|C163332_G1|C146004_G1|C129104_G1|C137074_G1|C140330_G1|C90959_G1|C109727_G1|C153680_G1|C128256_G1|C28275_G1|C132849_G1|C137606_G1|C143238_G1|C13480…
16319	3.0211e-06	0.00017215	9	18	2258	28524	mushroom body development	C128849_G2|C152175_G3|C99948_G1|C145903_G1|C129026_G1|C146654_G2|C155090_G1|C130148_G2|C155090_G3
6446	3.533e-06	0.00019947	27	131	2258	28524	regulation of translational initiation	C135441_G1|C142209_G1|C53738_G1|C95808_G1|C142783_G1|C145166_G1|C133178_G1|C162889_G1|C148574_G3|C146129_G1|C140134_G1|C149678_G2|C78852_G1|C137692_G1|C128901_G1|C159164_G1|C113976_G1|C136110_G1|C122851_G4|C129822_G1|C144753_G1|C110833_G1|C139650_G1|C142052_G1|C140993_G1|C85408_G1|C133720_G1
9886	3.6288e-06	0.00020301	24	109	2258	28524	post-embryonic morphogenesis	C133017_G1|C142642_G1|C108110_G1|C267367_G1|C142642_G2|C131157_G1|C99948_G1|C145903_G1|C152898_G1|C69508_G1|C68096_G1|C146654_G2|C136489_G1|C143592_G1|C155290_G8|C144841_G1|C158882_G9|C134895_G1|C153656_G5|C138054_G1|C264491_G1|C78416_G1|C141698_G1|C139138_G1
9308	3.7812e-06	0.00020964	134	1150	2258	28524	amine metabolic process	C130217_G1|C40537_G1|C127110_G1|C135229_G1|C261195_G1|C136824_G1|C123564_G1|C135892_G1|C141260_G1|C118713_G1|C123063_G1|C118444_G1|C148438_G1|C140249_G1|C109712_G1|C140939_G1|C4918_G1|C130818_G1|C149281_G1|C146999_G1|C104153_G1|C144340_G1|C136298_G1|C147711_G1|C146248_G1|C132241_G1|C17141_G1|C79835_G1|C158596_G1|C143604_G1|C83773_G1|C122846_G1|C146809_G2|C116514_G1|C149289_G1|C163332_G1|C146004_G…
10608	3.8223e-06	0.00021002	120	1005	2258	28524	posttranscriptional regulation of gene expression	C59204_G1|C136570_G1|C142209_G1|C122840_G2|C141136_G1|C114251_G1|C147427_G12|C142783_G1|C149139_G5|C162889_G1|C134428_G1|C107313_G1|C211343_G1|C130266_G1|C121328_G1|C140134_G1|C4918_G1|C149139_G2|C185436_G1|C149678_G2|C129363_G1|C264896_G1|C140776_G1|C135407_G1|C113976_G1|C17141_G1|C139650_G1|C47470_G1|C142052_G1|C138653_G1|C94084_G1|C140152_G1|C150588_G1|C134956_G1|C27862_G1|C53738_G1|C130238_G1…
51437	4.3127e-06	0.00023487	14	44	2258	28524	positive regulation of ubiquitin-protein ligase activity involved in mitotic cell cycle	C50945_G1|C142942_G1|C27406_G1|C110058_G1|C78928_G1|C70746_G1|C151577_G1|C122802_G1|C17141_G1|C141170_G3|C113164_G1|C143311_G1|C137964_G1|C4918_G1
48563	4.4536e-06	0.00024041	20	82	2258	28524	post-embryonic organ morphogenesis	C133017_G1|C108110_G1|C267367_G1|C131157_G1|C99948_G1|C145903_G1|C69508_G1|C68096_G1|C146654_G2|C136489_G1|C143592_G1|C155290_G8|C144841_G1|C158882_G9|C134895_G1|C153656_G5|C138054_G1|C264491_G1|C78416_G1|C141698_G1
9109	5.0739e-06	0.00027152	24	111	2258	28524	coenzyme catabolic process	C130005_G1|C112108_G1|C125170_G1|C87037_G1|C130604_G1|C136298_G1|C142481_G1|C146416_G1|C132877_G1|C235635_G1|C87013_G1|C79748_G1|C138903_G1|C142412_G1|C214299_G1|C117416_G1|C87013_G2|C2608_G1|C41378_G1|C144891_G1|C113709_G1|C133464_G1|C138744_G1|C31815_G1
34613	5.4975e-06	0.00029165	171	1552	2258	28524	cellular protein localization	C144790_G1|C41777_G1|C139102_G1|C142748_G1|C162093_G1|C130894_G1|C11485_G1|C136696_G1|C131222_G1|C141486_G1|C128476_G1|C155090_G1|C160682_G1|C286287_G1|C155090_G3|C91568_G1|C134110_G2|C1443_G1|C136830_G1|C107313_G1|C212483_G1|C85818_G1|C139392_G1|C146941_G11|C129363_G1|C137677_G1|C125444_G1|C43050_G1|C128143_G1|C113764_G1|C142247_G3|C101746_G1|C47470_G1|C129761_G1|C42000_G1|C139958_G1|C148676_G9|…
35152	5.9056e-06	0.00031063	8	15	2258	28524	regulation of tube architecture, open tracheal system	C109657_G1|C267367_G1|C157874_G1|C145903_G1|C153656_G5|C146654_G2|C149431_G1|C146785_G3
15031	6.6182e-06	0.00034515	224	2137	2258	28524	protein transport	C41777_G1|C162093_G1|C130894_G1|C112559_G1|C131222_G1|C162488_G1|C128476_G1|C78481_G1|C185462_G1|C91568_G1|C135098_G1|C212483_G1|C85818_G1|C124766_G1|C71310_G1|C139392_G1|C146941_G11|C84379_G1|C125444_G1|C185313_G1|C105409_G1|C142247_G3|C101746_G1|C129761_G1|C82186_G1|C161770_G1|C142591_G1|C139958_G1|C148676_G9|C56093_G1|C121218_G1|C136270_G1|C87747_G1|C125615_G1|C79915_G1|C139794_G1|C125422_G1|C…
1700	6.7545e-06	0.00034931	11	29	2258	28524	embryonic development via the syncytial blastoderm	C109657_G1|C267367_G1|C157874_G1|C140881_G1|C142620_G1|C125269_G1|C153656_G5|C138054_G1|C137677_G1|C136489_G1|C146785_G3
6417	7.6173e-06	0.00039064	69	508	2258	28524	regulation of translation	C59204_G1|C142209_G1|C122840_G2|C141136_G1|C114251_G1|C147427_G12|C95808_G1|C151132_G6|C142783_G1|C149139_G5|C130832_G1|C162889_G1|C144303_G1|C42416_G1|C146129_G1|C153895_G1|C156291_G9|C140134_G1|C269846_G1|C149678_G2|C212098_G1|C140776_G1|C135407_G1|C159164_G1|C113976_G1|C141742_G1|C129822_G1|C144753_G1|C139650_G1|C154891_G4|C142052_G1|C140152_G1|C143462_G1|C135441_G1|C150588_G1|C27862_G1|C53738…
46907	8.1096e-06	0.00041104	248	2411	2258	28524	intracellular transport	C142070_G1|C41777_G1|C162093_G1|C130894_G1|C112559_G1|C131222_G1|C128476_G1|C133730_G1|C91568_G1|C139437_G2|C135940_G1|C212483_G1|C123744_G1|C85818_G1|C124766_G1|C118610_G1|C142103_G1|C139392_G1|C146941_G11|C130591_G1|C240447_G1|C125444_G1|C105409_G1|C142247_G3|C101746_G1|C1257_G1|C129761_G1|C161770_G1|C134895_G1|C142591_G1|C136361_G1|C132050_G1|C139958_G1|C148676_G9|C94084_G1|C56093_G1|C121218_G…
43170	8.1488e-06	0.00041104	1100	12653	2258	28524	macromolecule metabolic process	C151107_G3|C151107_G2|C132668_G2|C127110_G1|C145382_G1|C146593_G1|C121929_G1|C127191_G1|C138925_G1|C60245_G1|C133352_G1|C162889_G1|C138524_G3|C18744_G1|C138960_G1|C88541_G1|C140897_G1|C127705_G1|C123744_G1|C115287_G1|C146941_G11|C80091_G1|C159982_G5|C147711_G1|C79079_G1|C113976_G1|C140403_G1|C48712_G1|C79835_G1|C1257_G1|C136470_G1|C129761_G1|C143166_G1|C4397_G2|C122752_G1|C160238_G1|C144469_G1|C1…
7350	9.2853e-06	0.00046082	16	59	2258	28524	blastoderm segmentation	C150588_G1|C144790_G1|C99948_G1|C69508_G1|C131596_G1|C105409_G1|C109657_G1|C145669_G2|C140881_G1|C136062_G2|C134415_G1|C155659_G3|C158882_G9|C138054_G1|C264491_G1|C137166_G1
48749	9.2853e-06	0.00046082	16	59	2258	28524	compound eye development	C144360_G1|C141948_G1|C130148_G2|C105409_G1|C109657_G1|C128849_G2|C155290_G8|C153813_G1|C153813_G2|C137571_G1|C155659_G3|C138054_G1|C264491_G1|C129974_G1|C129824_G1|C149431_G1
48610	9.3943e-06	0.0004625	76	579	2258	28524	reproductive cellular process	C149930_G13|C144790_G1|C152943_G5|C82040_G2|C141698_G3|C114251_G1|C141948_G1|C129981_G1|C2247_G1|C155090_G1|C155090_G3|C140881_G1|C98021_G1|C129026_G1|C153895_G1|C140583_G1|C140134_G1|C133853_G1|C154166_G1|C267367_G1|C126399_G1|C158995_G1|C141838_G1|C137677_G1|C131596_G1|C95561_G1|C111091_G1|C105409_G1|C141742_G1|C57250_G1|C19460_G1|C49296_G1|C133468_G1|C143311_G1|C4397_G2|C152905_G1|C150588_G1|C…
30258	9.5037e-06	0.00046417	43	271	2258	28524	lipid modification	C135298_G1|C136868_G1|C143363_G1|C138002_G1|C115877_G1|C138690_G1|C137884_G1|C127110_G1|C13097_G1|C118560_G1|C141258_G1|C153287_G2|C137930_G1|C3381_G1|C139534_G1|C123063_G1|C31158_G1|C101449_G1|C171140_G1|C128874_G1|C113031_G1|C212762_G1|C130770_G1|C23736_G1|C3240_G1|C55967_G1|C141307_G1|C113310_G1|C145115_G1|C266045_G1|C79893_G1|C158949_G6|C136672_G1|C138343_G1|C137190_G1|C99881_G1|C79025_G1|C12…
34637	9.7795e-06	0.00047388	38	228	2258	28524	cellular carbohydrate biosynthetic process	C132729_G1|C108627_G1|C140437_G1|C82040_G2|C139853_G1|C82040_G1|C119456_G1|C138690_G1|C127110_G1|C84953_G1|C151665_G1|C135766_G1|C130813_G1|C141763_G1|C146899_G1|C116878_G1|C132655_G1|C140798_G1|C82919_G1|C171140_G1|C157361_G2|C109189_G1|C113115_G1|C263700_G1|C143238_G1|C71219_G1|C137701_G3|C137096_G1|C80177_G1|C142336_G1|C122338_G1|C142118_G1|C135331_G1|C55314_G1|C143202_G1|C147295_G3|C140227_G1…
35120	1.2782e-05	0.00061453	15	54	2258	28524	post-embryonic appendage morphogenesis	C108110_G1|C267367_G1|C131157_G1|C99948_G1|C152898_G1|C69508_G1|C155290_G8|C144841_G1|C158882_G9|C134895_G1|C153656_G5|C138054_G1|C264491_G1|C78416_G1|C141698_G1
51187	1.31e-05	0.00062496	24	117	2258	28524	cofactor catabolic process	C130005_G1|C112108_G1|C125170_G1|C87037_G1|C130604_G1|C136298_G1|C142481_G1|C146416_G1|C132877_G1|C235635_G1|C87013_G1|C79748_G1|C138903_G1|C142412_G1|C214299_G1|C117416_G1|C87013_G2|C2608_G1|C41378_G1|C144891_G1|C113709_G1|C133464_G1|C138744_G1|C31815_G1
42773	1.3277e-05	0.0006285	13	42	2258	28524	ATP synthesis coupled electron transport	C126329_G1|C70095_G1|C190232_G1|C141964_G1|C59003_G1|C219054_G1|C106178_G1|C129954_G1|C10535_G1|C131794_G1|C241975_G1|C154242_G1|C37787_G1
7472	1.3385e-05	0.0006288	14	48	2258	28524	wing disc morphogenesis	C108110_G1|C267367_G1|C131157_G1|C69508_G1|C136489_G1|C155290_G8|C144841_G1|C158882_G9|C134895_G1|C153656_G5|C138054_G1|C264491_G1|C78416_G1|C141698_G1
6732	1.3816e-05	0.00064412	64	469	2258	28524	coenzyme metabolic process	C130005_G1|C125170_G1|C137001_G1|C99355_G1|C40967_G1|C84953_G1|C136824_G1|C142481_G1|C122353_G1|C137393_G1|C87013_G1|C214299_G1|C117416_G1|C87013_G2|C98369_G1|C131794_G1|C37787_G1|C147034_G1|C31815_G1|C139283_G1|C87037_G1|C136298_G1|C235635_G1|C136672_G1|C266979_G1|C2608_G1|C60527_G1|C143921_G1|C143202_G1|C60400_G1|C113709_G1|C62247_G1|C133464_G1|C115991_G1|C112108_G1|C155191_G4|C137074_G1|C13313…
9310	1.4103e-05	0.00065254	37	223	2258	28524	amine catabolic process	C132729_G1|C136824_G1|C137393_G1|C135892_G1|C118713_G1|C130680_G1|C143864_G1|C123063_G1|C289750_G1|C235665_G1|C130770_G1|C139133_G1|C144284_G1|C109712_G1|C130818_G1|C149281_G1|C145272_G1|C126116_G1|C104153_G1|C288958_G1|C163681_G1|C144340_G1|C262634_G1|C136298_G1|C84726_G1|C138649_G1|C146248_G1|C136802_G1|C136672_G1|C132241_G1|C69284_G1|C158596_G1|C211193_G1|C142815_G1|C62247_G1|C140227_G1|C26523…
5991	1.6654e-05	0.00075919	6	9	2258	28524	trehalose metabolic process	C147730_G1|C82040_G2|C82040_G1|C151665_G1|C129228_G1|C140276_G1
45478	1.6654e-05	0.00075919	6	9	2258	28524	fusome organization	C154166_G1|C156063_G1|C156063_G2|C157136_G1|C155090_G1|C155090_G3
51169	1.708e-05	0.00077289	60	434	2258	28524	nuclear transport	C11485_G1|C103130_G1|C145741_G1|C160682_G1|C133730_G1|C151825_G1|C130832_G1|C140881_G1|C149309_G1|C139995_G1|C129731_G1|C123744_G1|C154487_G1|C194137_G1|C146941_G11|C137455_G1|C138408_G1|C141020_G1|C133754_G1|C143995_G1|C159164_G1|C127234_G1|C1257_G1|C146826_G1|C47470_G1|C139082_G1|C129761_G1|C146956_G1|C42000_G1|C121105_G1|C150500_G1|C122962_G1|C28771_G1|C126120_G1|C81818_G1|C147215_G1|C87747_G1…
377	2.1421e-05	0.0009622	52	362	2258	28524	RNA splicing, via transesterification reactions with bulged adenosine as nucleophile	C129750_G1|C144360_G1|C54739_G1|C120567_G1|C140345_G1|C286287_G1|C129462_G1|C3627_G1|C151414_G2|C115080_G1|C123744_G1|C143182_G1|C123708_G1|C118156_G1|C28877_G1|C264533_G1|C133294_G1|C135967_G1|C108982_G1|C127234_G1|C142192_G1|C89258_G1|C147215_G1|C143420_G1|C94968_G1|C137248_G1|C158101_G3|C149440_G1|C149440_G2|C155290_G8|C100809_G1|C126829_G1|C160715_G1|C126993_G1|C137338_G1|C69999_G1|C153857_G1…
35114	2.239e-05	0.00099128	14	50	2258	28524	imaginal disc-derived appendage morphogenesis	C108110_G1|C267367_G1|C131157_G1|C99948_G1|C69508_G1|C155290_G8|C144841_G1|C158882_G9|C134895_G1|C153656_G5|C138054_G1|C264491_G1|C78416_G1|C141698_G1
48737	2.239e-05	0.00099128	14	50	2258	28524	imaginal disc-derived appendage development	C108110_G1|C267367_G1|C131157_G1|C99948_G1|C69508_G1|C155290_G8|C144841_G1|C158882_G9|C134895_G1|C153656_G5|C138054_G1|C264491_G1|C78416_G1|C141698_G1
7309	2.2761e-05	0.0009993	10	27	2258	28524	oocyte axis specification	C109657_G1|C150588_G1|C144790_G1|C155659_G3|C138054_G1|C264491_G1|C155090_G1|C131596_G1|C155090_G3|C105409_G1
6595	2.2896e-05	0.0009993	16	63	2258	28524	polyamine metabolic process	C50945_G1|C142942_G1|C128705_G1|C135229_G1|C110058_G1|C78928_G1|C135892_G1|C70746_G1|C132241_G1|C17141_G1|C28275_G1|C113164_G1|C158201_G8|C146439_G1|C137964_G1|C4918_G1
70925	2.3618e-05	0.0010236	51	354	2258	28524	organelle assembly	C115896_G1|C83633_G1|C129886_G1|C147445_G2|C28738_G1|C113144_G1|C113654_G1|C136830_G1|C42416_G1|C119760_G1|C170878_G1|C30929_G1|C121328_G1|C114898_G1|C139044_G1|C145927_G1|C146649_G1|C27710_G1|C138173_G1|C137751_G1|C126399_G1|C136338_G1|C144348_G1|C141415_G1|C146826_G1|C210911_G1|C29145_G1|C142123_G1|C27788_G1|C120758_G1|C120764_G1|C132207_G1|C191567_G1|C263666_G1|C264100_G1|C128163_G1|C285940_G1…
9260	2.3853e-05	0.0010265	33	194	2258	28524	ribonucleotide biosynthetic process	C126031_G1|C145928_G1|C129104_G1|C43794_G1|C140330_G1|C131778_G1|C128023_G1|C153680_G1|C109641_G1|C290895_G1|C114902_G1|C84450_G1|C143238_G1|C287137_G1|C155600_G3|C130786_G1|C137703_G1|C188761_G1|C137703_G2|C124374_G1|C118049_G1|C142069_G1|C85706_G1|C243908_G1|C136817_G1|C136672_G1|C137876_G2|C218359_G1|C139379_G1|C115439_G1|C117278_G1|C135175_G1|C141178_G1
6913	2.6785e-05	0.0011447	59	431	2258	28524	nucleocytoplasmic transport	C11485_G1|C103130_G1|C145741_G1|C160682_G1|C133730_G1|C151825_G1|C130832_G1|C140881_G1|C149309_G1|C139995_G1|C129731_G1|C123744_G1|C154487_G1|C194137_G1|C146941_G11|C137455_G1|C138408_G1|C141020_G1|C133754_G1|C143995_G1|C159164_G1|C127234_G1|C1257_G1|C146826_G1|C47470_G1|C139082_G1|C129761_G1|C42000_G1|C121105_G1|C150500_G1|C122962_G1|C28771_G1|C126120_G1|C81818_G1|C147215_G1|C87747_G1|C131050_G3…
33036	2.7482e-05	0.0011664	343	3541	2258	28524	macromolecule localization	C148023_G4|C144790_G1|C41777_G1|C162093_G1|C130894_G1|C112559_G1|C131222_G1|C162488_G1|C128476_G1|C286287_G1|C78481_G1|C185462_G1|C133730_G1|C91568_G1|C134110_G2|C135098_G1|C136830_G1|C212483_G1|C127705_G1|C123744_G1|C85818_G1|C124766_G1|C146140_G1|C71310_G1|C139392_G1|C146941_G11|C147711_G1|C84379_G1|C125444_G1|C185313_G1|C105409_G1|C128143_G1|C113764_G1|C142247_G3|C101746_G1|C1257_G1|C136470_G1…
55114	2.7834e-05	0.0011732	45	301	2258	28524	oxidation reduction	C136868_G1|C126329_G1|C92332_G1|C190232_G1|C55887_G1|C120328_G1|C91503_G1|C135892_G1|C59003_G1|C133860_G1|C150873_G8|C10535_G1|C198285_G1|C131794_G1|C76962_G1|C121808_G1|C146848_G1|C137011_G1|C154242_G1|C79683_G1|C137703_G1|C101320_G1|C16721_G1|C124374_G1|C37787_G1|C141670_G1|C70095_G1|C79893_G1|C135016_G1|C112488_G1|C141964_G1|C85116_G1|C79748_G1|C219054_G1|C18201_G2|C106178_G1|C129954_G1|C55314…
375	2.8957e-05	0.0012123	52	366	2258	28524	RNA splicing, via transesterification reactions	C129750_G1|C144360_G1|C54739_G1|C120567_G1|C140345_G1|C286287_G1|C129462_G1|C3627_G1|C151414_G2|C115080_G1|C123744_G1|C143182_G1|C123708_G1|C118156_G1|C28877_G1|C264533_G1|C133294_G1|C135967_G1|C108982_G1|C127234_G1|C142192_G1|C89258_G1|C147215_G1|C143420_G1|C94968_G1|C137248_G1|C158101_G3|C149440_G1|C149440_G2|C155290_G8|C100809_G1|C126829_G1|C160715_G1|C126993_G1|C137338_G1|C69999_G1|C153857_G1…
8340	3.0339e-05	0.0012615	13	45	2258	28524	determination of adult lifespan	C135766_G1|C108991_G1|C139074_G1|C127713_G1|C129981_G1|C138981_G1|C157874_G1|C136941_G1|C155692_G1|C162588_G1|C138054_G1|C133948_G1|C37787_G1
42255	3.8646e-05	0.0015784	20	94	2258	28524	ribosome assembly	C120758_G1|C115896_G1|C120764_G1|C83633_G1|C129886_G1|C132207_G1|C152560_G1|C41980_G1|C144348_G1|C28738_G1|C191567_G1|C263666_G1|C113654_G1|C264100_G1|C42416_G1|C24380_G1|C30929_G1|C285940_G1|C145101_G3|C114898_G1
5992	3.9173e-05	0.0015784	4	4	2258	28524	trehalose biosynthetic process	C82040_G2|C82040_G1|C151665_G1|C129228_G1
30721	3.9173e-05	0.0015784	4	4	2258	28524	spectrosome organization	C154166_G1|C156063_G1|C156063_G2|C157136_G1
16325	3.9173e-05	0.0015784	4	4	2258	28524	oocyte microtubule cytoskeleton organization	C144790_G1|C264491_G1|C95561_G1|C105409_G1
7476	3.9242e-05	0.0015784	13	46	2258	28524	imaginal disc-derived wing morphogenesis	C108110_G1|C267367_G1|C131157_G1|C69508_G1|C155290_G8|C144841_G1|C158882_G9|C134895_G1|C153656_G5|C138054_G1|C264491_G1|C78416_G1|C141698_G1
398	3.9974e-05	0.0015974	51	361	2258	28524	nuclear mRNA splicing, via spliceosome	C129750_G1|C144360_G1|C120567_G1|C140345_G1|C286287_G1|C129462_G1|C3627_G1|C151414_G2|C115080_G1|C123744_G1|C143182_G1|C123708_G1|C118156_G1|C28877_G1|C264533_G1|C133294_G1|C135967_G1|C108982_G1|C127234_G1|C142192_G1|C89258_G1|C147215_G1|C143420_G1|C94968_G1|C137248_G1|C158101_G3|C149440_G1|C149440_G2|C155290_G8|C100809_G1|C126829_G1|C160715_G1|C126993_G1|C137338_G1|C69999_G1|C153857_G1|C83455_G1…
42257	4.2592e-05	0.001691	16	66	2258	28524	ribosomal subunit assembly	C120758_G1|C115896_G1|C120764_G1|C83633_G1|C132207_G1|C41980_G1|C144348_G1|C191567_G1|C263666_G1|C113654_G1|C264100_G1|C42416_G1|C24380_G1|C30929_G1|C285940_G1|C114898_G1
51168	4.4798e-05	0.0017672	33	200	2258	28524	nuclear export	C147215_G1|C87747_G1|C11485_G1|C138134_G1|C78912_G1|C139794_G1|C149440_G1|C149440_G2|C133730_G1|C130832_G1|C140881_G1|C149309_G1|C129731_G1|C118702_G1|C123744_G1|C154487_G1|C194137_G1|C137455_G1|C141020_G1|C142480_G1|C267214_G1|C159164_G1|C146340_G2|C127234_G1|C1257_G1|C47470_G1|C139082_G1|C126669_G1|C42000_G1|C139172_G1|C126120_G1|C139155_G1|C140934_G1
51439	4.5805e-05	0.0017954	14	53	2258	28524	regulation of ubiquitin-protein ligase activity involved in mitotic cell cycle	C50945_G1|C142942_G1|C27406_G1|C110058_G1|C78928_G1|C70746_G1|C151577_G1|C122802_G1|C17141_G1|C141170_G3|C113164_G1|C143311_G1|C137964_G1|C4918_G1
9152	5.2282e-05	0.0020356	27	151	2258	28524	purine ribonucleotide biosynthetic process	C126031_G1|C145928_G1|C129104_G1|C43794_G1|C131778_G1|C128023_G1|C153680_G1|C109641_G1|C290895_G1|C114902_G1|C143238_G1|C155600_G3|C130786_G1|C137703_G1|C188761_G1|C137703_G2|C124374_G1|C142069_G1|C85706_G1|C243908_G1|C136817_G1|C137876_G2|C218359_G1|C115439_G1|C117278_G1|C135175_G1|C141178_G1
46165	5.2594e-05	0.0020356	30	176	2258	28524	alcohol biosynthetic process	C132729_G1|C108627_G1|C139853_G1|C119456_G1|C138690_G1|C84953_G1|C130813_G1|C128256_G1|C141763_G1|C116878_G1|C132655_G1|C82919_G1|C171140_G1|C157361_G2|C109189_G1|C113115_G1|C263700_G1|C143238_G1|C71219_G1|C140939_G1|C137096_G1|C80177_G1|C122338_G1|C142118_G1|C135331_G1|C55314_G1|C261053_G1|C143202_G1|C147295_G3|C140227_G1
51301	5.4035e-05	0.0020783	113	991	2258	28524	cell division	C122840_G2|C112559_G1|C141508_G1|C141486_G1|C115221_G1|C135164_G1|C155090_G1|C138476_G1|C155090_G3|C147445_G2|C135694_G1|C137663_G1|C140874_G1|C75629_G1|C127705_G1|C121328_G1|C49339_G1|C27710_G1|C138173_G1|C84379_G1|C138121_G1|C136489_G1|C143311_G1|C142123_G1|C152905_G1|C142798_G1|C136595_G1|C125380_G1|C140607_G1|C150532_G1|C63648_G1|C109657_G1|C132826_G1|C138054_G1|C149431_G1|C145033_G2|C141479_…
16042	6.0501e-05	0.0023126	57	424	2258	28524	lipid catabolic process	C115877_G1|C137884_G1|C127110_G1|C141258_G1|C133955_G1|C101226_G1|C123063_G1|C31158_G1|C113031_G1|C23736_G1|C143299_G2|C146140_G1|C121844_G1|C113310_G1|C65242_G1|C266045_G1|C125849_G1|C79893_G1|C128924_G1|C137776_G1|C112283_G1|C136672_G1|C138343_G1|C111720_G1|C120370_G1|C42543_G1|C134138_G1|C116514_G1|C135298_G1|C136868_G1|C137003_G1|C143363_G1|C141667_G1|C138002_G1|C166694_G1|C144847_G1|C13097_G…
6414	6.23e-05	0.0023666	17	75	2258	28524	translational elongation	C41777_G1|C132668_G2|C55901_G1|C1704_G1|C287938_G1|C296206_G1|C163006_G1|C130405_G1|C93298_G1|C125944_G1|C41762_G1|C133003_G1|C42416_G1|C120265_G1|C212483_G1|C146750_G1|C135177_G2
7067	7.2262e-05	0.0027282	79	645	2258	28524	mitosis	C122840_G2|C146923_G1|C112559_G1|C136696_G1|C126574_G1|C141508_G1|C141486_G1|C115221_G1|C141948_G1|C185962_G1|C135164_G1|C155090_G1|C134290_G2|C138476_G1|C141203_G2|C155090_G3|C147445_G2|C135694_G1|C123631_G1|C134997_G1|C132080_G1|C113144_G1|C75629_G1|C147449_G1|C127705_G1|C145658_G1|C79779_G1|C150539_G1|C29043_G1|C49339_G1|C112478_G1|C136708_G1|C27710_G1|C264896_G1|C138173_G1|C159164_G1|C141170_…
956	7.5604e-05	0.002837	34	214	2258	28524	nuclear-transcribed mRNA catabolic process	C155059_G7|C138346_G2|C41777_G1|C155059_G8|C133422_G2|C148561_G10|C110204_G1|C144389_G1|C156008_G2|C141203_G2|C138346_G1|C132150_G2|C138872_G1|C130832_G1|C140883_G2|C287139_G1|C42416_G1|C212483_G1|C156291_G9|C52877_G1|C269846_G1|C128901_G1|C93298_G1|C110833_G1|C127910_G1|C136470_G1|C139082_G1|C133003_G1|C104574_G1|C211193_G1|C135771_G1|C110229_G1|C139633_G1|C143462_G1
35151	7.968e-05	0.0029718	6	11	2258	28524	regulation of tube size, open tracheal system	C267367_G1|C157874_G1|C145903_G1|C153656_G5|C146654_G2|C146785_G3
280	8.4291e-05	0.0031248	79	648	2258	28524	nuclear division	C122840_G2|C146923_G1|C112559_G1|C136696_G1|C126574_G1|C141508_G1|C141486_G1|C115221_G1|C141948_G1|C185962_G1|C135164_G1|C155090_G1|C134290_G2|C138476_G1|C141203_G2|C155090_G3|C147445_G2|C135694_G1|C123631_G1|C134997_G1|C132080_G1|C113144_G1|C75629_G1|C147449_G1|C127705_G1|C145658_G1|C79779_G1|C150539_G1|C29043_G1|C49339_G1|C112478_G1|C136708_G1|C27710_G1|C264896_G1|C138173_G1|C159164_G1|C141170_…
10501	9.6925e-05	0.0035717	20	100	2258	28524	RNA secondary structure unwinding	C54739_G1|C138730_G1|C101822_G1|C31707_G1|C143503_G1|C139471_G1|C154472_G1|C138974_G1|C124907_G2|C144141_G1|C149440_G1|C131596_G1|C100665_G2|C149440_G2|C139650_G1|C84690_G1|C137103_G1|C139633_G1|C143182_G1|C126120_G1
6891	9.8742e-05	0.003617	18	85	2258	28524	intra-Golgi vesicle-mediated transport	C125333_G1|C129620_G1|C105409_G1|C95907_G1|C86679_G1|C145213_G1|C140661_G1|C101746_G1|C108854_G2|C140661_G2|C146553_G1|C162490_G1|C117275_G1|C132050_G1|C124766_G1|C56093_G1|C133445_G1|C136383_G1
87	0.00011849	0.0043146	80	665	2258	28524	M phase of mitotic cell cycle	C122840_G2|C146923_G1|C112559_G1|C136696_G1|C126574_G1|C141508_G1|C141486_G1|C115221_G1|C141948_G1|C185962_G1|C135164_G1|C155090_G1|C134290_G2|C138476_G1|C141203_G2|C155090_G3|C147445_G2|C135694_G1|C123631_G1|C134997_G1|C132080_G1|C113144_G1|C75629_G1|C147449_G1|C127705_G1|C145658_G1|C79779_G1|C150539_G1|C29043_G1|C49339_G1|C112478_G1|C136708_G1|C27710_G1|C264896_G1|C138173_G1|C159164_G1|C141170_…
9987	0.00012002	0.0043439	2024	24872	2258	28524	cellular process	C151107_G3|C130005_G1|C151107_G2|C142070_G1|C132668_G2|C125170_G1|C130487_G1|C127110_G1|C121929_G1|C127191_G1|C130406_G1|C138925_G1|C141260_G1|C109641_G1|C162488_G1|C60245_G1|C133352_G1|C162889_G1|C138524_G3|C88541_G1|C142103_G1|C49339_G1|C146941_G11|C80091_G1|C159982_G5|C122338_G1|C125444_G1|C113976_G1|C133880_G2|C79835_G1|C136470_G1|C129761_G1|C143670_G1|C143166_G1|C4397_G2|C163332_G1|C56093_G1…
42775	0.0001207	0.0043439	11	38	2258	28524	mitochondrial ATP synthesis coupled electron transport	C106178_G1|C10535_G1|C70095_G1|C190232_G1|C131794_G1|C241975_G1|C141964_G1|C59003_G1|C154242_G1|C219054_G1|C37787_G1
184	0.00012374	0.0044274	19	94	2258	28524	nuclear-transcribed mRNA catabolic process, nonsense-mediated decay	C155059_G7|C138346_G2|C41777_G1|C155059_G8|C148561_G10|C110204_G1|C144389_G1|C156008_G2|C138346_G1|C93298_G1|C130832_G1|C136470_G1|C139082_G1|C133003_G1|C287139_G1|C42416_G1|C139633_G1|C212483_G1|C269846_G1
43063	0.0001414	0.0050298	5	8	2258	28524	intercellular bridge organization	C138981_G1|C154166_G1|C155090_G1|C134290_G2|C155090_G3
45184	0.00014591	0.0051605	229	2301	2258	28524	establishment of protein localization	C41777_G1|C162093_G1|C130894_G1|C112559_G1|C131222_G1|C162488_G1|C128476_G1|C78481_G1|C185462_G1|C91568_G1|C135098_G1|C212483_G1|C85818_G1|C124766_G1|C71310_G1|C139392_G1|C146941_G11|C84379_G1|C125444_G1|C185313_G1|C105409_G1|C142247_G3|C101746_G1|C129761_G1|C82186_G1|C161770_G1|C142591_G1|C139958_G1|C148676_G9|C56093_G1|C121218_G1|C136270_G1|C87747_G1|C125615_G1|C79915_G1|C139794_G1|C125422_G1|C…
6406	0.00014839	0.0051685	20	103	2258	28524	mRNA export from nucleus	C147215_G1|C137455_G1|C138134_G1|C141020_G1|C78912_G1|C142480_G1|C139794_G1|C149440_G1|C159164_G1|C149440_G2|C133730_G1|C130832_G1|C1257_G1|C139082_G1|C42000_G1|C149309_G1|C118702_G1|C123744_G1|C139172_G1|C126120_G1
6418	0.00014839	0.0051685	20	103	2258	28524	tRNA aminoacylation for protein translation	C22859_G1|C111052_G1|C137327_G1|C145445_G1|C70158_G1|C132373_G1|C55433_G1|C2040_G1|C123355_G1|C79835_G1|C118444_G1|C148438_G1|C147873_G2|C143604_G1|C123543_G1|C129607_G1|C110173_G1|C143204_G1|C144896_G1|C149289_G1
48134	0.00014865	0.0051685	6	12	2258	28524	germ-line cyst formation	C154166_G1|C156063_G1|C156063_G2|C136062_G2|C155090_G1|C155090_G3
6402	0.00015568	0.0053692	37	249	2258	28524	mRNA catabolic process	C155059_G7|C138346_G2|C41777_G1|C155059_G8|C133422_G2|C148561_G10|C110204_G1|C144389_G1|C156008_G2|C162008_G1|C133583_G1|C141203_G2|C138346_G1|C132150_G2|C138872_G1|C130832_G1|C140883_G2|C287139_G1|C42416_G1|C212483_G1|C156291_G9|C52877_G1|C269846_G1|C141108_G2|C128901_G1|C93298_G1|C110833_G1|C127910_G1|C136470_G1|C139082_G1|C133003_G1|C104574_G1|C211193_G1|C135771_G1|C110229_G1|C139633_G1|C14346…
9081	0.00015617	0.0053692	11	39	2258	28524	branched chain family amino acid metabolic process	C289750_G1|C130770_G1|C262634_G1|C211193_G1|C84031_G1|C138649_G1|C146248_G1|C136672_G1|C118713_G1|C125056_G1|C123063_G1
9142	0.00016382	0.0056008	24	136	2258	28524	nucleoside triphosphate biosynthetic process	C118049_G1|C142069_G1|C126031_G1|C145928_G1|C243908_G1|C129104_G1|C43794_G1|C136817_G1|C131778_G1|C235635_G1|C109641_G1|C290895_G1|C114902_G1|C137876_G2|C218359_G1|C139379_G1|C84450_G1|C104527_G1|C117278_G1|C137703_G1|C188761_G1|C137703_G2|C219304_G1|C124374_G1
16137	0.0001773	0.0060282	8	22	2258	28524	glycoside metabolic process	C147730_G1|C82040_G2|C239533_G1|C82040_G1|C151665_G1|C143299_G2|C129228_G1|C140276_G1
27	0.00017992	0.0060346	12	46	2258	28524	ribosomal large subunit assembly	C41980_G1|C144348_G1|C120758_G1|C191567_G1|C115896_G1|C120764_G1|C113654_G1|C264100_G1|C30929_G1|C285940_G1|C132207_G1|C114898_G1
51436	0.00017992	0.0060346	12	46	2258	28524	negative regulation of ubiquitin-protein ligase activity involved in mitotic cell cycle	C141170_G3|C50945_G1|C142942_G1|C113164_G1|C27406_G1|C110058_G1|C70746_G1|C151577_G1|C122802_G1|C137964_G1|C4918_G1|C17141_G1
10467	0.0001811	0.0060346	577	6414	2258	28524	gene expression	C129750_G1|C132668_G2|C235800_G1|C145382_G1|C146593_G1|C127191_G1|C190217_G1|C163951_G1|C42237_G1|C286287_G1|C162889_G1|C138524_G3|C18744_G1|C30929_G1|C84716_G1|C212483_G1|C127705_G1|C123744_G1|C162946_G1|C13434_G1|C115287_G1|C83678_G1|C55901_G1|C79079_G1|C135407_G1|C113976_G1|C79835_G1|C120261_G1|C132358_G1|C1257_G1|C74560_G1|C129761_G1|C136606_G1|C4397_G2|C140152_G1|C1704_G1|C27862_G1|C59003_G1…
19094	0.00018348	0.0060346	4	5	2258	28524	pole plasm mRNA localization	C150588_G1|C155659_G3|C131596_G1|C105409_G1
7316	0.00018348	0.0060346	4	5	2258	28524	pole plasm RNA localization	C150588_G1|C155659_G3|C131596_G1|C105409_G1
16138	0.00018348	0.0060346	4	5	2258	28524	glycoside biosynthetic process	C82040_G2|C82040_G1|C151665_G1|C129228_G1
463	0.00018435	0.0060346	7	17	2258	28524	maturation of LSU-rRNA from tricistronic rRNA transcript (SSU-rRNA, 5.8S rRNA, LSU-rRNA)	C142486_G1|C15099_G1|C113654_G1|C107867_G1|C143598_G1|C212483_G1|C122541_G1
32786	0.00019169	0.0062417	15	67	2258	28524	positive regulation of RNA elongation	C145381_G1|C131565_G1|C78912_G1|C127191_G1|C88208_G1|C144571_G2|C143696_G1|C151891_G2|C46445_G1|C158882_G9|C78138_G1|C119783_G1|C130266_G1|C132661_G1|C151926_G9
7276	0.00020455	0.0066254	102	907	2258	28524	gamete generation	C144790_G1|C152943_G5|C141698_G3|C114251_G1|C2247_G1|C155090_G1|C42237_G1|C60245_G1|C155090_G3|C127705_G1|C138599_G1|C140134_G1|C149139_G2|C239745_G1|C130591_G1|C27710_G1|C77920_G1|C85821_G1|C137677_G1|C95561_G1|C105409_G1|C49296_G1|C139958_G1|C160190_G1|C143311_G1|C4397_G2|C144654_G1|C152905_G1|C150588_G1|C44009_G1|C140607_G1|C108083_G1|C91954_G1|C82924_G1|C109657_G1|C290185_G1|C78921_G1|C142445…
9259	0.00021667	0.0069811	45	328	2258	28524	ribonucleotide metabolic process	C126031_G1|C126329_G1|C145928_G1|C129104_G1|C43794_G1|C140330_G1|C120592_G1|C131778_G1|C128023_G1|C153680_G1|C109641_G1|C141833_G1|C290895_G1|C114902_G1|C129139_G1|C84450_G1|C143238_G1|C287137_G1|C155600_G3|C6036_G1|C146907_G1|C121175_G1|C130786_G1|C137703_G1|C188761_G1|C137703_G2|C131471_G1|C124374_G1|C118049_G1|C142069_G1|C133366_G1|C85706_G1|C243908_G1|C138001_G1|C136817_G1|C136672_G1|C137876_…
48569	0.00022214	0.0071201	21	114	2258	28524	post-embryonic organ development	C133017_G1|C108110_G1|C267367_G1|C131157_G1|C99948_G1|C145903_G1|C69508_G1|C68096_G1|C146654_G2|C136489_G1|C143592_G1|C155290_G8|C144841_G1|C142568_G1|C158882_G9|C134895_G1|C153656_G5|C138054_G1|C264491_G1|C78416_G1|C141698_G1
15992	0.00023282	0.0074237	26	156	2258	28524	proton transport	C126031_G1|C145928_G1|C129104_G1|C187261_G1|C109641_G1|C82395_G1|C103910_G1|C299020_G1|C6036_G1|C137703_G1|C188761_G1|C192124_G1|C137703_G2|C147034_G1|C142069_G1|C243908_G1|C136817_G1|C108991_G1|C137876_G2|C113034_G1|C157874_G1|C142945_G1|C141807_G1|C125267_G1|C117278_G1|C157685_G1
51351	0.00024521	0.0077784	18	91	2258	28524	positive regulation of ligase activity	C50945_G1|C142942_G1|C27406_G1|C110058_G1|C78928_G1|C162431_G1|C70746_G1|C151577_G1|C122802_G1|C17141_G1|C141170_G3|C266979_G1|C113164_G1|C134997_G1|C94796_G1|C143311_G1|C137964_G1|C4918_G1
6405	0.00024695	0.0077935	22	123	2258	28524	RNA export from nucleus	C147215_G1|C137455_G1|C11485_G1|C138134_G1|C141020_G1|C78912_G1|C142480_G1|C139794_G1|C149440_G1|C159164_G1|C149440_G2|C133730_G1|C130832_G1|C1257_G1|C139082_G1|C42000_G1|C149309_G1|C118702_G1|C123744_G1|C139172_G1|C126120_G1|C140934_G1
7314	0.00025306	0.007857	8	23	2258	28524	oocyte anterior/posterior axis specification	C109657_G1|C150588_G1|C144790_G1|C155659_G3|C138054_G1|C264491_G1|C131596_G1|C105409_G1
8358	0.00025306	0.007857	8	23	2258	28524	maternal determination of anterior/posterior axis, embryo	C109657_G1|C150588_G1|C144790_G1|C155659_G3|C138054_G1|C264491_G1|C131596_G1|C105409_G1
7351	0.00025407	0.007857	11	41	2258	28524	tripartite regional subdivision	C109657_G1|C150588_G1|C144790_G1|C145669_G2|C134415_G1|C155659_G3|C158882_G9|C138054_G1|C264491_G1|C131596_G1|C105409_G1
8595	0.00025407	0.007857	11	41	2258	28524	anterior/posterior axis specification, embryo	C109657_G1|C150588_G1|C144790_G1|C145669_G2|C134415_G1|C155659_G3|C158882_G9|C138054_G1|C264491_G1|C131596_G1|C105409_G1
42590	0.00027558	0.0084795	10	35	2258	28524	antigen processing and presentation of exogenous peptide antigen via MHC class I	C50945_G1|C142942_G1|C113164_G1|C110058_G1|C78928_G1|C70746_G1|C137964_G1|C4918_G1|C261103_G1|C17141_G1
470	0.00028108	0.0086059	7	18	2258	28524	maturation of LSU-rRNA	C142486_G1|C15099_G1|C113654_G1|C107867_G1|C143598_G1|C212483_G1|C122541_G1
48285	0.00029346	0.0089404	82	705	2258	28524	organelle fission	C122840_G2|C146923_G1|C112559_G1|C136696_G1|C126574_G1|C141508_G1|C141486_G1|C115221_G1|C141948_G1|C185962_G1|C135164_G1|C155090_G1|C134290_G2|C138476_G1|C141203_G2|C155090_G3|C147445_G2|C135694_G1|C123631_G1|C134997_G1|C132080_G1|C113144_G1|C75629_G1|C147449_G1|C127705_G1|C145658_G1|C79779_G1|C150539_G1|C29043_G1|C49339_G1|C145927_G1|C112478_G1|C136708_G1|C27710_G1|C264896_G1|C138173_G1|C159164_…
7300	0.00029732	0.0090135	5	9	2258	28524	ovarian nurse cell to oocyte transport	C138981_G1|C154166_G1|C267367_G1|C155090_G1|C155090_G3
6818	0.00031697	0.0095619	26	159	2258	28524	hydrogen transport	C126031_G1|C145928_G1|C129104_G1|C187261_G1|C109641_G1|C82395_G1|C103910_G1|C299020_G1|C6036_G1|C137703_G1|C188761_G1|C192124_G1|C137703_G2|C147034_G1|C142069_G1|C243908_G1|C136817_G1|C108991_G1|C137876_G2|C113034_G1|C157874_G1|C142945_G1|C141807_G1|C125267_G1|C117278_G1|C157685_G1
6576	0.00031855	0.0095629	42	305	2258	28524	cellular biogenic amine metabolic process	C146004_G1|C137733_G1|C128705_G1|C235785_G1|C130217_G1|C119456_G1|C127110_G1|C135229_G1|C136824_G1|C153287_G2|C135892_G1|C141260_G1|C235665_G1|C28275_G1|C158201_G8|C146439_G1|C4918_G1|C131471_G1|C124261_G1|C119951_G1|C145115_G1|C50945_G1|C145272_G1|C142942_G1|C126116_G1|C138175_G1|C130977_G1|C110058_G1|C78928_G1|C236787_G1|C70746_G1|C132241_G1|C17141_G1|C160121_G3|C113164_G1|C32299_G1|C122846_G1|…
6260	0.00032507	0.0096852	64	522	2258	28524	DNA replication	C136570_G1|C150179_G1|C144463_G1|C142507_G1|C130316_G1|C144646_G1|C151825_G1|C130832_G1|C109660_G1|C54400_G1|C160210_G2|C144229_G3|C79954_G1|C161238_G1|C92163_G1|C159982_G5|C135876_G1|C144217_G1|C167044_G1|C150959_G1|C113764_G1|C136153_G1|C136178_G1|C135513_G1|C138190_G1|C126826_G1|C140009_G1|C142260_G8|C143537_G1|C139040_G1|C16986_G1|C52725_G1|C145437_G1|C145437_G2|C120787_G2|C78912_G1|C104427_G…
43038	0.00032735	0.0096852	20	109	2258	28524	amino acid activation	C22859_G1|C111052_G1|C137327_G1|C145445_G1|C70158_G1|C132373_G1|C55433_G1|C2040_G1|C123355_G1|C79835_G1|C118444_G1|C148438_G1|C147873_G2|C143604_G1|C123543_G1|C129607_G1|C110173_G1|C143204_G1|C144896_G1|C149289_G1
43039	0.00032735	0.0096852	20	109	2258	28524	tRNA aminoacylation	C22859_G1|C111052_G1|C137327_G1|C145445_G1|C70158_G1|C132373_G1|C55433_G1|C2040_G1|C123355_G1|C79835_G1|C118444_G1|C148438_G1|C147873_G2|C143604_G1|C123543_G1|C129607_G1|C110173_G1|C143204_G1|C144896_G1|C149289_G1
33365	0.00034177	0.010064	73	615	2258	28524	protein localization in organelle	C141562_G1|C144790_G1|C41777_G1|C162093_G1|C130894_G1|C126574_G1|C137880_G1|C112022_G1|C160682_G1|C286287_G1|C91568_G1|C134110_G2|C86679_G1|C151825_G1|C141905_G1|C109221_G1|C42416_G1|C117275_G1|C212483_G1|C154487_G1|C142105_G1|C139044_G1|C146941_G11|C211563_G1|C138408_G1|C76799_G1|C133754_G1|C143995_G1|C159164_G1|C93298_G1|C128143_G1|C146826_G1|C133003_G1|C129761_G1|C42000_G1|C121105_G1|C139958_G…
6754	0.00034613	0.010143	16	78	2258	28524	ATP biosynthetic process	C142069_G1|C126031_G1|C145928_G1|C243908_G1|C129104_G1|C43794_G1|C136817_G1|C109641_G1|C290895_G1|C137876_G2|C218359_G1|C117278_G1|C137703_G1|C188761_G1|C137703_G2|C124374_G1
6268	0.00035336	0.010257	8	24	2258	28524	DNA unwinding involved in replication	C150959_G1|C133893_G1|C137571_G1|C126826_G1|C130238_G1|C142802_G1|C16986_G1|C145437_G2
8298	0.00035336	0.010257	8	24	2258	28524	intracellular mRNA localization	C150588_G1|C144790_G1|C110204_G1|C155659_G3|C155090_G1|C131596_G1|C155090_G3|C105409_G1
51443	0.00036347	0.010501	17	86	2258	28524	positive regulation of ubiquitin-protein ligase activity	C50945_G1|C142942_G1|C27406_G1|C110058_G1|C78928_G1|C162431_G1|C70746_G1|C151577_G1|C122802_G1|C17141_G1|C141170_G3|C113164_G1|C134997_G1|C94796_G1|C143311_G1|C137964_G1|C4918_G1
2479	0.0003714	0.01068	9	30	2258	28524	antigen processing and presentation of exogenous peptide antigen via MHC class I, TAP-dependent	C50945_G1|C142942_G1|C113164_G1|C110058_G1|C78928_G1|C70746_G1|C137964_G1|C4918_G1|C17141_G1
819	0.00039698	0.011363	24	144	2258	28524	sister chromatid segregation	C145033_G2|C150539_G1|C29043_G1|C146923_G1|C136708_G1|C112559_G1|C136696_G1|C141508_G1|C31913_G1|C185962_G1|C134290_G2|C137008_G1|C160121_G2|C140743_G2|C160715_G1|C146826_G1|C126322_G1|C160715_G2|C75629_G1|C147449_G1|C132234_G1|C142123_G1|C127035_G1|C144899_G1
50684	0.00040912	0.011656	30	197	2258	28524	regulation of mRNA processing	C155059_G7|C147215_G1|C150588_G1|C155059_G8|C94968_G1|C150074_G2|C146794_G1|C129462_G1|C135285_G1|C151414_G2|C107240_G1|C130266_G1|C269846_G1|C147892_G7|C149678_G2|C83678_G1|C124907_G2|C136209_G1|C122851_G4|C137983_G1|C110833_G1|C127234_G1|C152222_G6|C104574_G1|C129893_G1|C150378_G1|C133875_G1|C141642_G1|C131602_G1|C160190_G1
9201	0.00041913	0.011886	20	111	2258	28524	ribonucleoside triphosphate biosynthetic process	C118049_G1|C142069_G1|C126031_G1|C145928_G1|C243908_G1|C129104_G1|C43794_G1|C136817_G1|C109641_G1|C290895_G1|C114902_G1|C137876_G2|C218359_G1|C139379_G1|C84450_G1|C117278_G1|C137703_G1|C188761_G1|C137703_G2|C124374_G1
43484	0.00042819	0.012088	34	234	2258	28524	regulation of RNA splicing	C151107_G3|C147215_G1|C151107_G2|C150588_G1|C94968_G1|C139721_G1|C150074_G2|C135766_G1|C162008_G1|C136501_G1|C129462_G1|C135285_G1|C151414_G2|C138935_G1|C107240_G1|C269846_G1|C151926_G9|C147892_G7|C83678_G1|C149344_G2|C143209_G1|C124907_G2|C136209_G1|C87950_G1|C137983_G1|C139870_G1|C127234_G1|C142192_G1|C129893_G1|C150378_G1|C133875_G1|C131602_G1|C160190_G1|C131474_G1
19953	0.00043782	0.012303	115	1067	2258	28524	sexual reproduction	C144790_G1|C152943_G5|C82040_G2|C141698_G3|C114251_G1|C2247_G1|C155090_G1|C42237_G1|C60245_G1|C155090_G3|C127705_G1|C138599_G1|C140134_G1|C149139_G2|C133853_G1|C239745_G1|C130591_G1|C27710_G1|C77920_G1|C158995_G1|C85821_G1|C141838_G1|C137677_G1|C95561_G1|C111091_G1|C105409_G1|C49296_G1|C139958_G1|C160190_G1|C143311_G1|C4397_G2|C144654_G1|C152905_G1|C150588_G1|C44009_G1|C140607_G1|C108083_G1|C9195…
6613	0.00045188	0.012583	10	37	2258	28524	cotranslational protein targeting to membrane	C136270_G1|C41777_G1|C85224_G1|C211563_G1|C130894_G1|C11784_G1|C133003_G1|C42416_G1|C212483_G1|C93298_G1
6614	0.00045188	0.012583	10	37	2258	28524	SRP-dependent cotranslational protein targeting to membrane	C136270_G1|C41777_G1|C85224_G1|C211563_G1|C130894_G1|C11784_G1|C133003_G1|C42416_G1|C212483_G1|C93298_G1
70	0.00046673	0.012926	23	137	2258	28524	mitotic sister chromatid segregation	C145033_G2|C150539_G1|C29043_G1|C146923_G1|C136708_G1|C112559_G1|C136696_G1|C141508_G1|C31913_G1|C185962_G1|C134290_G2|C160121_G2|C140743_G2|C160715_G1|C146826_G1|C126322_G1|C160715_G2|C75629_G1|C147449_G1|C132234_G1|C142123_G1|C127035_G1|C144899_G1
9150	0.00046841	0.012926	39	282	2258	28524	purine ribonucleotide metabolic process	C126031_G1|C126329_G1|C145928_G1|C129104_G1|C43794_G1|C120592_G1|C131778_G1|C128023_G1|C153680_G1|C109641_G1|C141833_G1|C290895_G1|C114902_G1|C129139_G1|C143238_G1|C155600_G3|C6036_G1|C146907_G1|C121175_G1|C130786_G1|C137703_G1|C188761_G1|C137703_G2|C131471_G1|C124374_G1|C142069_G1|C133366_G1|C85706_G1|C243908_G1|C138001_G1|C136817_G1|C137876_G2|C218359_G1|C139250_G1|C115439_G1|C117278_G1|C135175…
42594	0.00047226	0.012974	48	369	2258	28524	response to starvation	C122836_G1|C135441_G1|C137999_G1|C127110_G1|C13097_G1|C135376_G1|C126310_G1|C129981_G1|C160682_G1|C134110_G2|C157361_G2|C36366_G1|C145914_G1|C109189_G1|C136830_G1|C140874_G1|C136062_G2|C128163_G1|C170878_G1|C141773_G1|C134892_G1|C141307_G1|C126521_G1|C139044_G1|C146410_G2|C145927_G1|C143152_G1|C147621_G1|C120814_G1|C140237_G1|C137751_G1|C153417_G2|C85410_G1|C136338_G1|C107956_G1|C135366_G1|C14141…
6261	0.00048359	0.013079	31	208	2258	28524	DNA-dependent DNA replication	C120787_G2|C150179_G1|C144463_G1|C78912_G1|C104427_G1|C130238_G1|C156249_G1|C142507_G1|C136501_G1|C133893_G1|C101513_G1|C137571_G1|C144229_G3|C92163_G1|C121395_G1|C152898_G1|C142802_G1|C135876_G1|C167044_G1|C150959_G1|C70224_G1|C145343_G1|C136153_G1|C136178_G1|C138190_G1|C151294_G1|C126826_G1|C144509_G2|C16986_G1|C145437_G1|C145437_G2
46173	0.00048379	0.013079	8	25	2258	28524	polyol biosynthetic process	C171140_G1|C157361_G2|C139853_G1|C119456_G1|C109189_G1|C138690_G1|C113115_G1|C140227_G1
8104	0.00048634	0.013079	282	2963	2258	28524	protein localization	C148023_G4|C144790_G1|C41777_G1|C162093_G1|C130894_G1|C112559_G1|C131222_G1|C162488_G1|C128476_G1|C286287_G1|C78481_G1|C185462_G1|C91568_G1|C134110_G2|C135098_G1|C136830_G1|C212483_G1|C85818_G1|C124766_G1|C71310_G1|C139392_G1|C146941_G11|C147711_G1|C84379_G1|C125444_G1|C185313_G1|C105409_G1|C128143_G1|C113764_G1|C142247_G3|C101746_G1|C129761_G1|C82186_G1|C161770_G1|C142591_G1|C139958_G1|C148676_G…
8334	0.00048685	0.013079	9	31	2258	28524	histone mRNA metabolic process	C130832_G1|C137505_G1|C127910_G1|C110204_G1|C129360_G1|C156008_G2|C123744_G1|C137422_G1|C141203_G2
9083	0.00048685	0.013079	9	31	2258	28524	branched chain family amino acid catabolic process	C289750_G1|C130770_G1|C262634_G1|C211193_G1|C138649_G1|C146248_G1|C136672_G1|C118713_G1|C123063_G1
9791	0.00048883	0.013079	46	350	2258	28524	post-embryonic development	C133017_G1|C131157_G1|C43501_G1|C127110_G1|C145903_G1|C114251_G1|C69508_G1|C109641_G1|C146654_G2|C155290_G8|C140881_G1|C142311_G2|C142568_G1|C152426_G18|C152329_G4|C138339_G1|C153656_G5|C138054_G1|C142642_G1|C65242_G1|C109132_G1|C108110_G1|C267367_G1|C142642_G2|C99948_G1|C146416_G1|C125792_G2|C152898_G1|C148779_G1|C31913_G1|C68096_G1|C127713_G1|C136489_G1|C143592_G1|C144841_G1|C149241_G1|C83773_G…
8103	0.00049546	0.013143	3	3	2258	28524	oocyte microtubule cytoskeleton polarization	C144790_G1|C264491_G1|C105409_G1
42062	0.00049546	0.013143	3	3	2258	28524	long-term strengthening of neuromuscular junction	C156063_G1|C156063_G2|C157136_G1
34404	0.00051376	0.013511	51	400	2258	28524	nucleobase, nucleoside and nucleotide biosynthetic process	C126031_G1|C145928_G1|C99355_G1|C43794_G1|C131778_G1|C128023_G1|C136824_G1|C114251_G1|C109641_G1|C290895_G1|C114902_G1|C107317_G1|C118444_G1|C155600_G3|C121175_G1|C188761_G1|C124374_G1|C139283_G1|C85706_G1|C136817_G1|C235635_G1|C136672_G1|C218359_G1|C139379_G1|C115439_G1|C62247_G1|C117278_G1|C141178_G1|C219304_G1|C129104_G1|C137074_G1|C140330_G1|C125785_G1|C153680_G1|C84450_G1|C143238_G1|C287137_…
34654	0.00051376	0.013511	51	400	2258	28524	nucleobase, nucleoside, nucleotide and nucleic acid biosynthetic process	C126031_G1|C145928_G1|C99355_G1|C43794_G1|C131778_G1|C128023_G1|C136824_G1|C114251_G1|C109641_G1|C290895_G1|C114902_G1|C107317_G1|C118444_G1|C155600_G3|C121175_G1|C188761_G1|C124374_G1|C139283_G1|C85706_G1|C136817_G1|C235635_G1|C136672_G1|C218359_G1|C139379_G1|C115439_G1|C62247_G1|C117278_G1|C141178_G1|C219304_G1|C129104_G1|C137074_G1|C140330_G1|C125785_G1|C153680_G1|C84450_G1|C143238_G1|C287137_…
30071	0.00053949	0.014128	16	81	2258	28524	regulation of mitotic metaphase/anaphase transition	C145033_G2|C136595_G1|C27406_G1|C151577_G1|C122802_G1|C155090_G1|C134290_G2|C93830_G1|C159164_G1|C155090_G3|C141170_G3|C160121_G2|C144694_G1|C140881_G1|C126322_G1|C143311_G1
44085	0.0005476	0.014279	405	4418	2258	28524	cellular component biogenesis	C129750_G1|C142070_G1|C144790_G1|C130487_G1|C127191_G1|C109641_G1|C18744_G1|C136022_G2|C30929_G1|C212483_G1|C127705_G1|C118610_G1|C142103_G1|C136951_G1|C83678_G1|C140759_G1|C130591_G1|C146649_G1|C82880_G1|C79079_G1|C121059_G1|C125444_G1|C113976_G1|C140403_G1|C120261_G1|C129761_G1|C136606_G1|C4397_G2|C140152_G1|C1704_G1|C120764_G1|C125615_G1|C125422_G1|C142676_G1|C191567_G1|C15099_G1|C130612_G1|C1…
30951	0.00055582	0.014433	5	10	2258	28524	establishment or maintenance of microtubule cytoskeleton polarity	C144790_G1|C264491_G1|C148370_G1|C95561_G1|C105409_G1
51188	0.00059529	0.015392	40	295	2258	28524	cofactor biosynthetic process	C155191_G4|C137074_G1|C99355_G1|C109093_G1|C109727_G1|C136824_G1|C121929_G1|C133132_G1|C122353_G1|C98369_G1|C128165_G1|C131794_G1|C134808_G1|C23419_G1|C109785_G1|C138744_G1|C287894_G1|C37787_G1|C139283_G1|C116439_G1|C82597_G1|C138496_G1|C79434_G1|C1967_G1|C112021_G1|C136672_G1|C2246_G1|C114751_G1|C130960_G1|C138903_G1|C266979_G1|C2608_G1|C60527_G1|C149079_G1|C143921_G1|C86242_G1|C125269_G1|C14489…
71103	0.00062583	0.016114	46	354	2258	28524	DNA conformation change	C150074_G2|C141508_G1|C130238_G1|C144646_G1|C121230_G1|C133352_G1|C133893_G1|C148933_G1|C192370_G1|C137571_G1|C147449_G1|C127705_G1|C162571_G1|C139840_G1|C147892_G7|C83678_G1|C141131_G1|C185971_G1|C141108_G2|C110654_G1|C29043_G1|C143962_G1|C158882_G3|C147776_G1|C78928_G1|C136431_G1|C152898_G1|C138974_G1|C285004_G1|C142802_G1|C143995_G1|C140403_G1|C137008_G1|C150959_G1|C235691_G1|C88542_G1|C140743…
9165	0.00063232	0.016214	47	364	2258	28524	nucleotide biosynthetic process	C126031_G1|C145928_G1|C129104_G1|C137074_G1|C99355_G1|C43794_G1|C140330_G1|C131778_G1|C128023_G1|C136824_G1|C153680_G1|C109641_G1|C290895_G1|C114902_G1|C107317_G1|C84450_G1|C143238_G1|C287137_G1|C134808_G1|C155600_G3|C104527_G1|C130786_G1|C137703_G1|C188761_G1|C137703_G2|C124374_G1|C118049_G1|C142069_G1|C139283_G1|C85706_G1|C243908_G1|C136817_G1|C235635_G1|C136672_G1|C68850_G1|C124216_G1|C142678_…
6006	0.00064148	0.01638	49	384	2258	28524	glucose metabolic process	C132729_G1|C108627_G1|C127110_G1|C84953_G1|C186019_G1|C160557_G2|C146899_G1|C143439_G1|C140798_G1|C157361_G2|C125069_G1|C140881_G1|C135671_G1|C137965_G1|C126362_G1|C145658_G1|C137701_G3|C155494_G9|C80177_G1|C2608_G1|C60527_G1|C143166_G1|C143202_G1|C115991_G1|C191233_G1|C140437_G1|C138808_G1|C135766_G1|C153287_G2|C141763_G1|C116878_G1|C82919_G1|C136941_G1|C109189_G1|C263700_G1|C135625_G1|C138744_G…
22416	0.00065063	0.016496	8	26	2258	28524	bristle development	C155290_G8|C140881_G1|C130487_G1|C129026_G1|C134895_G1|C138054_G1|C129824_G1|C137677_G1
9069	0.00065395	0.016496	14	67	2258	28524	serine family amino acid metabolic process	C104153_G1|C288958_G1|C144340_G1|C90959_G1|C261195_G1|C42754_G1|C84726_G1|C143864_G1|C266979_G1|C132849_G1|C128416_G1|C140249_G1|C139322_G1|C109712_G1
2119	0.00065406	0.016496	6	15	2258	28524	nematode larval development	C143670_G1|C125792_G2|C117981_G1|C31913_G1|C109641_G1|C127713_G1
44255	0.00066465	0.016695	149	1455	2258	28524	cellular lipid metabolic process	C137001_G1|C130217_G1|C139853_G1|C115877_G1|C137884_G1|C127110_G1|C102588_G1|C141260_G1|C123063_G1|C31158_G1|C128874_G1|C123295_G1|C113031_G1|C136022_G2|C140939_G1|C126603_G1|C109621_G1|C256647_G1|C284924_G1|C79893_G1|C143152_G1|C85727_G1|C147711_G1|C85116_G1|C95561_G1|C113764_G1|C120370_G1|C19460_G1|C134138_G1|C116514_G1|C118315_G1|C127926_G1|C163332_G1|C135298_G1|C148317_G1|C127863_G1|C13097_G1…
9994	0.00069548	0.017398	19	107	2258	28524	oocyte differentiation	C150588_G1|C144790_G1|C154166_G1|C140607_G1|C82924_G1|C155090_G1|C131596_G1|C95561_G1|C155090_G3|C105409_G1|C109657_G1|C156063_G1|C156063_G2|C136062_G2|C155659_G3|C138054_G1|C264491_G1|C41837_G1|C143311_G1
46364	0.00071689	0.017861	21	124	2258	28524	monosaccharide biosynthetic process	C132729_G1|C108627_G1|C137096_G1|C80177_G1|C84953_G1|C130813_G1|C122338_G1|C141763_G1|C142118_G1|C135331_G1|C116878_G1|C132655_G1|C82919_G1|C157361_G2|C55314_G1|C109189_G1|C263700_G1|C143238_G1|C71219_G1|C143202_G1|C147295_G3
48193	0.00072362	0.017956	64	538	2258	28524	Golgi vesicle transport	C141671_G1|C139102_G1|C162093_G1|C147756_G1|C120034_G1|C91568_G1|C139437_G2|C86679_G1|C135940_G1|C1443_G1|C117275_G1|C124766_G1|C118610_G1|C145247_G1|C133041_G2|C134854_G1|C137751_G1|C23967_G1|C158865_G3|C125444_G1|C105409_G1|C142247_G3|C135668_G2|C101746_G1|C161770_G1|C135364_G1|C136361_G1|C132050_G1|C139958_G1|C56093_G1|C121218_G1|C16764_G1|C129620_G1|C140607_G1|C131031_G1|C122878_G1|C123042_G1…
6401	0.00090361	0.022333	38	282	2258	28524	RNA catabolic process	C155059_G7|C138346_G2|C41777_G1|C155059_G8|C133422_G2|C148561_G10|C110204_G1|C144389_G1|C156008_G2|C162008_G1|C133583_G1|C141203_G2|C138346_G1|C132150_G2|C138872_G1|C130832_G1|C140883_G2|C287139_G1|C137338_G1|C42416_G1|C212483_G1|C156291_G9|C52877_G1|C269846_G1|C141108_G2|C128901_G1|C93298_G1|C110833_G1|C127910_G1|C136470_G1|C139082_G1|C133003_G1|C104574_G1|C211193_G1|C135771_G1|C110229_G1|C13963…
10259	0.00092422	0.02275	15	77	2258	28524	multicellular organismal aging	C135766_G1|C108991_G1|C139074_G1|C127713_G1|C129981_G1|C138981_G1|C157874_G1|C136941_G1|C155692_G1|C122846_G1|C162588_G1|C138054_G1|C186647_G1|C133948_G1|C37787_G1
43648	0.00092914	0.022781	17	93	2258	28524	dicarboxylic acid metabolic process	C136824_G1|C142481_G1|C235635_G1|C141835_G2|C87013_G1|C79748_G1|C69284_G1|C214299_G1|C117416_G1|C87013_G2|C157361_G2|C158596_G1|C109189_G1|C144891_G1|C113709_G1|C62247_G1|C140227_G1
19318	0.00094998	0.023199	58	482	2258	28524	hexose metabolic process	C132729_G1|C108627_G1|C127110_G1|C84953_G1|C186019_G1|C130813_G1|C160557_G2|C146899_G1|C143439_G1|C140798_G1|C157361_G2|C125069_G1|C140881_G1|C135671_G1|C137965_G1|C126362_G1|C145658_G1|C137701_G3|C155494_G9|C80177_G1|C122338_G1|C141207_G2|C187566_G1|C2608_G1|C60527_G1|C143166_G1|C143202_G1|C115991_G1|C191233_G1|C140437_G1|C138808_G1|C135766_G1|C153287_G2|C141763_G1|C143069_G2|C116878_G1|C82919_G…
51321	0.00096581	0.023492	38	283	2258	28524	meiotic cell cycle	C152943_G5|C96022_G1|C118140_G1|C141486_G1|C62046_G1|C141948_G1|C185962_G1|C136631_G1|C134290_G2|C145346_G1|C140881_G1|C141905_G1|C160715_G1|C113144_G1|C160715_G2|C112984_G1|C153895_G1|C109303_G1|C145658_G1|C140583_G1|C138599_G1|C151926_G9|C154166_G1|C136708_G1|C103901_G1|C149598_G1|C109497_G1|C135987_G1|C68096_G1|C144649_G1|C137008_G1|C141742_G1|C160121_G2|C163972_G1|C144841_G1|C135513_G1|C15201…
2164	0.0010201	0.024438	9	34	2258	28524	larval development	C108110_G1|C140881_G1|C143670_G1|C125792_G2|C117981_G1|C138054_G1|C31913_G1|C109641_G1|C127713_G1
9070	0.0010201	0.024438	9	34	2258	28524	serine family amino acid biosynthetic process	C288958_G1|C132849_G1|C128416_G1|C90959_G1|C261195_G1|C42754_G1|C140249_G1|C84726_G1|C143864_G1
46394	0.0010206	0.024438	56	463	2258	28524	carboxylic acid biosynthetic process	C137001_G1|C102588_G1|C261195_G1|C136824_G1|C112080_G1|C123295_G1|C92407_G1|C136022_G2|C140249_G1|C144284_G1|C126603_G1|C130818_G1|C149281_G1|C284924_G1|C85727_G1|C42754_G1|C143213_G1|C84726_G1|C117847_G1|C29656_G1|C125056_G1|C124184_G1|C42543_G1|C128416_G1|C143921_G1|C62247_G1|C140227_G1|C118315_G1|C142259_G1|C148317_G1|C90959_G1|C116505_G1|C143864_G1|C101449_G1|C161227_G1|C132849_G1|C137206_G1|…
16053	0.0010206	0.024438	56	463	2258	28524	organic acid biosynthetic process	C137001_G1|C102588_G1|C261195_G1|C136824_G1|C112080_G1|C123295_G1|C92407_G1|C136022_G2|C140249_G1|C144284_G1|C126603_G1|C130818_G1|C149281_G1|C284924_G1|C85727_G1|C42754_G1|C143213_G1|C84726_G1|C117847_G1|C29656_G1|C125056_G1|C124184_G1|C42543_G1|C128416_G1|C143921_G1|C62247_G1|C140227_G1|C118315_G1|C142259_G1|C148317_G1|C90959_G1|C116505_G1|C143864_G1|C101449_G1|C161227_G1|C132849_G1|C137206_G1|…
9206	0.001052	0.025094	17	94	2258	28524	purine ribonucleoside triphosphate biosynthetic process	C142069_G1|C126031_G1|C145928_G1|C243908_G1|C129104_G1|C43794_G1|C136817_G1|C109641_G1|C290895_G1|C114902_G1|C137876_G2|C218359_G1|C117278_G1|C137703_G1|C188761_G1|C137703_G2|C124374_G1
44249	0.0011042	0.026091	685	7853	2258	28524	cellular biosynthetic process	C132668_G2|C235800_G1|C127110_G1|C145382_G1|C131778_G1|C146593_G1|C128023_G1|C136824_G1|C121929_G1|C127191_G1|C190217_G1|C163951_G1|C141260_G1|C109641_G1|C42237_G1|C139437_G2|C162889_G1|C138524_G3|C18744_G1|C136022_G2|C138960_G1|C30929_G1|C84716_G1|C23419_G1|C212483_G1|C127705_G1|C123744_G1|C13434_G1|C115287_G1|C130818_G1|C83678_G1|C55901_G1|C159982_G5|C122338_G1|C135407_G1|C113976_G1|C79835_G1|C…
8355	0.0011224	0.026091	8	28	2258	28524	olfactory learning	C138981_G1|C153813_G1|C153813_G2|C140881_G1|C264491_G1|C146654_G2|C130148_G2|C149431_G1
7301	0.0011277	0.026091	4	7	2258	28524	female germline ring canal formation	C138981_G1|C154166_G1|C155090_G1|C155090_G3
45448	0.0011277	0.026091	4	7	2258	28524	mitotic cell cycle, embryonic	C95260_G2|C136062_G2|C68096_G1|C149431_G1
30720	0.0011277	0.026091	4	7	2258	28524	oocyte localization involved in germarium-derived egg chamber formation	C109657_G1|C138054_G1|C145276_G1|C95561_G1
30725	0.0011277	0.026091	4	7	2258	28524	germline ring canal formation	C138981_G1|C154166_G1|C155090_G1|C155090_G3
48135	0.0011277	0.026091	4	7	2258	28524	female germ-line cyst formation	C154166_G1|C156063_G1|C156063_G2|C136062_G2
48790	0.0011277	0.026091	4	7	2258	28524	maintenance of presynaptic active zone structure	C156063_G1|C127506_G1|C156063_G2|C157136_G1
46331	0.0011365	0.026196	7	22	2258	28524	lateral inhibition	C133017_G1|C100023_G2|C150588_G1|C112634_G1|C243908_G1|C138054_G1|C117128_G1
9145	0.0011885	0.027291	17	95	2258	28524	purine nucleoside triphosphate biosynthetic process	C142069_G1|C126031_G1|C145928_G1|C243908_G1|C129104_G1|C43794_G1|C136817_G1|C109641_G1|C290895_G1|C114902_G1|C137876_G2|C218359_G1|C117278_G1|C137703_G1|C188761_G1|C137703_G2|C124374_G1
44275	0.0012471	0.02853	31	220	2258	28524	cellular carbohydrate catabolic process	C108627_G1|C127863_G1|C139853_G1|C138808_G1|C84953_G1|C186019_G1|C141763_G1|C116878_G1|C140798_G1|C136941_G1|C90164_G1|C263700_G1|C135625_G1|C143299_G2|C126362_G1|C137701_G3|C147730_G1|C239533_G1|C80177_G1|C132877_G1|C142911_G1|C142911_G2|C140299_G1|C140276_G1|C134457_G1|C159547_G8|C55314_G1|C60527_G1|C143166_G1|C143202_G1|C115991_G1
6521	0.0012779	0.029126	9	35	2258	28524	regulation of cellular amino acid metabolic process	C50945_G1|C142942_G1|C113164_G1|C110058_G1|C78928_G1|C70746_G1|C137964_G1|C4918_G1|C17141_G1
9199	0.001342	0.030475	28	193	2258	28524	ribonucleoside triphosphate metabolic process	C126031_G1|C126329_G1|C145928_G1|C129104_G1|C43794_G1|C131778_G1|C128023_G1|C109641_G1|C290895_G1|C114902_G1|C84450_G1|C6036_G1|C137703_G1|C188761_G1|C137703_G2|C131471_G1|C124374_G1|C118049_G1|C142069_G1|C85706_G1|C243908_G1|C136817_G1|C137876_G2|C218359_G1|C139379_G1|C117278_G1|C141178_G1|C157685_G1
9058	0.0013716	0.031033	697	8017	2258	28524	biosynthetic process	C132668_G2|C235800_G1|C127110_G1|C145382_G1|C131778_G1|C146593_G1|C128023_G1|C136824_G1|C121929_G1|C127191_G1|C190217_G1|C163951_G1|C141260_G1|C109641_G1|C42237_G1|C139437_G2|C162889_G1|C138524_G3|C18744_G1|C136022_G2|C138960_G1|C30929_G1|C84716_G1|C23419_G1|C212483_G1|C127705_G1|C123744_G1|C13434_G1|C115287_G1|C130818_G1|C83678_G1|C55901_G1|C159982_G5|C147711_G1|C122338_G1|C135407_G1|C113976_G1|…
6575	0.0013801	0.03111	59	500	2258	28524	cellular amino acid derivative metabolic process	C137733_G1|C235785_G1|C130217_G1|C119456_G1|C127110_G1|C135229_G1|C40967_G1|C136824_G1|C135892_G1|C141260_G1|C87013_G1|C87013_G2|C146439_G1|C137011_G1|C4918_G1|C124261_G1|C50945_G1|C42754_G1|C143213_G1|C236787_G1|C141246_G1|C132241_G1|C17141_G1|C266979_G1|C160121_G3|C113164_G1|C122846_G1|C62247_G1|C116514_G1|C135861_G1|C163332_G1|C146004_G1|C128705_G1|C153287_G2|C235665_G1|C28275_G1|C290185_G1|C1…
5984	0.0014088	0.031642	6	17	2258	28524	disaccharide metabolic process	C147730_G1|C82040_G2|C82040_G1|C151665_G1|C129228_G1|C140276_G1
45047	0.0014514	0.032479	12	57	2258	28524	protein targeting to ER	C136270_G1|C41777_G1|C85224_G1|C211563_G1|C130894_G1|C11784_G1|C133003_G1|C109221_G1|C42416_G1|C212483_G1|C98198_G1|C93298_G1
6399	0.001474	0.032867	41	319	2258	28524	tRNA metabolic process	C111052_G1|C11485_G1|C125785_G1|C141541_G1|C145445_G1|C2040_G1|C118444_G1|C143891_G1|C119116_G1|C151825_G1|C148438_G1|C142980_G1|C147873_G2|C123543_G1|C129607_G1|C129360_G1|C130371_G1|C158210_G8|C211343_G1|C144896_G1|C137422_G1|C88457_G1|C22859_G1|C91011_G1|C137327_G1|C138974_G1|C70158_G1|C135016_G1|C106460_G1|C132373_G1|C55433_G1|C137956_G1|C123355_G1|C79835_G1|C143604_G1|C80490_G1|C129761_G1|C1…
7064	0.001523	0.033678	7	23	2258	28524	mitotic sister chromatid cohesion	C150539_G1|C160715_G1|C160715_G2|C136696_G1|C75629_G1|C185962_G1|C127035_G1
103	0.0015268	0.033678	5	12	2258	28524	sulfate assimilation	C108197_G1|C109589_G1|C124954_G1|C106726_G1|C133860_G1
19401	0.0015268	0.033678	5	12	2258	28524	alditol biosynthetic process	C157361_G2|C139853_G1|C119456_G1|C109189_G1|C140227_G1
7059	0.0015522	0.034115	40	310	2258	28524	chromosome segregation	C146923_G1|C112559_G1|C136696_G1|C109093_G1|C141508_G1|C141486_G1|C146858_G1|C185962_G1|C134290_G2|C147445_G2|C160715_G1|C126322_G1|C160715_G2|C75629_G1|C147449_G1|C21429_G1|C147892_G7|C145033_G2|C150539_G1|C141131_G1|C29043_G1|C49339_G1|C136708_G1|C285407_G1|C154472_G1|C109497_G1|C31913_G1|C120400_G1|C137008_G1|C160121_G2|C144694_G1|C145343_G1|C144841_G1|C140743_G2|C146826_G1|C15234_G1|C132234_G…
31047	0.0015706	0.034396	28	195	2258	28524	gene silencing by RNA	C131707_G2|C155059_G7|C152943_G5|C155059_G8|C143420_G1|C142561_G1|C151825_G1|C145346_G1|C140883_G2|C112984_G1|C136062_G2|C211343_G1|C153895_G1|C156291_G9|C140583_G1|C149678_G2|C106460_G1|C82736_G1|C146189_G1|C135987_G1|C263904_G1|C141742_G1|C122851_G4|C41762_G1|C104574_G1|C129761_G1|C143462_G1|C140934_G1
51352	0.0017002	0.036973	12	58	2258	28524	negative regulation of ligase activity	C141170_G3|C50945_G1|C142942_G1|C113164_G1|C27406_G1|C110058_G1|C70746_G1|C151577_G1|C122802_G1|C137964_G1|C4918_G1|C17141_G1
51444	0.0017002	0.036973	12	58	2258	28524	negative regulation of ubiquitin-protein ligase activity	C141170_G3|C50945_G1|C142942_G1|C113164_G1|C27406_G1|C110058_G1|C70746_G1|C151577_G1|C122802_G1|C137964_G1|C4918_G1|C17141_G1
46034	0.0018198	0.039433	23	151	2258	28524	ATP metabolic process	C142069_G1|C126031_G1|C126329_G1|C145928_G1|C85706_G1|C243908_G1|C129104_G1|C43794_G1|C136817_G1|C131778_G1|C109641_G1|C290895_G1|C137876_G2|C218359_G1|C6036_G1|C117278_G1|C137703_G1|C141178_G1|C157685_G1|C188761_G1|C137703_G2|C131471_G1|C124374_G1
9074	0.0018334	0.03945	8	30	2258	28524	aromatic amino acid family catabolic process	C235665_G1|C126116_G1|C163681_G1|C136824_G1|C136802_G1|C62247_G1|C130680_G1|C265232_G1
15985	0.0018398	0.03945	11	51	2258	28524	energy coupled proton transport, down electrochemical gradient	C142069_G1|C126031_G1|C137876_G2|C145928_G1|C129104_G1|C136817_G1|C109641_G1|C117278_G1|C137703_G1|C188761_G1|C137703_G2
15986	0.0018398	0.03945	11	51	2258	28524	ATP synthesis coupled proton transport	C142069_G1|C126031_G1|C137876_G2|C145928_G1|C129104_G1|C136817_G1|C109641_G1|C117278_G1|C137703_G1|C188761_G1|C137703_G2
45451	0.0018643	0.039699	3	4	2258	28524	pole plasm oskar mRNA localization	C150588_G1|C131596_G1|C105409_G1
31038	0.0018643	0.039699	3	4	2258	28524	myosin II filament assembly or disassembly	C267367_G1|C140874_G1|C153656_G5
6633	0.0019181	0.040703	29	207	2258	28524	fatty acid biosynthetic process	C148317_G1|C137001_G1|C102588_G1|C116505_G1|C112080_G1|C101449_G1|C123295_G1|C92407_G1|C161227_G1|C136022_G2|C137206_G1|C55812_G1|C135696_G1|C126603_G1|C284924_G1|C89203_G1|C85727_G1|C138496_G1|C133752_G1|C117847_G1|C29656_G1|C124184_G1|C24673_G1|C146495_G1|C157685_G3|C143921_G1|C148078_G1|C118315_G1|C157685_G2
46033	0.00195	0.041238	9	37	2258	28524	AMP metabolic process	C218359_G1|C85706_G1|C131778_G1|C128023_G1|C143238_G1|C115439_G1|C135175_G1|C130786_G1|C141178_G1
6733	0.0019694	0.041434	21	134	2258	28524	oxidoreduction coenzyme metabolic process	C139283_G1|C82597_G1|C137074_G1|C99355_G1|C84953_G1|C136824_G1|C133132_G1|C136672_G1|C117416_G1|C28275_G1|C55314_G1|C131794_G1|C134808_G1|C86242_G1|C143202_G1|C60400_G1|C62247_G1|C133464_G1|C115991_G1|C37787_G1|C147034_G1
8407	0.0019727	0.041434	6	18	2258	28524	bristle morphogenesis	C155290_G8|C140881_G1|C130487_G1|C129026_G1|C134895_G1|C138054_G1
35159	0.0021141	0.044158	4	8	2258	28524	regulation of tube length, open tracheal system	C267367_G1|C157874_G1|C153656_G5|C146654_G2
32784	0.0021168	0.044158	17	100	2258	28524	regulation of RNA elongation	C145381_G1|C131565_G1|C126926_G1|C78912_G1|C127191_G1|C88208_G1|C144571_G2|C143696_G1|C151891_G2|C46445_G1|C139717_G1|C158882_G9|C78138_G1|C119783_G1|C130266_G1|C132661_G1|C151926_G9
226	0.002128	0.044242	82	754	2258	28524	microtubule cytoskeleton organization	C144790_G1|C132668_G2|C156927_G1|C126574_G1|C2247_G1|C155090_G1|C134290_G2|C155090_G3|C151607_G1|C147445_G2|C86679_G1|C135694_G1|C123631_G1|C153813_G1|C4159_G1|C151414_G2|C153813_G2|C140881_G1|C113144_G1|C145914_G1|C119760_G1|C154028_G1|C148987_G1|C121328_G1|C122126_G1|C154166_G1|C146649_G1|C136708_G1|C27710_G1|C143209_G1|C138173_G1|C126399_G1|C158865_G3|C95561_G1|C105409_G1|C160121_G2|C142247_G1…
6007	0.002223	0.045982	18	109	2258	28524	glucose catabolic process	C108627_G1|C138808_G1|C84953_G1|C186019_G1|C132877_G1|C142911_G1|C142911_G2|C140299_G1|C141763_G1|C116878_G1|C134457_G1|C55314_G1|C60527_G1|C263700_G1|C135625_G1|C143202_G1|C126362_G1|C115991_G1
43933	0.0022266	0.045982	261	2794	2258	28524	macromolecular complex subunit organization	C129750_G1|C144360_G1|C142070_G1|C144790_G1|C41777_G1|C146593_G1|C127191_G1|C285460_G1|C109641_G1|C130779_G1|C99800_G1|C78481_G1|C144646_G1|C18744_G1|C136022_G2|C29740_G1|C30929_G1|C212483_G1|C127705_G1|C123744_G1|C146907_G1|C118610_G1|C83678_G1|C146999_G1|C55901_G1|C82880_G1|C84379_G1|C121059_G1|C141838_G1|C125444_G1|C113976_G1|C140403_G1|C144348_G1|C120261_G1|C2875_G1|C129761_G1|C60400_G1|C1420…
6096	0.0023013	0.046968	15	84	2258	28524	glycolysis	C108627_G1|C138808_G1|C84953_G1|C186019_G1|C132877_G1|C142911_G1|C142911_G2|C140299_G1|C141763_G1|C116878_G1|C134457_G1|C60527_G1|C263700_G1|C135625_G1|C126362_G1
35317	0.0023202	0.046968	5	13	2258	28524	imaginal disc-derived wing hair organization	C267367_G1|C155290_G8|C134895_G1|C153656_G5|C78416_G1
7304	0.0023202	0.046968	5	13	2258	28524	chorion-containing eggshell formation	C145738_G1|C161227_G1|C108083_G1|C138054_G1|C149431_G1
7306	0.0023202	0.046968	5	13	2258	28524	eggshell chorion assembly	C145738_G1|C161227_G1|C108083_G1|C138054_G1|C149431_G1
7349	0.0023202	0.046968	5	13	2258	28524	cellularization	C136062_G2|C140607_G1|C155090_G1|C149431_G1|C155090_G3
30703	0.0023202	0.046968	5	13	2258	28524	eggshell formation	C145738_G1|C161227_G1|C108083_G1|C138054_G1|C149431_G1
422	0.0023518	0.047453	14	76	2258	28524	mitochondrion degradation	C139044_G1|C145927_G1|C122583_G1|C120814_G1|C135366_G1|C152336_G5|C83773_G1|C136830_G1|C210911_G1|C128163_G1|C29145_G1|C134892_G1|C186647_G1|C139138_G1

## Sheet: D14-9C
GO-ID	p-value	corr p-value	x	n	X	N	Description	Genes in test set
22904	1.5583e-05	0.0051048	3	78	18	28524	respiratory electron transport chain	C129954_G1|C154242_G1|C16721_G1
22900	2.2389e-05	0.0051048	3	88	18	28524	electron transport chain	C129954_G1|C154242_G1|C16721_G1
45333	0.00029999	0.036369	3	211	18	28524	cellular respiration	C129954_G1|C154242_G1|C16721_G1
42773	0.00031902	0.036369	2	42	18	28524	ATP synthesis coupled electron transport	C129954_G1|C154242_G1

## Sheet: D14-11C
GO-ID	p-value	corr p-value	x	n	X	N	Description	Genes in test set
44237	3.3584e-30	1.2677e-26	1757	15307	2751	28524	cellular metabolic process	C151107_G3|C130005_G1|C151107_G2|C132668_G2|C125170_G1|C127110_G1|C121929_G1|C127191_G1|C138925_G1|C141260_G1|C109641_G1|C60245_G1|C133352_G1|C138524_G3|C162889_G1|C88541_G1|C126827_G1|C115883_G1|C146941_G11|C80091_G1|C159982_G5|C122338_G1|C113976_G1|C79835_G1|C97373_G1|C136470_G1|C129761_G1|C143166_G1|C78452_G1|C4397_G2|C163332_G1|C144824_G1|C122752_G1|C157183_G5|C140437_G1|C144389_G1|C141833_G1…
8152	3.8391e-30	1.2677e-26	1836	16158	2751	28524	metabolic process	C151107_G3|C130005_G1|C151107_G2|C132668_G2|C125170_G1|C127110_G1|C121929_G1|C127191_G1|C138925_G1|C141260_G1|C109641_G1|C60245_G1|C133352_G1|C138524_G3|C162889_G1|C88541_G1|C126827_G1|C115883_G1|C146941_G11|C80091_G1|C159982_G5|C113232_G1|C122338_G1|C113976_G1|C79835_G1|C97373_G1|C136470_G1|C129761_G1|C143166_G1|C78452_G1|C4397_G2|C163332_G1|C144824_G1|C122752_G1|C157183_G5|C140437_G1|C144389_G1…
6396	4.2106e-27	9.2689e-24	264	1406	2751	28524	RNA processing	C129750_G1|C144360_G1|C154637_G5|C146593_G1|C90334_G1|C286287_G1|C119116_G1|C3627_G1|C212483_G1|C123744_G1|C122797_G1|C137422_G1|C79079_G1|C121661_G1|C97373_G1|C132358_G1|C146151_G1|C1257_G1|C129761_G1|C110750_G1|C243393_G1|C140152_G1|C138455_G2|C1704_G1|C107867_G1|C141541_G1|C142374_G1|C158101_G3|C123418_G2|C146794_G1|C142980_G1|C15099_G1|C147661_G1|C126993_G1|C92070_G1|C69999_G1|C112101_G1|C145…
16071	7.6724e-26	1.2667e-22	216	1081	2751	28524	mRNA metabolic process	C129750_G1|C144360_G1|C41777_G1|C154637_G5|C146593_G1|C90334_G1|C109102_G1|C286287_G1|C3627_G1|C115075_G1|C212483_G1|C123744_G1|C122797_G1|C4918_G1|C137422_G1|C121661_G1|C97373_G1|C146151_G1|C1257_G1|C136470_G1|C110750_G1|C110229_G1|C142374_G1|C144389_G1|C158101_G3|C146794_G1|C126993_G1|C92070_G1|C69999_G1|C81188_G1|C52877_G1|C147831_G1|C141918_G2|C132600_G1|C56403_G1|C110058_G1|C70746_G1|C18761_…
22613	1.3274e-25	1.7532e-22	161	707	2751	28524	ribonucleoprotein complex biogenesis	C129750_G1|C136570_G1|C144790_G1|C101245_G1|C120567_G1|C193005_G1|C102588_G1|C109102_G1|C155090_G1|C139962_G1|C103959_G1|C155090_G3|C149139_G5|C144695_G1|C28738_G1|C18744_G1|C240680_G1|C133515_G1|C30929_G1|C211343_G1|C212483_G1|C122797_G1|C114898_G1|C136951_G1|C140759_G1|C31707_G1|C109449_G1|C79079_G1|C113976_G1|C144348_G1|C142052_G1|C243393_G1|C140152_G1|C120758_G1|C1704_G1|C120764_G1|C107867_G1…
44238	5.4985e-24	6.052e-21	1701	15057	2751	28524	primary metabolic process	C151107_G3|C130005_G1|C151107_G2|C132668_G2|C127110_G1|C121929_G1|C127191_G1|C138925_G1|C141260_G1|C109641_G1|C60245_G1|C133352_G1|C138524_G3|C162889_G1|C88541_G1|C126827_G1|C115883_G1|C146941_G11|C80091_G1|C159982_G5|C113232_G1|C122338_G1|C113976_G1|C79835_G1|C97373_G1|C136470_G1|C129761_G1|C143166_G1|C78452_G1|C4397_G2|C163332_G1|C144824_G1|C122752_G1|C157183_G5|C140437_G1|C144389_G1|C141833_G1…
6397	9.7841e-22	9.2306e-19	170	829	2751	28524	mRNA processing	C129750_G1|C144360_G1|C154637_G5|C143804_G1|C210905_G1|C120567_G1|C146593_G1|C35469_G1|C90334_G1|C160682_G1|C286287_G1|C103959_G1|C132150_G2|C3627_G1|C151414_G2|C93912_G1|C151414_G1|C287139_G1|C240680_G1|C211343_G1|C114726_G1|C123744_G1|C130266_G1|C122797_G1|C261140_G1|C149678_G2|C63502_G1|C109449_G1|C138974_G1|C121661_G1|C97373_G1|C137505_G1|C146151_G1|C1257_G1|C110750_G1|C142374_G1|C162008_G1|C…
8380	5.4508e-21	4.4996e-18	142	649	2751	28524	RNA splicing	C129750_G1|C144360_G1|C54739_G1|C154637_G5|C143804_G1|C210905_G1|C120567_G1|C35469_G1|C90334_G1|C160682_G1|C286287_G1|C103959_G1|C3627_G1|C151414_G2|C93912_G1|C151414_G1|C287139_G1|C240680_G1|C211343_G1|C123744_G1|C122797_G1|C261140_G1|C63502_G1|C138974_G1|C121661_G1|C97373_G1|C1257_G1|C162008_G1|C158101_G3|C154481_G8|C146794_G1|C126829_G1|C126993_G1|C92070_G1|C69999_G1|C81188_G1|C147892_G7|C8845…
9056	1.0628e-20	7.7983e-18	450	3089	2751	28524	catabolic process	C130005_G1|C125170_G1|C40537_G1|C127110_G1|C146593_G1|C186019_G1|C136824_G1|C109102_G1|C118713_G1|C185702_G1|C60245_G1|C139437_G2|C88541_G1|C20405_G1|C186718_G1|C212483_G1|C130818_G1|C142642_G1|C101030_G1|C142642_G2|C79893_G1|C239533_G1|C136298_G1|C147711_G1|C146248_G1|C140403_G1|C148464_G3|C136470_G1|C143166_G1|C110229_G1|C134138_G1|C136595_G1|C122752_G1|C137003_G1|C157183_G5|C143659_G1|C123126_…
44248	4.0342e-20	2.6642e-17	393	2623	2751	28524	cellular catabolic process	C130005_G1|C125170_G1|C127110_G1|C146593_G1|C136824_G1|C109102_G1|C118713_G1|C185702_G1|C60245_G1|C139437_G2|C88541_G1|C20405_G1|C186718_G1|C212483_G1|C130818_G1|C142642_G1|C101030_G1|C142642_G2|C79893_G1|C136298_G1|C146248_G1|C140403_G1|C148464_G3|C136470_G1|C110229_G1|C134138_G1|C136595_G1|C122752_G1|C157183_G5|C143659_G1|C144389_G1|C108808_G1|C146341_G1|C161551_G2|C130612_G1|C78921_G1|C142332_…
6412	6.3529e-20	3.8141e-17	148	707	2751	28524	translation	C41777_G1|C132668_G2|C122840_G2|C296206_G1|C190217_G1|C163951_G1|C42237_G1|C118444_G1|C110237_G1|C162889_G1|C148438_G1|C4159_G1|C18744_G1|C26912_G1|C30929_G1|C84716_G1|C212483_G1|C146750_G1|C13434_G1|C115287_G1|C55901_G1|C287938_G1|C154472_G1|C135407_G1|C113976_G1|C79835_G1|C237767_G1|C143604_G1|C139650_G1|C74560_G1|C104528_G1|C142052_G1|C149289_G1|C243393_G1|C115190_G1|C136270_G1|C120758_G1|C129…
42254	1.8779e-17	1.0335e-14	100	424	2751	28524	ribosome biogenesis	C136570_G1|C101245_G1|C193005_G1|C102588_G1|C139962_G1|C144695_G1|C28738_G1|C133515_G1|C30929_G1|C212483_G1|C114898_G1|C136951_G1|C140759_G1|C31707_G1|C79079_G1|C144348_G1|C243393_G1|C140152_G1|C120758_G1|C1704_G1|C120764_G1|C107867_G1|C65438_G1|C132207_G1|C123418_G2|C191567_G1|C142980_G1|C263666_G1|C15099_G1|C139458_G1|C147661_G1|C264100_G1|C91368_G1|C137103_G1|C112101_G1|C145101_G3|C125153_G1|C…
30707	2.6998e-17	1.3715e-14	29	50	2751	28524	ovarian follicle cell development	C150588_G1|C44009_G1|C140607_G1|C108083_G1|C141986_G3|C155090_G1|C155090_G3|C109657_G1|C138981_G1|C161227_G1|C140881_G1|C98021_G1|C129026_G1|C122497_G1|C153656_G5|C138054_G1|C140992_G3|C129974_G1|C149431_G1|C145738_G1|C267367_G1|C126399_G1|C141612_G1|C137677_G1|C95561_G1|C156063_G1|C156063_G2|C134415_G1|C78416_G1
6457	1.3164e-13	6.0222e-11	78	335	2751	28524	protein folding	C149930_G13|C152943_G5|C151132_G5|C155659_G9|C91933_G1|C126375_G1|C160682_G1|C27802_G1|C120618_G1|C108197_G1|C74853_G1|C139892_G1|C145623_G1|C137011_G1|C79127_G1|C147332_G5|C161716_G1|C133853_G1|C109589_G1|C80091_G1|C99157_G1|C126399_G1|C9943_G1|C146265_G2|C141838_G1|C48712_G1|C145536_G1|C58139_G1|C1035_G1|C81514_G1|C142567_G1|C118596_G1|C53913_G1|C72092_G1|C135861_G1|C147947_G2|C122274_G1|C14482…
6403	1.3679e-13	6.0222e-11	72	297	2751	28524	RNA localization	C136570_G1|C144790_G1|C131373_G1|C11485_G1|C110204_G1|C141950_G2|C142783_G1|C155090_G1|C78481_G1|C155090_G3|C133730_G1|C151825_G1|C130832_G1|C141387_G1|C287139_G1|C149309_G1|C127705_G1|C123744_G1|C154487_G1|C269846_G1|C63502_G1|C137455_G1|C141020_G1|C133754_G1|C131596_G1|C159164_G1|C95561_G1|C105409_G1|C1257_G1|C262096_G1|C136470_G1|C139082_G1|C129761_G1|C42000_G1|C239642_G1|C150500_G1|C126120_G1…
377	1.5463e-13	6.3822e-11	82	362	2751	28524	RNA splicing, via transesterification reactions with bulged adenosine as nucleophile	C129750_G1|C144360_G1|C54739_G1|C210905_G1|C120567_G1|C35469_G1|C140345_G1|C286287_G1|C103959_G1|C129462_G1|C3627_G1|C151414_G2|C240680_G1|C79089_G1|C115080_G1|C123744_G1|C143182_G1|C123708_G1|C122797_G1|C261140_G1|C63502_G1|C140784_G1|C118156_G1|C222506_G1|C28877_G1|C264533_G1|C133294_G1|C135967_G1|C121661_G1|C97373_G1|C108982_G1|C127234_G1|C142192_G1|C160227_G5|C89258_G1|C147215_G1|C105063_G1|C…
375	2.8999e-13	1.1265e-10	82	366	2751	28524	RNA splicing, via transesterification reactions	C129750_G1|C144360_G1|C54739_G1|C210905_G1|C120567_G1|C35469_G1|C140345_G1|C286287_G1|C103959_G1|C129462_G1|C3627_G1|C151414_G2|C240680_G1|C79089_G1|C115080_G1|C123744_G1|C143182_G1|C123708_G1|C122797_G1|C261140_G1|C63502_G1|C140784_G1|C118156_G1|C222506_G1|C28877_G1|C264533_G1|C133294_G1|C135967_G1|C121661_G1|C97373_G1|C108982_G1|C127234_G1|C142192_G1|C160227_G5|C89258_G1|C147215_G1|C105063_G1|C…
398	3.7192e-13	1.3645e-10	81	361	2751	28524	nuclear mRNA splicing, via spliceosome	C129750_G1|C144360_G1|C210905_G1|C120567_G1|C35469_G1|C140345_G1|C286287_G1|C103959_G1|C129462_G1|C3627_G1|C151414_G2|C240680_G1|C79089_G1|C115080_G1|C123744_G1|C143182_G1|C123708_G1|C122797_G1|C261140_G1|C63502_G1|C140784_G1|C118156_G1|C222506_G1|C28877_G1|C264533_G1|C133294_G1|C135967_G1|C121661_G1|C97373_G1|C108982_G1|C127234_G1|C142192_G1|C160227_G5|C89258_G1|C147215_G1|C105063_G1|C134144_G1|…
7049	7.7331e-13	2.6879e-10	306	2149	2751	28524	cell cycle	C132668_G2|C152943_G5|C131434_G1|C149882_G1|C145485_G1|C112559_G1|C261195_G1|C128510_G1|C130550_G1|C144646_G1|C135694_G1|C137663_G1|C140874_G1|C127705_G1|C121328_G1|C138599_G1|C140134_G1|C4918_G1|C49339_G1|C146941_G11|C146649_G1|C264896_G1|C142247_G1|C142247_G3|C144841_G1|C144302_G1|C262096_G1|C129761_G1|C48140_G1|C94084_G1|C140152_G1|C27788_G1|C142798_G1|C136595_G1|C157183_G5|C143235_G1|C146415_…
34621	1.0412e-12	3.4171e-10	229	1502	2751	28524	cellular macromolecular complex subunit organization	C131887_G1|C129750_G1|C142070_G1|C144790_G1|C41777_G1|C133913_G1|C146593_G1|C285460_G1|C109641_G1|C109102_G1|C128510_G1|C130779_G1|C78481_G1|C144646_G1|C18744_G1|C29740_G1|C30929_G1|C123813_G1|C154351_G1|C212483_G1|C127705_G1|C123744_G1|C146907_G1|C122797_G1|C118610_G1|C83678_G1|C55901_G1|C82880_G1|C121059_G1|C141838_G1|C113976_G1|C140403_G1|C144348_G1|C120261_G1|C2875_G1|C262096_G1|C129761_G1|C1…
278	1.0866e-12	3.4171e-10	184	1136	2751	28524	mitotic cell cycle	C132668_G2|C131434_G1|C122840_G2|C149882_G1|C210905_G1|C112559_G1|C136696_G1|C141508_G1|C141486_G1|C126933_G1|C115221_G1|C126119_G1|C135164_G1|C155090_G1|C160682_G1|C138476_G1|C142507_G1|C130550_G1|C155090_G3|C147445_G2|C135694_G1|C146664_G1|C264257_G1|C137663_G1|C4159_G1|C151414_G2|C75629_G1|C127705_G1|C132556_G1|C121328_G1|C140134_G1|C4918_G1|C185436_G1|C65667_G1|C144982_G1|C49339_G1|C146941_G1…
7444	1.2708e-12	3.8147e-10	30	73	2751	28524	imaginal disc development	C133017_G1|C131157_G1|C145903_G1|C261195_G1|C69508_G1|C82924_G1|C146654_G2|C141986_G3|C155290_G8|C140881_G1|C122497_G1|C153656_G5|C138054_G1|C140992_G3|C39366_G1|C109132_G1|C108110_G1|C267367_G1|C99948_G1|C68096_G1|C136489_G1|C144841_G1|C158882_G9|C134895_G1|C264491_G1|C104155_G1|C78416_G1|C141698_G1|C143405_G1|C160190_G1
44265	1.9265e-12	5.5315e-10	218	1420	2751	28524	cellular macromolecule catabolic process	C41777_G1|C146593_G1|C285460_G1|C122391_G1|C109102_G1|C60245_G1|C139437_G2|C134110_G2|C115075_G1|C88541_G1|C20405_G1|C186718_G1|C212483_G1|C121328_G1|C138599_G1|C4918_G1|C142642_G1|C239745_G1|C142642_G2|C140403_G1|C46445_G1|C136470_G1|C110229_G1|C27788_G1|C136595_G1|C122752_G1|C104532_G1|C157183_G5|C143659_G1|C143229_G1|C144389_G1|C108808_G1|C146341_G1|C161551_G2|C17068_G1|C78921_G1|C142332_G1|C3…
22618	3.1728e-12	8.7305e-10	82	382	2751	28524	ribonucleoprotein complex assembly	C129750_G1|C144790_G1|C115896_G1|C120567_G1|C83633_G1|C133422_G2|C129886_G1|C140345_G1|C109102_G1|C85153_G1|C95808_G1|C155090_G1|C103959_G1|C155090_G3|C149139_G5|C28738_G1|C129462_G1|C18744_G1|C113654_G1|C240680_G1|C42416_G1|C79089_G1|C30929_G1|C211343_G1|C143182_G1|C133708_G1|C122797_G1|C114898_G1|C109449_G1|C222506_G1|C28877_G1|C113976_G1|C264533_G1|C135967_G1|C144348_G1|C129822_G1|C144753_G1|C…
2165	4.405e-12	1.1636e-09	30	76	2751	28524	instar larval or pupal development	C133017_G1|C131157_G1|C145903_G1|C69508_G1|C146654_G2|C141986_G3|C155290_G8|C140881_G1|C122497_G1|C153656_G5|C138054_G1|C140992_G3|C39366_G1|C142642_G1|C109132_G1|C108110_G1|C267367_G1|C142642_G2|C99948_G1|C68096_G1|C136489_G1|C144841_G1|C158882_G9|C134895_G1|C264491_G1|C104155_G1|C78416_G1|C141698_G1|C160190_G1|C139138_G1
42180	6.2049e-12	1.576e-09	221	1462	2751	28524	cellular ketone metabolic process	C115877_G1|C127110_G1|C261195_G1|C136824_G1|C137978_G2|C118713_G1|C117416_G1|C185702_G1|C123063_G1|C118444_G1|C113031_G1|C136022_G2|C140249_G1|C126603_G1|C130818_G1|C149281_G1|C146999_G1|C104153_G1|C284924_G1|C79893_G1|C80177_G1|C85727_G1|C136298_G1|C146248_G1|C79835_G1|C146809_G2|C134138_G1|C116514_G1|C135298_G1|C157183_G5|C13097_G1|C90959_G1|C29178_G1|C82919_G1|C147873_G2|C109189_G1|C137606_G1|…
48477	1.0747e-11	2.6287e-09	55	215	2751	28524	oogenesis	C144790_G1|C134066_G2|C141948_G1|C141986_G3|C155090_G1|C42237_G1|C155090_G3|C140881_G1|C11253_G1|C98021_G1|C129026_G1|C154166_G1|C267367_G1|C137264_G1|C126399_G1|C141612_G1|C137677_G1|C131596_G1|C95561_G1|C105409_G1|C154891_G4|C160190_G1|C143311_G1|C150588_G1|C44009_G1|C140607_G1|C108083_G1|C82924_G1|C109657_G1|C138981_G1|C161227_G1|C136062_G2|C142445_G1|C122497_G1|C153656_G5|C138054_G1|C140992_G…
7293	1.3697e-11	3.2305e-09	18	30	2751	28524	germarium-derived egg chamber formation	C144790_G1|C154166_G1|C145276_G1|C82924_G1|C141986_G3|C155090_G1|C95561_G1|C155090_G3|C105409_G1|C109657_G1|C138981_G1|C156063_G1|C98021_G1|C156063_G2|C136062_G2|C122497_G1|C138054_G1|C149431_G1
50657	1.5698e-11	3.3443e-09	63	267	2751	28524	nucleic acid transport	C144790_G1|C131373_G1|C11485_G1|C141950_G2|C142783_G1|C155090_G1|C78481_G1|C155090_G3|C133730_G1|C151825_G1|C130832_G1|C141387_G1|C287139_G1|C149309_G1|C123744_G1|C154487_G1|C269846_G1|C63502_G1|C137455_G1|C141020_G1|C133754_G1|C131596_G1|C159164_G1|C95561_G1|C1257_G1|C262096_G1|C136470_G1|C139082_G1|C129761_G1|C42000_G1|C239642_G1|C150500_G1|C126120_G1|C147215_G1|C96914_G1|C134876_G1|C138134_G1|…
50658	1.5698e-11	3.3443e-09	63	267	2751	28524	RNA transport	C144790_G1|C131373_G1|C11485_G1|C141950_G2|C142783_G1|C155090_G1|C78481_G1|C155090_G3|C133730_G1|C151825_G1|C130832_G1|C141387_G1|C287139_G1|C149309_G1|C123744_G1|C154487_G1|C269846_G1|C63502_G1|C137455_G1|C141020_G1|C133754_G1|C131596_G1|C159164_G1|C95561_G1|C1257_G1|C262096_G1|C136470_G1|C139082_G1|C129761_G1|C42000_G1|C239642_G1|C150500_G1|C126120_G1|C147215_G1|C96914_G1|C134876_G1|C138134_G1|…
51236	1.5698e-11	3.3443e-09	63	267	2751	28524	establishment of RNA localization	C144790_G1|C131373_G1|C11485_G1|C141950_G2|C142783_G1|C155090_G1|C78481_G1|C155090_G3|C133730_G1|C151825_G1|C130832_G1|C141387_G1|C287139_G1|C149309_G1|C123744_G1|C154487_G1|C269846_G1|C63502_G1|C137455_G1|C141020_G1|C133754_G1|C131596_G1|C159164_G1|C95561_G1|C1257_G1|C262096_G1|C136470_G1|C139082_G1|C129761_G1|C42000_G1|C239642_G1|C150500_G1|C126120_G1|C147215_G1|C96914_G1|C134876_G1|C138134_G1|…
44267	1.7577e-11	3.6275e-09	735	6174	2751	28524	cellular protein metabolic process	C151107_G3|C151107_G2|C132668_G2|C131434_G1|C121929_G1|C138925_G1|C190217_G1|C163951_G1|C147427_G12|C42237_G1|C60245_G1|C139437_G2|C162889_G1|C18744_G1|C135671_G1|C138960_G1|C140874_G1|C88541_G1|C20405_G1|C30929_G1|C84716_G1|C154351_G1|C140897_G1|C186718_G1|C212483_G1|C127705_G1|C13434_G1|C115287_G1|C142642_G1|C128779_G1|C155494_G9|C146941_G11|C146649_G1|C142642_G2|C55901_G1|C80091_G1|C147711_G1|…
7552	2.3246e-11	4.652e-09	28	71	2751	28524	metamorphosis	C133017_G1|C152175_G3|C131157_G1|C145903_G1|C69508_G1|C146654_G2|C141986_G3|C155290_G8|C122497_G1|C153656_G5|C138054_G1|C140992_G3|C39366_G1|C142642_G1|C108110_G1|C267367_G1|C142642_G2|C99948_G1|C68096_G1|C136489_G1|C144841_G1|C158882_G9|C134895_G1|C264491_G1|C104155_G1|C78416_G1|C141698_G1|C139138_G1
48707	2.9002e-11	5.6333e-09	27	67	2751	28524	instar larval or pupal morphogenesis	C133017_G1|C131157_G1|C145903_G1|C69508_G1|C146654_G2|C141986_G3|C155290_G8|C122497_G1|C153656_G5|C138054_G1|C140992_G3|C39366_G1|C142642_G1|C108110_G1|C267367_G1|C142642_G2|C99948_G1|C68096_G1|C136489_G1|C144841_G1|C158882_G9|C134895_G1|C264491_G1|C104155_G1|C78416_G1|C141698_G1|C139138_G1
9057	5.6523e-11	1.0665e-08	238	1640	2751	28524	macromolecule catabolic process	C41777_G1|C40537_G1|C146593_G1|C285460_G1|C122391_G1|C109102_G1|C143470_G1|C60245_G1|C139437_G2|C134110_G2|C115075_G1|C88541_G1|C120025_G1|C20405_G1|C186718_G1|C212483_G1|C121328_G1|C138599_G1|C4918_G1|C142642_G1|C239745_G1|C142642_G2|C147711_G1|C140403_G1|C46445_G1|C136470_G1|C143166_G1|C110229_G1|C27788_G1|C136595_G1|C122752_G1|C104532_G1|C157183_G5|C143659_G1|C123126_G2|C143229_G1|C144389_G1|C…
19752	6.5921e-11	1.1766e-08	212	1423	2751	28524	carboxylic acid metabolic process	C115877_G1|C127110_G1|C261195_G1|C136824_G1|C137978_G2|C118713_G1|C117416_G1|C185702_G1|C123063_G1|C118444_G1|C113031_G1|C136022_G2|C140249_G1|C126603_G1|C130818_G1|C149281_G1|C146999_G1|C104153_G1|C284924_G1|C79893_G1|C80177_G1|C85727_G1|C136298_G1|C146248_G1|C79835_G1|C146809_G2|C134138_G1|C116514_G1|C135298_G1|C157183_G5|C13097_G1|C90959_G1|C29178_G1|C82919_G1|C147873_G2|C109189_G1|C137606_G1|…
43436	6.5921e-11	1.1766e-08	212	1423	2751	28524	oxoacid metabolic process	C115877_G1|C127110_G1|C261195_G1|C136824_G1|C137978_G2|C118713_G1|C117416_G1|C185702_G1|C123063_G1|C118444_G1|C113031_G1|C136022_G2|C140249_G1|C126603_G1|C130818_G1|C149281_G1|C146999_G1|C104153_G1|C284924_G1|C79893_G1|C80177_G1|C85727_G1|C136298_G1|C146248_G1|C79835_G1|C146809_G2|C134138_G1|C116514_G1|C135298_G1|C157183_G5|C13097_G1|C90959_G1|C29178_G1|C82919_G1|C147873_G2|C109189_G1|C137606_G1|…
34622	7.439e-11	1.2928e-08	186	1209	2751	28524	cellular macromolecular complex assembly	C131887_G1|C129750_G1|C142070_G1|C122645_G2|C144790_G1|C145928_G1|C102330_G2|C120567_G1|C153143_G1|C133913_G1|C285460_G1|C109641_G1|C109102_G1|C140108_G1|C128510_G1|C155090_G1|C130779_G1|C78481_G1|C103959_G1|C155090_G3|C149139_G5|C144646_G1|C28738_G1|C18744_G1|C240680_G1|C134428_G1|C30929_G1|C154351_G1|C211343_G1|C127705_G1|C146907_G1|C162571_G1|C122797_G1|C118610_G1|C124374_G1|C114898_G1|C144982…
6082	1.0809e-10	1.8304e-08	215	1456	2751	28524	organic acid metabolic process	C115877_G1|C127110_G1|C261195_G1|C136824_G1|C137978_G2|C118713_G1|C145090_G1|C117416_G1|C185702_G1|C123063_G1|C118444_G1|C113031_G1|C136022_G2|C140249_G1|C126603_G1|C130818_G1|C149281_G1|C146999_G1|C104153_G1|C284924_G1|C79893_G1|C80177_G1|C85727_G1|C136298_G1|C146248_G1|C79835_G1|C146809_G2|C134138_G1|C116514_G1|C135298_G1|C157183_G5|C13097_G1|C90959_G1|C29178_G1|C82919_G1|C147873_G2|C109189_G1|…
34660	1.4817e-10	2.4464e-08	116	661	2751	28524	ncRNA metabolic process	C136570_G1|C117053_G1|C152943_G5|C11485_G1|C193005_G1|C134383_G1|C139962_G1|C144695_G1|C118444_G1|C143891_G1|C119116_G1|C148438_G1|C133515_G1|C211343_G1|C212483_G1|C137422_G1|C31707_G1|C138974_G1|C79079_G1|C79835_G1|C143604_G1|C80490_G1|C129761_G1|C149289_G1|C243393_G1|C140152_G1|C1704_G1|C133642_G1|C107867_G1|C141541_G1|C142374_G1|C65438_G1|C123418_G2|C142980_G1|C147873_G2|C15099_G1|C139458_G1|C…
19538	1.5546e-10	2.504e-08	773	6610	2751	28524	protein metabolic process	C151107_G3|C151107_G2|C132668_G2|C121929_G1|C138925_G1|C60245_G1|C162889_G1|C18744_G1|C138960_G1|C88541_G1|C140897_G1|C127705_G1|C115287_G1|C146941_G11|C80091_G1|C147711_G1|C113232_G1|C113976_G1|C48712_G1|C79835_G1|C129761_G1|C78452_G1|C144824_G1|C122752_G1|C144469_G1|C157183_G5|C1704_G1|C143659_G1|C134140_G1|C108808_G1|C59003_G1|C125753_G1|C78921_G1|C142332_G1|C139047_G1|C1474_G1|C119431_G1|C118…
22403	1.8494e-10	2.9079e-08	185	1214	2751	28524	cell cycle phase	C132668_G2|C152943_G5|C131434_G1|C122840_G2|C149882_G1|C210905_G1|C145485_G1|C112559_G1|C136696_G1|C141508_G1|C141486_G1|C115221_G1|C126119_G1|C135164_G1|C155090_G1|C160682_G1|C138476_G1|C130550_G1|C155090_G3|C147445_G2|C135694_G1|C146664_G1|C264257_G1|C137663_G1|C4159_G1|C151414_G2|C75629_G1|C127705_G1|C132556_G1|C121328_G1|C138599_G1|C140134_G1|C4918_G1|C185436_G1|C144982_G1|C49339_G1|C146941_G…
6364	2.0118e-10	3.0897e-08	60	263	2751	28524	rRNA processing	C136570_G1|C83633_G1|C139471_G1|C193005_G1|C110204_G1|C133583_G1|C139962_G1|C141203_G2|C144695_G1|C95789_G1|C113654_G1|C133515_G1|C136645_G1|C133310_G1|C212483_G1|C31707_G1|C130623_G1|C79079_G1|C142486_G1|C139633_G1|C243393_G1|C140152_G1|C1704_G1|C107867_G1|C126851_G1|C65438_G1|C123418_G2|C131333_G1|C142980_G1|C118470_G1|C15099_G1|C139458_G1|C147661_G1|C137338_G1|C137103_G1|C158210_G8|C112101_G1|…
279	2.0985e-10	3.1497e-08	154	963	2751	28524	M phase	C132668_G2|C152943_G5|C122840_G2|C149882_G1|C210905_G1|C145485_G1|C112559_G1|C136696_G1|C141508_G1|C141486_G1|C115221_G1|C135164_G1|C155090_G1|C138476_G1|C155090_G3|C147445_G2|C135694_G1|C146664_G1|C264257_G1|C4159_G1|C151414_G2|C75629_G1|C127705_G1|C132556_G1|C121328_G1|C138599_G1|C144982_G1|C49339_G1|C146649_G1|C27710_G1|C264896_G1|C138173_G1|C141612_G1|C72627_G1|C144841_G1|C262096_G1|C135513_G…
22402	2.5038e-10	3.6745e-08	228	1580	2751	28524	cell cycle process	C132668_G2|C152943_G5|C131434_G1|C149882_G1|C145485_G1|C112559_G1|C130550_G1|C135694_G1|C137663_G1|C140874_G1|C127705_G1|C121328_G1|C138599_G1|C140134_G1|C4918_G1|C49339_G1|C146941_G11|C146649_G1|C264896_G1|C142247_G1|C142247_G3|C144841_G1|C262096_G1|C129761_G1|C48140_G1|C94084_G1|C27788_G1|C142798_G1|C136595_G1|C157183_G5|C118140_G1|C150532_G1|C146123_G1|C191567_G1|C145256_G1|C39366_G1|C81188_G1…
7292	2.5697e-10	3.6892e-08	59	258	2751	28524	female gamete generation	C144790_G1|C134066_G2|C133913_G1|C141948_G1|C141986_G3|C155090_G1|C42237_G1|C155090_G3|C140881_G1|C11253_G1|C98021_G1|C129026_G1|C141456_G1|C154166_G1|C267367_G1|C137264_G1|C126399_G1|C141612_G1|C137677_G1|C131596_G1|C95561_G1|C105409_G1|C154891_G4|C160190_G1|C143311_G1|C150588_G1|C44009_G1|C140607_G1|C108083_G1|C82924_G1|C109657_G1|C138981_G1|C161227_G1|C136062_G2|C142445_G1|C122497_G1|C153656_G…
7560	2.8671e-10	4.0286e-08	24	59	2751	28524	imaginal disc morphogenesis	C133017_G1|C108110_G1|C267367_G1|C131157_G1|C99948_G1|C145903_G1|C69508_G1|C68096_G1|C146654_G2|C141986_G3|C136489_G1|C155290_G8|C144841_G1|C122497_G1|C158882_G9|C134895_G1|C153656_G5|C138054_G1|C140992_G3|C264491_G1|C104155_G1|C78416_G1|C141698_G1|C39366_G1
16072	5.18e-10	7.1268e-08	60	269	2751	28524	rRNA metabolic process	C136570_G1|C83633_G1|C139471_G1|C193005_G1|C110204_G1|C133583_G1|C139962_G1|C141203_G2|C144695_G1|C95789_G1|C113654_G1|C133515_G1|C136645_G1|C133310_G1|C212483_G1|C31707_G1|C130623_G1|C79079_G1|C142486_G1|C139633_G1|C243393_G1|C140152_G1|C1704_G1|C107867_G1|C126851_G1|C65438_G1|C123418_G2|C131333_G1|C142980_G1|C118470_G1|C15099_G1|C139458_G1|C147661_G1|C137338_G1|C137103_G1|C158210_G8|C112101_G1|…
51028	6.659e-10	8.9747e-08	53	225	2751	28524	mRNA transport	C144790_G1|C131373_G1|C141950_G2|C142783_G1|C78481_G1|C133730_G1|C151825_G1|C130832_G1|C141387_G1|C287139_G1|C149309_G1|C123744_G1|C154487_G1|C269846_G1|C63502_G1|C137455_G1|C141020_G1|C133754_G1|C131596_G1|C159164_G1|C1257_G1|C262096_G1|C136470_G1|C139082_G1|C129761_G1|C42000_G1|C239642_G1|C150500_G1|C126120_G1|C147215_G1|C134876_G1|C138134_G1|C146572_G1|C78912_G1|C139794_G1|C149440_G1|C149440_G…
7297	7.0585e-10	9.1401e-08	17	32	2751	28524	ovarian follicle cell migration	C150588_G1|C44009_G1|C267367_G1|C140607_G1|C141986_G3|C155090_G1|C95561_G1|C155090_G3|C109657_G1|C129026_G1|C122497_G1|C134415_G1|C153656_G5|C138054_G1|C78416_G1|C129974_G1|C149431_G1
7298	7.0585e-10	9.1401e-08	17	32	2751	28524	border follicle cell migration	C150588_G1|C44009_G1|C267367_G1|C140607_G1|C141986_G3|C155090_G1|C95561_G1|C155090_G3|C109657_G1|C129026_G1|C122497_G1|C134415_G1|C153656_G5|C138054_G1|C78416_G1|C129974_G1|C149431_G1
34470	1.0551e-09	1.34e-07	96	530	2751	28524	ncRNA processing	C131707_G2|C136570_G1|C117053_G1|C83633_G1|C139471_G1|C11485_G1|C193005_G1|C110204_G1|C261766_G1|C134383_G1|C142561_G1|C133583_G1|C139962_G1|C141203_G2|C144695_G1|C143891_G1|C119116_G1|C95789_G1|C151825_G1|C113654_G1|C133515_G1|C130371_G1|C136645_G1|C133310_G1|C211343_G1|C212483_G1|C137422_G1|C149678_G2|C31707_G1|C91011_G1|C138974_G1|C135016_G1|C130623_G1|C79079_G1|C137956_G1|C142486_G1|C80490_G1…
7308	2.0886e-09	2.6025e-07	16	30	2751	28524	oocyte construction	C150588_G1|C144790_G1|C141986_G3|C155090_G1|C131596_G1|C95561_G1|C155090_G3|C105409_G1|C109657_G1|C156063_G1|C156063_G2|C122497_G1|C155659_G3|C138054_G1|C140992_G3|C264491_G1
51603	2.2091e-09	2.7016e-07	159	1036	2751	28524	proteolysis involved in cellular protein catabolic process	C121520_G2|C81121_G1|C121520_G1|C122783_G1|C285460_G1|C122391_G1|C116541_G1|C160298_G1|C60245_G1|C139437_G2|C134110_G2|C146664_G1|C109575_G1|C127634_G1|C82842_G1|C88541_G1|C20405_G1|C107313_G1|C186718_G1|C79127_G1|C138599_G1|C4918_G1|C142642_G1|C239745_G1|C142642_G2|C120016_G1|C17141_G1|C191352_G1|C132671_G1|C46445_G1|C162588_G1|C109197_G1|C27788_G1|C131946_G1|C136595_G1|C122752_G1|C135525_G1|C10…
35220	3.4516e-09	4.1193e-07	22	56	2751	28524	wing disc development	C109132_G1|C108110_G1|C267367_G1|C131157_G1|C69508_G1|C82924_G1|C141986_G3|C136489_G1|C155290_G8|C144841_G1|C140881_G1|C122497_G1|C158882_G9|C134895_G1|C153656_G5|C138054_G1|C140992_G3|C264491_G1|C104155_G1|C78416_G1|C141698_G1|C160190_G1
44260	3.493e-09	4.1193e-07	1312	12113	2751	28524	cellular macromolecule metabolic process	C151107_G3|C151107_G2|C132668_G2|C127110_G1|C145382_G1|C146593_G1|C121929_G1|C127191_G1|C138925_G1|C60245_G1|C133352_G1|C138524_G3|C162889_G1|C18744_G1|C138960_G1|C101798_G1|C88541_G1|C126827_G1|C115883_G1|C140897_G1|C127705_G1|C123744_G1|C115287_G1|C146941_G11|C80091_G1|C159982_G5|C147711_G1|C79079_G1|C113976_G1|C140403_G1|C48712_G1|C79835_G1|C97373_G1|C1257_G1|C136470_G1|C129761_G1|C143166_G1|C…
44257	3.6843e-09	4.2687e-07	161	1060	2751	28524	cellular protein catabolic process	C121520_G2|C81121_G1|C121520_G1|C122783_G1|C285460_G1|C122391_G1|C116541_G1|C160298_G1|C60245_G1|C139437_G2|C134110_G2|C146664_G1|C109575_G1|C127634_G1|C82842_G1|C88541_G1|C20405_G1|C107313_G1|C186718_G1|C121328_G1|C79127_G1|C138599_G1|C4918_G1|C142642_G1|C239745_G1|C142642_G2|C120016_G1|C17141_G1|C191352_G1|C132671_G1|C46445_G1|C162588_G1|C109197_G1|C27788_G1|C131946_G1|C136595_G1|C122752_G1|C13…
45454	4.5383e-09	5.1674e-07	32	108	2751	28524	cell redox homeostasis	C109395_G1|C116679_G1|C133642_G1|C125785_G1|C79760_G1|C286827_G1|C129981_G1|C133860_G1|C290185_G1|C108197_G1|C124927_G1|C55812_G1|C115153_G1|C137011_G1|C141320_G1|C147034_G1|C238857_G1|C141072_G1|C284924_G1|C109589_G1|C79434_G1|C7693_G1|C139591_G1|C146265_G2|C106726_G1|C141596_G2|C120535_G1|C140403_G1|C132733_G1|C137180_G1|C135861_G1|C147947_G2
30163	8.6977e-09	9.7356e-07	164	1098	2751	28524	protein catabolic process	C121520_G2|C81121_G1|C121520_G1|C122783_G1|C285460_G1|C122391_G1|C116541_G1|C160298_G1|C60245_G1|C139437_G2|C134110_G2|C146664_G1|C109575_G1|C127634_G1|C82842_G1|C88541_G1|C20405_G1|C107313_G1|C186718_G1|C121328_G1|C79127_G1|C138599_G1|C4918_G1|C142642_G1|C239745_G1|C142642_G2|C120016_G1|C17141_G1|C191352_G1|C132671_G1|C46445_G1|C83773_G1|C162588_G1|C109197_G1|C27788_G1|C131946_G1|C136595_G1|C122…
51301	9.1813e-09	1.0106e-06	151	991	2751	28524	cell division	C122840_G2|C149882_G1|C112559_G1|C141508_G1|C141486_G1|C115221_G1|C135164_G1|C155090_G1|C138476_G1|C130550_G1|C155090_G3|C147445_G2|C135694_G1|C146664_G1|C264257_G1|C137663_G1|C140874_G1|C75629_G1|C127705_G1|C132556_G1|C121328_G1|C144982_G1|C49339_G1|C27710_G1|C138173_G1|C84379_G1|C138121_G1|C61178_G1|C72627_G1|C136489_G1|C262096_G1|C143311_G1|C142123_G1|C152905_G1|C142798_G1|C136595_G1|C157183_G…
7424	1.1285e-08	1.2217e-06	18	41	2751	28524	open tracheal system development	C133017_G1|C108110_G1|C267367_G1|C129689_G1|C137264_G1|C145903_G1|C140607_G1|C146654_G2|C141986_G3|C146785_G3|C109657_G1|C157874_G1|C144841_G1|C122497_G1|C153656_G5|C138054_G1|C12858_G1|C149431_G1
6519	1.5673e-08	1.6695e-06	143	933	2751	28524	cellular amino acid and derivative metabolic process	C130217_G1|C127110_G1|C135229_G1|C40967_G1|C261195_G1|C136824_G1|C123564_G1|C135892_G1|C141260_G1|C118713_G1|C185702_G1|C123063_G1|C118444_G1|C148438_G1|C140249_G1|C109712_G1|C4918_G1|C130818_G1|C149281_G1|C146999_G1|C104153_G1|C144340_G1|C136298_G1|C146248_G1|C132241_G1|C153880_G3|C17141_G1|C79835_G1|C148464_G3|C158596_G1|C143604_G1|C83773_G1|C122846_G1|C146809_G2|C116514_G1|C149289_G1|C163332_G…
43170	1.6537e-08	1.7335e-06	1358	12653	2751	28524	macromolecule metabolic process	C151107_G3|C151107_G2|C132668_G2|C127110_G1|C145382_G1|C146593_G1|C121929_G1|C127191_G1|C138925_G1|C60245_G1|C133352_G1|C138524_G3|C162889_G1|C18744_G1|C138960_G1|C101798_G1|C88541_G1|C126827_G1|C115883_G1|C140897_G1|C127705_G1|C123744_G1|C115287_G1|C146941_G11|C80091_G1|C159982_G5|C147711_G1|C113232_G1|C79079_G1|C113976_G1|C140403_G1|C48712_G1|C79835_G1|C97373_G1|C1257_G1|C136470_G1|C129761_G1|C…
15931	1.7978e-08	1.8552e-06	63	315	2751	28524	nucleobase, nucleoside, nucleotide and nucleic acid transport	C144790_G1|C131373_G1|C11485_G1|C141950_G2|C142783_G1|C155090_G1|C78481_G1|C155090_G3|C133730_G1|C151825_G1|C130832_G1|C141387_G1|C287139_G1|C149309_G1|C123744_G1|C154487_G1|C269846_G1|C63502_G1|C137455_G1|C141020_G1|C133754_G1|C131596_G1|C159164_G1|C95561_G1|C1257_G1|C262096_G1|C136470_G1|C139082_G1|C129761_G1|C42000_G1|C239642_G1|C150500_G1|C126120_G1|C147215_G1|C96914_G1|C134876_G1|C138134_G1|…
44283	1.8819e-08	1.9121e-06	173	1186	2751	28524	small molecule biosynthetic process	C126031_G1|C145928_G1|C137001_G1|C108627_G1|C139853_G1|C135229_G1|C102588_G1|C131778_G1|C128023_G1|C261195_G1|C136824_G1|C114251_G1|C137978_G2|C130813_G1|C130538_G1|C109641_G1|C290895_G1|C145090_G1|C185702_G1|C118444_G1|C98369_G1|C123295_G1|C136022_G2|C140249_G1|C140939_G1|C126603_G1|C124374_G1|C130818_G1|C149281_G1|C139283_G1|C101030_G1|C85706_G1|C284924_G1|C80177_G1|C85727_G1|C122338_G1|C150553…
44281	2.1957e-08	2.197e-06	487	4031	2751	28524	small molecule metabolic process	C96643_G2|C96643_G1|C127110_G1|C131778_G1|C128023_G1|C186019_G1|C136824_G1|C137978_G2|C141260_G1|C109641_G1|C118713_G1|C185702_G1|C133352_G1|C136022_G2|C135671_G1|C130818_G1|C101030_G1|C155494_G9|C79893_G1|C136298_G1|C147711_G1|C146248_G1|C122338_G1|C79835_G1|C148464_G3|C129761_G1|C146809_G2|C143166_G1|C78452_G1|C134138_G1|C163332_G1|C142425_G1|C157183_G5|C137074_G1|C140437_G1|C156325_G3|C90959_G…
44106	2.6633e-08	2.6251e-06	128	818	2751	28524	cellular amine metabolic process	C130217_G1|C127110_G1|C135229_G1|C261195_G1|C136824_G1|C123564_G1|C135892_G1|C141260_G1|C118713_G1|C185702_G1|C123063_G1|C118444_G1|C148438_G1|C140249_G1|C109712_G1|C4918_G1|C130818_G1|C149281_G1|C146999_G1|C104153_G1|C144340_G1|C136298_G1|C146248_G1|C132241_G1|C153880_G3|C17141_G1|C79835_G1|C158596_G1|C143604_G1|C83773_G1|C122846_G1|C146809_G2|C116514_G1|C149289_G1|C163332_G1|C146004_G1|C90959_G…
6091	2.7992e-08	2.7186e-06	103	619	2751	28524	generation of precursor metabolites and energy	C130005_G1|C126031_G1|C145928_G1|C125170_G1|C108627_G1|C190232_G1|C139853_G1|C127110_G1|C186019_G1|C114251_G1|C109641_G1|C290895_G1|C147823_G2|C146899_G1|C117416_G1|C125069_G1|C154242_G1|C124374_G1|C155494_G9|C87037_G1|C79893_G1|C136298_G1|C141964_G1|C2608_G1|C143166_G1|C143202_G1|C113709_G1|C129104_G1|C140437_G1|C59003_G1|C142505_G1|C136941_G1|C10535_G1|C109189_G1|C263700_G1|C137703_G1|C137703_G…
46395	3.627e-08	3.4218e-06	65	335	2751	28524	carboxylic acid catabolic process	C132729_G1|C115877_G1|C137884_G1|C127110_G1|C136824_G1|C141258_G1|C137393_G1|C118713_G1|C123063_G1|C31158_G1|C113031_G1|C23736_G1|C144284_G1|C109712_G1|C113310_G1|C130818_G1|C149281_G1|C266045_G1|C104153_G1|C163681_G1|C79893_G1|C144340_G1|C136298_G1|C84726_G1|C146248_G1|C136672_G1|C138343_G1|C158596_G1|C117281_G1|C142815_G1|C134138_G1|C62247_G1|C140227_G1|C116514_G1|C135298_G1|C136868_G1|C143363_…
16054	3.627e-08	3.4218e-06	65	335	2751	28524	organic acid catabolic process	C132729_G1|C115877_G1|C137884_G1|C127110_G1|C136824_G1|C141258_G1|C137393_G1|C118713_G1|C123063_G1|C31158_G1|C113031_G1|C23736_G1|C144284_G1|C109712_G1|C113310_G1|C130818_G1|C149281_G1|C266045_G1|C104153_G1|C163681_G1|C79893_G1|C144340_G1|C136298_G1|C84726_G1|C146248_G1|C136672_G1|C138343_G1|C158596_G1|C117281_G1|C142815_G1|C134138_G1|C62247_G1|C140227_G1|C116514_G1|C135298_G1|C136868_G1|C143363_…
280	4.3588e-08	4.0543e-06	106	648	2751	28524	nuclear division	C122840_G2|C149882_G1|C112559_G1|C136696_G1|C141508_G1|C141486_G1|C115221_G1|C135164_G1|C155090_G1|C138476_G1|C155090_G3|C147445_G2|C135694_G1|C146664_G1|C264257_G1|C75629_G1|C127705_G1|C132556_G1|C144982_G1|C49339_G1|C27710_G1|C264896_G1|C138173_G1|C141612_G1|C72627_G1|C262096_G1|C143311_G1|C142123_G1|C142798_G1|C136595_G1|C125380_G1|C133642_G1|C154291_G4|C146123_G1|C132826_G1|C145256_G1|C144783…
87	4.7753e-08	4.38e-06	108	665	2751	28524	M phase of mitotic cell cycle	C122840_G2|C149882_G1|C112559_G1|C136696_G1|C141508_G1|C141486_G1|C115221_G1|C135164_G1|C155090_G1|C138476_G1|C155090_G3|C147445_G2|C135694_G1|C146664_G1|C264257_G1|C75629_G1|C127705_G1|C132556_G1|C144982_G1|C49339_G1|C27710_G1|C264896_G1|C138173_G1|C141612_G1|C72627_G1|C262096_G1|C143311_G1|C142123_G1|C142798_G1|C136595_G1|C125380_G1|C154291_G4|C146123_G1|C132826_G1|C145256_G1|C144783_G1|C145033…
10467	4.8633e-08	4.3996e-06	732	6414	2751	28524	gene expression	C129750_G1|C132668_G2|C154637_G5|C235800_G1|C145382_G1|C146593_G1|C127191_G1|C190217_G1|C163951_G1|C42237_G1|C185702_G1|C286287_G1|C138524_G3|C162889_G1|C18744_G1|C101798_G1|C126827_G1|C30929_G1|C84716_G1|C123813_G1|C154351_G1|C115883_G1|C212483_G1|C127705_G1|C123744_G1|C162946_G1|C13434_G1|C115287_G1|C122797_G1|C83678_G1|C55901_G1|C79079_G1|C135407_G1|C113976_G1|C79835_G1|C120261_G1|C97373_G1|C1…
48749	6.0085e-08	5.3622e-06	21	59	2751	28524	compound eye development	C144360_G1|C152046_G1|C141948_G1|C141986_G3|C130148_G2|C105409_G1|C109657_G1|C128849_G2|C155290_G8|C153813_G1|C153813_G2|C137571_G1|C122497_G1|C155659_G3|C138054_G1|C264491_G1|C129974_G1|C145005_G1|C129824_G1|C149431_G1|C122663_G1
7067	6.4745e-08	5.701e-06	105	645	2751	28524	mitosis	C122840_G2|C149882_G1|C112559_G1|C136696_G1|C141508_G1|C141486_G1|C115221_G1|C135164_G1|C155090_G1|C138476_G1|C155090_G3|C147445_G2|C135694_G1|C146664_G1|C264257_G1|C75629_G1|C127705_G1|C132556_G1|C144982_G1|C49339_G1|C27710_G1|C264896_G1|C138173_G1|C141612_G1|C72627_G1|C262096_G1|C143311_G1|C142123_G1|C142798_G1|C136595_G1|C125380_G1|C154291_G4|C146123_G1|C132826_G1|C145256_G1|C144783_G1|C145033…
45333	1.0621e-07	9.2289e-06	46	211	2751	28524	cellular respiration	C130005_G1|C112108_G1|C136868_G1|C126329_G1|C139091_G1|C125170_G1|C190232_G1|C142481_G1|C85260_G1|C87013_G1|C59003_G1|C142412_G1|C214299_G1|C142505_G1|C117416_G1|C87013_G2|C10535_G1|C131794_G1|C154242_G1|C137703_G1|C16721_G1|C138744_G1|C124374_G1|C37787_G1|C31815_G1|C141670_G1|C70095_G1|C87037_G1|C79893_G1|C130604_G1|C136298_G1|C146416_G1|C132877_G1|C235635_G1|C141964_G1|C79748_G1|C219054_G1|C182…
51231	1.1021e-07	9.4525e-06	11	18	2751	28524	spindle elongation	C144982_G1|C132668_G2|C191567_G1|C31732_G1|C136708_G1|C4159_G1|C154028_G1|C116124_G1|C150532_G1|C27788_G1|C101324_G1
48563	1.159e-07	9.8126e-06	25	82	2751	28524	post-embryonic organ morphogenesis	C133017_G1|C131157_G1|C145903_G1|C69508_G1|C146654_G2|C141986_G3|C155290_G8|C122497_G1|C153656_G5|C138054_G1|C140992_G3|C39366_G1|C108110_G1|C267367_G1|C99948_G1|C68096_G1|C136489_G1|C143592_G1|C144841_G1|C158882_G9|C134895_G1|C264491_G1|C104155_G1|C78416_G1|C141698_G1
35152	1.3052e-07	1.0911e-05	10	15	2751	28524	regulation of tube architecture, open tracheal system	C109657_G1|C267367_G1|C157874_G1|C129689_G1|C145903_G1|C153656_G5|C146654_G2|C12858_G1|C149431_G1|C146785_G3
6413	1.3526e-07	1.1166e-05	33	129	2751	28524	translational initiation	C41777_G1|C1704_G1|C53738_G1|C95808_G1|C145166_G1|C133178_G1|C162889_G1|C18744_G1|C144303_G1|C42416_G1|C212483_G1|C133708_G1|C78852_G1|C55901_G1|C154472_G1|C137692_G1|C128901_G1|C135407_G1|C131596_G1|C113976_G1|C93298_G1|C136110_G1|C129822_G1|C144753_G1|C139650_G1|C41762_G1|C133003_G1|C116327_G1|C104528_G1|C142052_G1|C140993_G1|C85408_G1|C133720_G1
43161	1.5913e-07	1.2974e-05	70	385	2751	28524	proteasomal ubiquitin-dependent protein catabolic process	C146923_G1|C143548_G1|C141948_G1|C134997_G1|C146664_G1|C109575_G1|C94796_G1|C82842_G1|C116301_G1|C88541_G1|C20405_G1|C145623_G1|C107313_G1|C127189_G1|C79127_G1|C4918_G1|C144229_G2|C239745_G1|C50945_G1|C114745_G1|C134084_G1|C235910_G1|C193866_G1|C132520_G1|C17141_G1|C191352_G1|C141170_G3|C113164_G1|C136178_G1|C268678_G1|C27788_G1|C141478_G1|C136595_G1|C135525_G1|C104532_G1|C143229_G1|C126415_G1|C1…
22416	1.8873e-07	1.52e-05	13	26	2751	28524	bristle development	C130487_G1|C141986_G3|C137677_G1|C155290_G8|C140881_G1|C11253_G1|C129026_G1|C122497_G1|C134895_G1|C138054_G1|C104155_G1|C145005_G1|C129824_G1
44282	2.0857e-07	1.6371e-05	115	741	2751	28524	small molecule catabolic process	C108627_G1|C139853_G1|C115877_G1|C137884_G1|C127110_G1|C186019_G1|C136824_G1|C135892_G1|C118713_G1|C145090_G1|C185702_G1|C123063_G1|C31158_G1|C129139_G1|C113031_G1|C109712_G1|C130818_G1|C149281_G1|C101030_G1|C146999_G1|C104153_G1|C79893_G1|C143152_G1|C144340_G1|C80177_G1|C136298_G1|C146248_G1|C132241_G1|C158596_G1|C143202_G1|C134138_G1|C116514_G1|C133464_G1|C127926_G1|C135298_G1|C138837_G2|C12786…
7472	2.1064e-07	1.6371e-05	18	48	2751	28524	wing disc morphogenesis	C108110_G1|C267367_G1|C131157_G1|C69508_G1|C141986_G3|C136489_G1|C155290_G8|C144841_G1|C122497_G1|C158882_G9|C134895_G1|C153656_G5|C138054_G1|C140992_G3|C264491_G1|C104155_G1|C78416_G1|C141698_G1
7052	2.1071e-07	1.6371e-05	36	150	2751	28524	mitotic spindle organization	C132668_G2|C210905_G1|C18916_G1|C126574_G1|C150532_G1|C155090_G1|C155090_G3|C147445_G2|C146664_G1|C191567_G1|C4159_G1|C151414_G2|C160715_G1|C113144_G1|C119760_G1|C154028_G1|C137571_G1|C121328_G1|C157982_G1|C101324_G1|C144982_G1|C83573_G3|C146649_G1|C31732_G1|C137346_G1|C122583_G1|C126399_G1|C214928_G1|C127234_G1|C146826_G1|C151327_G1|C155659_G3|C116124_G1|C142123_G1|C89258_G1|C27788_G1
31145	2.2327e-07	1.7145e-05	19	53	2751	28524	anaphase-promoting complex-dependent proteasomal ubiquitin-dependent protein catabolic process	C50945_G1|C142942_G1|C136595_G1|C27406_G1|C110058_G1|C78928_G1|C143548_G1|C70746_G1|C151577_G1|C122802_G1|C17141_G1|C12226_G1|C141170_G3|C113164_G1|C100393_G1|C134997_G1|C146664_G1|C137964_G1|C4918_G1
19941	2.5265e-07	1.9178e-05	129	859	2751	28524	modification-dependent protein catabolic process	C285460_G1|C122391_G1|C116541_G1|C160298_G1|C146664_G1|C109575_G1|C127634_G1|C82842_G1|C88541_G1|C20405_G1|C107313_G1|C186718_G1|C79127_G1|C138599_G1|C4918_G1|C239745_G1|C120016_G1|C17141_G1|C191352_G1|C132671_G1|C46445_G1|C27788_G1|C131946_G1|C136595_G1|C122752_G1|C135525_G1|C104532_G1|C157183_G5|C134748_G4|C143659_G1|C126297_G1|C143229_G1|C121073_G1|C78921_G1|C142332_G1|C39366_G1|C145033_G2|C13…
43632	2.7607e-07	2.0718e-05	131	877	2751	28524	modification-dependent macromolecule catabolic process	C285460_G1|C122391_G1|C116541_G1|C160298_G1|C146664_G1|C109575_G1|C127634_G1|C82842_G1|C88541_G1|C20405_G1|C107313_G1|C186718_G1|C79127_G1|C138599_G1|C4918_G1|C239745_G1|C120016_G1|C17141_G1|C191352_G1|C132671_G1|C46445_G1|C27788_G1|C131946_G1|C136595_G1|C122752_G1|C135525_G1|C104532_G1|C157183_G5|C134748_G4|C143659_G1|C126297_G1|C143229_G1|C121073_G1|C78921_G1|C142332_G1|C39366_G1|C145033_G2|C13…
71103	3.0132e-07	2.2359e-05	65	354	2751	28524	DNA conformation change	C131887_G1|C122645_G2|C154637_G5|C145485_G1|C153143_G1|C141508_G1|C140108_G1|C128510_G1|C144646_G1|C133352_G1|C147449_G1|C127705_G1|C162571_G1|C139840_G1|C29043_G2|C83678_G1|C141108_G2|C29043_G1|C158882_G3|C138974_G1|C143995_G1|C140403_G1|C137008_G1|C150959_G1|C132058_G1|C88542_G1|C117475_G1|C135513_G1|C146956_G1|C126826_G1|C139040_G1|C16986_G1|C132125_G1|C145437_G2|C143235_G1|C150074_G2|C130238_…
7350	3.0992e-07	2.2542e-05	20	59	2751	28524	blastoderm segmentation	C150588_G1|C144790_G1|C99948_G1|C69508_G1|C141986_G3|C131596_G1|C105409_G1|C109657_G1|C145669_G2|C140881_G1|C136062_G2|C122497_G1|C134415_G1|C155659_G3|C158882_G9|C138054_G1|C140992_G3|C264491_G1|C139899_G1|C137166_G1
9886	3.1062e-07	2.2542e-05	29	109	2751	28524	post-embryonic morphogenesis	C133017_G1|C131157_G1|C145903_G1|C69508_G1|C146654_G2|C141986_G3|C155290_G8|C122497_G1|C153656_G5|C138054_G1|C140992_G3|C39366_G1|C142642_G1|C108110_G1|C267367_G1|C142642_G2|C99948_G1|C152898_G1|C68096_G1|C136489_G1|C143592_G1|C144841_G1|C158882_G9|C134895_G1|C264491_G1|C104155_G1|C78416_G1|C141698_G1|C139138_G1
22	3.1776e-07	2.281e-05	10	16	2751	28524	mitotic spindle elongation	C144982_G1|C132668_G2|C191567_G1|C31732_G1|C4159_G1|C154028_G1|C116124_G1|C150532_G1|C27788_G1|C101324_G1
7309	3.3174e-07	2.3557e-05	13	27	2751	28524	oocyte axis specification	C150588_G1|C144790_G1|C141986_G3|C155090_G1|C131596_G1|C155090_G3|C105409_G1|C109657_G1|C122497_G1|C155659_G3|C138054_G1|C140992_G3|C264491_G1
6511	3.4056e-07	2.3926e-05	127	847	2751	28524	ubiquitin-dependent protein catabolic process	C122391_G1|C116541_G1|C160298_G1|C146664_G1|C109575_G1|C127634_G1|C82842_G1|C88541_G1|C20405_G1|C107313_G1|C186718_G1|C79127_G1|C138599_G1|C4918_G1|C239745_G1|C120016_G1|C17141_G1|C191352_G1|C132671_G1|C46445_G1|C27788_G1|C131946_G1|C136595_G1|C122752_G1|C135525_G1|C104532_G1|C157183_G5|C134748_G4|C143659_G1|C126297_G1|C143229_G1|C121073_G1|C78921_G1|C142332_G1|C39366_G1|C145033_G2|C133234_G1|C27…
10498	4.2677e-07	2.9328e-05	72	410	2751	28524	proteasomal protein catabolic process	C146923_G1|C143548_G1|C141948_G1|C134997_G1|C146664_G1|C109575_G1|C94796_G1|C82842_G1|C116301_G1|C88541_G1|C20405_G1|C145623_G1|C107313_G1|C127189_G1|C79127_G1|C4918_G1|C144229_G2|C239745_G1|C50945_G1|C114745_G1|C134084_G1|C235910_G1|C193866_G1|C132520_G1|C142543_G1|C17141_G1|C191352_G1|C141170_G3|C113164_G1|C136178_G1|C268678_G1|C27788_G1|C141478_G1|C136595_G1|C135525_G1|C104532_G1|C94968_G1|C14…
35114	4.3077e-07	2.9328e-05	18	50	2751	28524	imaginal disc-derived appendage morphogenesis	C108110_G1|C267367_G1|C131157_G1|C99948_G1|C69508_G1|C141986_G3|C155290_G8|C144841_G1|C122497_G1|C158882_G9|C134895_G1|C153656_G5|C138054_G1|C264491_G1|C104155_G1|C78416_G1|C141698_G1|C143405_G1
48737	4.3077e-07	2.9328e-05	18	50	2751	28524	imaginal disc-derived appendage development	C108110_G1|C267367_G1|C131157_G1|C99948_G1|C69508_G1|C141986_G3|C155290_G8|C144841_G1|C122497_G1|C158882_G9|C134895_G1|C153656_G5|C138054_G1|C264491_G1|C104155_G1|C78416_G1|C141698_G1|C143405_G1
48285	5.1925e-07	3.4991e-05	109	705	2751	28524	organelle fission	C122840_G2|C149882_G1|C112559_G1|C136696_G1|C141508_G1|C141486_G1|C115221_G1|C135164_G1|C155090_G1|C138476_G1|C155090_G3|C147445_G2|C135694_G1|C146664_G1|C264257_G1|C75629_G1|C127705_G1|C132556_G1|C144982_G1|C49339_G1|C27710_G1|C264896_G1|C138173_G1|C141612_G1|C72627_G1|C262096_G1|C143311_G1|C142123_G1|C142798_G1|C136595_G1|C125380_G1|C133642_G1|C154291_G4|C146123_G1|C132826_G1|C145256_G1|C144783…
6520	6.0981e-07	4.0679e-05	92	570	2751	28524	cellular amino acid metabolic process	C111052_G1|C132729_G1|C261195_G1|C136824_G1|C123564_G1|C137393_G1|C118713_G1|C2040_G1|C185702_G1|C123063_G1|C118444_G1|C148438_G1|C129607_G1|C158188_G5|C140249_G1|C151530_G1|C144284_G1|C146439_G1|C109712_G1|C130818_G1|C149281_G1|C146999_G1|C104153_G1|C163681_G1|C144340_G1|C136298_G1|C2435_G1|C42754_G1|C143213_G1|C70158_G1|C84726_G1|C146248_G1|C136672_G1|C125056_G1|C79835_G1|C266979_G1|C158596_G1|…
1700	9.3249e-07	6.1221e-05	13	29	2751	28524	embryonic development via the syncytial blastoderm	C267367_G1|C142620_G1|C141986_G3|C137677_G1|C136489_G1|C146785_G3|C109657_G1|C157874_G1|C140881_G1|C122497_G1|C125269_G1|C153656_G5|C138054_G1
35151	9.3629e-07	6.1221e-05	8	11	2751	28524	regulation of tube size, open tracheal system	C267367_G1|C157874_G1|C129689_G1|C145903_G1|C153656_G5|C146654_G2|C12858_G1|C146785_G3
6261	1.2432e-06	8.0492e-05	43	208	2751	28524	DNA-dependent DNA replication	C131887_G1|C120787_G2|C150179_G1|C149882_G1|C144463_G1|C78912_G1|C104427_G1|C130238_G1|C65488_G1|C156249_G1|C126933_G1|C16735_G1|C142507_G1|C133978_G2|C130550_G1|C136501_G1|C133893_G1|C101513_G1|C137571_G1|C149952_G11|C144229_G3|C141301_G1|C92163_G1|C121395_G1|C152898_G1|C142802_G1|C135876_G1|C167044_G1|C150959_G1|C70224_G1|C145343_G1|C136153_G1|C136178_G1|C289403_G1|C138190_G1|C151294_G1|C126826…
6119	1.3216e-06	8.4737e-05	27	104	2751	28524	oxidative phosphorylation	C126031_G1|C126329_G1|C145928_G1|C129104_G1|C43794_G1|C190232_G1|C109641_G1|C290895_G1|C59003_G1|C10535_G1|C131794_G1|C154242_G1|C137703_G1|C188761_G1|C137703_G2|C124374_G1|C37787_G1|C142069_G1|C70095_G1|C136817_G1|C141964_G1|C219054_G1|C106178_G1|C137876_G2|C129954_G1|C241975_G1|C117278_G1
16319	1.4476e-06	9.1919e-05	10	18	2751	28524	mushroom body development	C128849_G2|C152175_G3|C99948_G1|C145903_G1|C129026_G1|C146654_G2|C155090_G1|C130148_G2|C155090_G3|C122663_G1
34440	1.5493e-06	9.6522e-05	32	136	2751	28524	lipid oxidation	C135298_G1|C136868_G1|C143363_G1|C138002_G1|C115877_G1|C137884_G1|C127110_G1|C13097_G1|C141258_G1|C153287_G2|C137930_G1|C123063_G1|C31158_G1|C101449_G1|C113031_G1|C130770_G1|C23736_G1|C3240_G1|C113310_G1|C145115_G1|C266045_G1|C79893_G1|C158949_G6|C136672_G1|C138343_G1|C79025_G1|C127635_G1|C135754_G1|C55345_G1|C109044_G1|C116514_G1|C148078_G1
19395	1.5493e-06	9.6522e-05	32	136	2751	28524	fatty acid oxidation	C135298_G1|C136868_G1|C143363_G1|C138002_G1|C115877_G1|C137884_G1|C127110_G1|C13097_G1|C141258_G1|C153287_G2|C137930_G1|C123063_G1|C31158_G1|C101449_G1|C113031_G1|C130770_G1|C23736_G1|C3240_G1|C113310_G1|C145115_G1|C266045_G1|C79893_G1|C158949_G6|C136672_G1|C138343_G1|C79025_G1|C127635_G1|C135754_G1|C55345_G1|C109044_G1|C116514_G1|C148078_G1
35120	1.5864e-06	9.791e-05	18	54	2751	28524	post-embryonic appendage morphogenesis	C108110_G1|C267367_G1|C131157_G1|C99948_G1|C152898_G1|C69508_G1|C141986_G3|C155290_G8|C144841_G1|C122497_G1|C158882_G9|C134895_G1|C153656_G5|C138054_G1|C264491_G1|C104155_G1|C78416_G1|C141698_G1
46331	1.6932e-06	0.00010354	11	22	2751	28524	lateral inhibition	C133017_G1|C100023_G2|C150588_G1|C112634_G1|C243908_G1|C136003_G1|C122497_G1|C138054_G1|C141986_G3|C117128_G1|C122663_G1
6631	2.053e-06	0.00012438	80	490	2751	28524	fatty acid metabolic process	C137001_G1|C115877_G1|C137884_G1|C127110_G1|C102588_G1|C141258_G1|C137978_G2|C112080_G1|C123063_G1|C31158_G1|C132523_G1|C123295_G1|C113031_G1|C92407_G1|C136022_G2|C23736_G1|C126603_G1|C113310_G1|C266045_G1|C284924_G1|C125849_G1|C79893_G1|C137776_G1|C85727_G1|C236787_G1|C117847_G1|C136672_G1|C138343_G1|C29656_G1|C124184_G1|C161654_G1|C143921_G1|C134138_G1|C116514_G1|C118315_G1|C135298_G1|C136868_G…
6084	2.3387e-06	0.0001404	31	132	2751	28524	acetyl-CoA metabolic process	C130005_G1|C112108_G1|C139091_G1|C125170_G1|C142481_G1|C137393_G1|C85260_G1|C87013_G1|C142412_G1|C214299_G1|C117416_G1|C87013_G2|C235665_G1|C138744_G1|C31815_G1|C87037_G1|C130604_G1|C136298_G1|C146416_G1|C132877_G1|C138496_G1|C235635_G1|C79748_G1|C2608_G1|C60527_G1|C157685_G3|C41378_G1|C149079_G1|C144891_G1|C113709_G1|C157685_G2
7051	2.4031e-06	0.00014297	50	263	2751	28524	spindle organization	C132668_G2|C210905_G1|C126574_G1|C155090_G1|C155090_G3|C147445_G2|C135694_G1|C146664_G1|C4159_G1|C151414_G2|C140881_G1|C113144_G1|C119760_G1|C154028_G1|C121328_G1|C144982_G1|C154166_G1|C146649_G1|C136708_G1|C137346_G1|C27710_G1|C138173_G1|C126399_G1|C160121_G2|C127234_G1|C146826_G1|C142123_G1|C89258_G1|C27788_G1|C18916_G1|C118140_G1|C150532_G1|C191567_G1|C160715_G1|C137571_G1|C39366_G1|C157982_G1…
9060	2.5011e-06	0.00014748	30	126	2751	28524	aerobic respiration	C130005_G1|C112108_G1|C139091_G1|C125170_G1|C142481_G1|C85260_G1|C87013_G1|C59003_G1|C142412_G1|C214299_G1|C142505_G1|C117416_G1|C87013_G2|C16721_G1|C138744_G1|C124374_G1|C31815_G1|C141670_G1|C87037_G1|C130604_G1|C136298_G1|C146416_G1|C132877_G1|C235635_G1|C79748_G1|C106178_G1|C2608_G1|C41378_G1|C144891_G1|C113709_G1
7314	2.9616e-06	0.00017156	11	23	2751	28524	oocyte anterior/posterior axis specification	C109657_G1|C150588_G1|C144790_G1|C122497_G1|C155659_G3|C138054_G1|C140992_G3|C264491_G1|C141986_G3|C131596_G1|C105409_G1
8358	2.9616e-06	0.00017156	11	23	2751	28524	maternal determination of anterior/posterior axis, embryo	C109657_G1|C150588_G1|C144790_G1|C122497_G1|C155659_G3|C138054_G1|C140992_G3|C264491_G1|C141986_G3|C131596_G1|C105409_G1
6099	3.0179e-06	0.00017331	24	90	2751	28524	tricarboxylic acid cycle	C130005_G1|C112108_G1|C139091_G1|C125170_G1|C87037_G1|C130604_G1|C136298_G1|C142481_G1|C146416_G1|C132877_G1|C235635_G1|C85260_G1|C87013_G1|C79748_G1|C142412_G1|C214299_G1|C117416_G1|C87013_G2|C2608_G1|C41378_G1|C144891_G1|C113709_G1|C138744_G1|C31815_G1
6508	3.084e-06	0.0001739	180	1343	2751	28524	proteolysis	C121520_G2|C81121_G1|C121520_G1|C109074_G1|C122783_G1|C285460_G1|C122391_G1|C116541_G1|C160298_G1|C60245_G1|C139437_G2|C134110_G2|C146664_G1|C109575_G1|C127634_G1|C82842_G1|C88541_G1|C20405_G1|C107313_G1|C186718_G1|C147124_G1|C79127_G1|C138599_G1|C4918_G1|C142642_G1|C239745_G1|C142642_G2|C136821_G1|C113232_G1|C120016_G1|C17141_G1|C191352_G1|C132671_G1|C134973_G2|C46445_G1|C162588_G1|C109197_G1|C1…
7351	3.1072e-06	0.0001739	15	41	2751	28524	tripartite regional subdivision	C150588_G1|C144790_G1|C141986_G3|C131596_G1|C105409_G1|C109657_G1|C145669_G2|C122497_G1|C134415_G1|C155659_G3|C158882_G9|C138054_G1|C140992_G3|C264491_G1|C139899_G1
8595	3.1072e-06	0.0001739	15	41	2751	28524	anterior/posterior axis specification, embryo	C150588_G1|C144790_G1|C141986_G3|C131596_G1|C105409_G1|C109657_G1|C145669_G2|C122497_G1|C134415_G1|C155659_G3|C158882_G9|C138054_G1|C140992_G3|C264491_G1|C139899_G1
7476	3.1706e-06	0.00017595	16	46	2751	28524	imaginal disc-derived wing morphogenesis	C108110_G1|C267367_G1|C131157_G1|C69508_G1|C141986_G3|C155290_G8|C144841_G1|C122497_G1|C158882_G9|C134895_G1|C153656_G5|C138054_G1|C264491_G1|C104155_G1|C78416_G1|C141698_G1
8582	3.616e-06	0.000199	13	32	2751	28524	regulation of synaptic growth at neuromuscular junction	C144360_G1|C157136_G1|C126119_G1|C146654_G2|C137677_G1|C214928_G1|C156063_G1|C153813_G1|C153813_G2|C144841_G1|C140881_G1|C156063_G2|C154891_G4
46356	3.7268e-06	0.0002034	24	91	2751	28524	acetyl-CoA catabolic process	C130005_G1|C112108_G1|C139091_G1|C125170_G1|C87037_G1|C130604_G1|C136298_G1|C142481_G1|C146416_G1|C132877_G1|C235635_G1|C85260_G1|C87013_G1|C79748_G1|C142412_G1|C214299_G1|C117416_G1|C87013_G2|C2608_G1|C41378_G1|C144891_G1|C113709_G1|C138744_G1|C31815_G1
9109	5.0765e-06	0.00027212	27	111	2751	28524	coenzyme catabolic process	C130005_G1|C112108_G1|C139091_G1|C125170_G1|C142481_G1|C85260_G1|C87013_G1|C142412_G1|C214299_G1|C117416_G1|C185702_G1|C87013_G2|C138744_G1|C31815_G1|C87037_G1|C130604_G1|C136298_G1|C146416_G1|C132877_G1|C235635_G1|C79748_G1|C138903_G1|C2608_G1|C41378_G1|C144891_G1|C113709_G1|C133464_G1
19991	5.1433e-06	0.00027212	6	7	2751	28524	septate junction assembly	C157874_G1|C129689_G1|C151107_G1|C145903_G1|C12858_G1|C146785_G3
30720	5.1433e-06	0.00027212	6	7	2751	28524	oocyte localization involved in germarium-derived egg chamber formation	C109657_G1|C122497_G1|C138054_G1|C145276_G1|C141986_G3|C95561_G1
34728	5.1507e-06	0.00027212	38	184	2751	28524	nucleosome organization	C122645_G2|C143235_G1|C141698_G3|C153143_G1|C140108_G1|C128510_G1|C144646_G1|C151385_G1|C148933_G1|C192370_G1|C123813_G1|C127705_G1|C139997_G4|C162571_G1|C146184_G9|C83678_G1|C110654_G1|C143962_G1|C158882_G3|C121813_G1|C147776_G2|C78928_G1|C136431_G1|C152898_G1|C285004_G1|C144571_G1|C83481_G1|C144571_G2|C143995_G1|C148492_G1|C134101_G1|C235691_G1|C88542_G1|C117475_G1|C138953_G1|C50605_G1|C160190_…
7294	6.1122e-06	0.00030813	8	13	2751	28524	germarium-derived oocyte fate determination	C144790_G1|C154166_G1|C156063_G1|C156063_G2|C136062_G2|C82924_G1|C155090_G1|C155090_G3
7304	6.1122e-06	0.00030813	8	13	2751	28524	chorion-containing eggshell formation	C145738_G1|C161227_G1|C122497_G1|C108083_G1|C138054_G1|C140992_G3|C141986_G3|C149431_G1
7306	6.1122e-06	0.00030813	8	13	2751	28524	eggshell chorion assembly	C145738_G1|C161227_G1|C122497_G1|C108083_G1|C138054_G1|C140992_G3|C141986_G3|C149431_G1
30703	6.1122e-06	0.00030813	8	13	2751	28524	eggshell formation	C145738_G1|C161227_G1|C122497_G1|C108083_G1|C138054_G1|C140992_G3|C141986_G3|C149431_G1
30706	6.1122e-06	0.00030813	8	13	2751	28524	germarium-derived oocyte differentiation	C144790_G1|C154166_G1|C156063_G1|C156063_G2|C136062_G2|C82924_G1|C155090_G1|C155090_G3
30716	6.1122e-06	0.00030813	8	13	2751	28524	oocyte fate determination	C144790_G1|C154166_G1|C156063_G1|C156063_G2|C136062_G2|C82924_G1|C155090_G1|C155090_G3
34637	6.3086e-06	0.00031354	44	228	2751	28524	cellular carbohydrate biosynthetic process	C133174_G1|C135082_G1|C132729_G1|C108627_G1|C140437_G1|C82040_G2|C139853_G1|C82040_G1|C119456_G1|C138690_G1|C127110_G1|C151665_G1|C84953_G1|C135766_G1|C130813_G1|C141763_G1|C146899_G1|C115422_G1|C116878_G1|C132655_G1|C140798_G1|C82919_G1|C171140_G1|C157361_G2|C109189_G1|C113115_G1|C263700_G1|C143238_G1|C71219_G1|C137701_G3|C143207_G1|C137096_G1|C80177_G1|C142336_G1|C158867_G6|C122338_G1|C142118_G…
34641	6.3145e-06	0.00031354	915	8442	2751	28524	cellular nitrogen compound metabolic process	C127110_G1|C145382_G1|C146593_G1|C131778_G1|C136824_G1|C121929_G1|C127191_G1|C141260_G1|C109641_G1|C118713_G1|C133352_G1|C138524_G3|C101798_G1|C126827_G1|C115883_G1|C127705_G1|C123744_G1|C101030_G1|C159982_G5|C122338_G1|C79079_G1|C140403_G1|C79835_G1|C97373_G1|C1257_G1|C136470_G1|C129761_G1|C78452_G1|C4397_G2|C163332_G1|C1704_G1|C90959_G1|C144389_G1|C141833_G1|C125753_G1|C129785_G1|C15099_G1|C158…
956	6.558e-06	0.0003232	42	214	2751	28524	nuclear-transcribed mRNA catabolic process	C155059_G7|C138346_G2|C41777_G1|C155059_G8|C133422_G2|C148561_G10|C110204_G1|C144389_G1|C156008_G2|C109102_G1|C140791_G2|C141203_G2|C138346_G1|C132150_G2|C138872_G1|C130832_G1|C115075_G1|C140883_G2|C287139_G1|C42416_G1|C212483_G1|C156291_G9|C52877_G1|C269846_G1|C141456_G1|C63502_G1|C139367_G1|C109449_G1|C128901_G1|C18761_G1|C93298_G1|C110833_G1|C127910_G1|C136470_G1|C139082_G1|C133003_G1|C104574_…
184	6.8604e-06	0.0003356	24	94	2751	28524	nuclear-transcribed mRNA catabolic process, nonsense-mediated decay	C155059_G7|C138346_G2|C63502_G1|C41777_G1|C139367_G1|C155059_G8|C148561_G10|C110204_G1|C144389_G1|C156008_G2|C140791_G2|C18761_G1|C138346_G1|C93298_G1|C130832_G1|C136470_G1|C139082_G1|C133003_G1|C287139_G1|C42416_G1|C139633_G1|C212483_G1|C269846_G1|C141456_G1
42273	7.4443e-06	0.00036149	19	65	2751	28524	ribosomal large subunit biogenesis	C120758_G1|C115896_G1|C120764_G1|C129886_G1|C139790_G1|C132207_G1|C117002_G1|C41980_G1|C146340_G2|C144348_G1|C191567_G1|C113654_G1|C185255_G1|C264100_G1|C30929_G1|C285940_G1|C144267_G1|C131992_G1|C114898_G1
15980	8.3311e-06	0.0004016	75	468	2751	28524	energy derivation by oxidation of organic compounds	C130005_G1|C125170_G1|C190232_G1|C139853_G1|C127110_G1|C142481_G1|C114251_G1|C160557_G2|C147823_G2|C87013_G1|C146899_G1|C214299_G1|C117416_G1|C87013_G2|C140798_G1|C157361_G2|C125069_G1|C140881_G1|C131794_G1|C145658_G1|C154242_G1|C137701_G3|C124374_G1|C37787_G1|C140543_G1|C31815_G1|C155494_G9|C87037_G1|C79893_G1|C136298_G1|C235635_G1|C141964_G1|C2608_G1|C292264_G1|C143166_G1|C143202_G1|C113709_G1|…
51437	8.5158e-06	0.00040752	15	44	2751	28524	positive regulation of ubiquitin-protein ligase activity involved in mitotic cell cycle	C50945_G1|C142942_G1|C27406_G1|C110058_G1|C78928_G1|C143548_G1|C70746_G1|C151577_G1|C122802_G1|C17141_G1|C141170_G3|C113164_G1|C143311_G1|C137964_G1|C4918_G1
9062	1.0384e-05	0.00049337	32	148	2751	28524	fatty acid catabolic process	C135298_G1|C136868_G1|C143363_G1|C138002_G1|C115877_G1|C137884_G1|C127110_G1|C13097_G1|C141258_G1|C109316_G1|C153287_G2|C137930_G1|C147135_G1|C123063_G1|C31158_G1|C101449_G1|C113031_G1|C130770_G1|C23736_G1|C113310_G1|C145115_G1|C266045_G1|C79893_G1|C158949_G6|C136672_G1|C138343_G1|C79025_G1|C127635_G1|C135754_G1|C134138_G1|C109044_G1|C116514_G1
50684	1.1148e-05	0.00052585	39	197	2751	28524	regulation of mRNA processing	C155059_G7|C147215_G1|C150588_G1|C154637_G5|C155059_G8|C105615_G1|C210905_G1|C94968_G1|C150074_G2|C146794_G1|C129462_G1|C135285_G1|C151414_G2|C107240_G1|C130266_G1|C269846_G1|C147892_G7|C149678_G2|C83678_G1|C139367_G1|C109449_G1|C124907_G2|C83481_G1|C77906_G1|C136209_G1|C122851_G4|C137983_G1|C97373_G1|C110833_G1|C127532_G1|C127234_G1|C152222_G6|C104574_G1|C129893_G1|C150378_G1|C133875_G1|C141642_…
46165	1.1268e-05	0.00052774	36	176	2751	28524	alcohol biosynthetic process	C133174_G1|C135082_G1|C132729_G1|C108627_G1|C139853_G1|C119456_G1|C138690_G1|C84953_G1|C130813_G1|C128256_G1|C141763_G1|C115422_G1|C116878_G1|C132655_G1|C82919_G1|C171140_G1|C157361_G2|C109189_G1|C113115_G1|C263700_G1|C143238_G1|C71219_G1|C140939_G1|C143207_G1|C137096_G1|C80177_G1|C158867_G6|C122338_G1|C142118_G1|C135331_G1|C150553_G2|C55314_G1|C261053_G1|C143202_G1|C147295_G3|C140227_G1
8340	1.1638e-05	0.00054127	15	45	2751	28524	determination of adult lifespan	C135766_G1|C108991_G1|C139074_G1|C127713_G1|C129981_G1|C141986_G3|C138981_G1|C157874_G1|C136941_G1|C155692_G1|C162588_G1|C122497_G1|C138054_G1|C133948_G1|C37787_G1
1731	1.1989e-05	0.00055367	14	40	2751	28524	formation of translation preinitiation complex	C78852_G1|C53738_G1|C137692_G1|C95808_G1|C145166_G1|C113976_G1|C136110_G1|C129822_G1|C144753_G1|C18744_G1|C116327_G1|C142052_G1|C140993_G1|C133708_G1
44242	1.3198e-05	0.00060526	48	264	2751	28524	cellular lipid catabolic process	C135298_G1|C136868_G1|C143363_G1|C138002_G1|C115877_G1|C144847_G1|C137884_G1|C127110_G1|C13097_G1|C141258_G1|C109316_G1|C133955_G1|C153287_G2|C101226_G1|C137930_G1|C147135_G1|C123063_G1|C31158_G1|C101449_G1|C112634_G1|C113031_G1|C130612_G1|C130770_G1|C23736_G1|C143299_G2|C142445_G1|C147057_G1|C113310_G1|C145115_G1|C65242_G1|C266045_G1|C79893_G1|C137776_G1|C143400_G1|C97742_G1|C158949_G6|C136672_G…
51187	1.4384e-05	0.00065513	27	117	2751	28524	cofactor catabolic process	C130005_G1|C112108_G1|C139091_G1|C125170_G1|C142481_G1|C85260_G1|C87013_G1|C142412_G1|C214299_G1|C117416_G1|C185702_G1|C87013_G2|C138744_G1|C31815_G1|C87037_G1|C130604_G1|C136298_G1|C146416_G1|C132877_G1|C235635_G1|C79748_G1|C138903_G1|C2608_G1|C41378_G1|C144891_G1|C113709_G1|C133464_G1
8407	1.541e-05	0.00069704	9	18	2751	28524	bristle morphogenesis	C155290_G8|C140881_G1|C130487_G1|C129026_G1|C122497_G1|C134895_G1|C138054_G1|C104155_G1|C141986_G3
6635	1.5539e-05	0.00069808	26	111	2751	28524	fatty acid beta-oxidation	C136868_G1|C143363_G1|C138002_G1|C115877_G1|C137884_G1|C127110_G1|C13097_G1|C141258_G1|C153287_G2|C137930_G1|C123063_G1|C101449_G1|C113031_G1|C130770_G1|C23736_G1|C113310_G1|C145115_G1|C266045_G1|C79893_G1|C158949_G6|C136672_G1|C138343_G1|C79025_G1|C135754_G1|C109044_G1|C116514_G1
1745	1.5736e-05	0.00070215	15	46	2751	28524	compound eye morphogenesis	C152046_G1|C141948_G1|C141986_G3|C130148_G2|C105409_G1|C109657_G1|C137571_G1|C122497_G1|C155659_G3|C138054_G1|C129974_G1|C145005_G1|C129824_G1|C149431_G1|C122663_G1
33539	1.6626e-05	0.0007369	13	36	2751	28524	fatty acid beta-oxidation using acyl-CoA dehydrogenase	C136868_G1|C143363_G1|C79893_G1|C138002_G1|C127110_G1|C13097_G1|C136672_G1|C138343_G1|C123063_G1|C113031_G1|C130770_G1|C116514_G1|C113310_G1
6334	1.9814e-05	0.00087236	25	106	2751	28524	nucleosome assembly	C122645_G2|C143235_G1|C153143_G1|C140108_G1|C128510_G1|C144646_G1|C151385_G1|C148933_G1|C192370_G1|C127705_G1|C162571_G1|C146184_G9|C83678_G1|C110654_G1|C143962_G1|C158882_G3|C136431_G1|C152898_G1|C285004_G1|C143995_G1|C134101_G1|C235691_G1|C88542_G1|C117475_G1|C132125_G1
9063	2.1416e-05	0.00093661	36	181	2751	28524	cellular amino acid catabolic process	C132729_G1|C136824_G1|C137393_G1|C124129_G1|C118713_G1|C130680_G1|C143864_G1|C123063_G1|C289750_G1|C235665_G1|C130770_G1|C139133_G1|C144284_G1|C109712_G1|C130818_G1|C149281_G1|C126116_G1|C104153_G1|C288958_G1|C163681_G1|C144340_G1|C262634_G1|C136298_G1|C84726_G1|C138649_G1|C146248_G1|C136802_G1|C136672_G1|C69284_G1|C158596_G1|C117281_G1|C211193_G1|C142815_G1|C62247_G1|C140227_G1|C265232_G1
6260	2.2317e-05	0.00096961	80	522	2751	28524	DNA replication	C131887_G1|C136570_G1|C150179_G1|C149882_G1|C144463_G1|C65488_G1|C126933_G1|C128510_G1|C142507_G1|C133978_G2|C130550_G1|C130316_G1|C144646_G1|C151825_G1|C130832_G1|C109660_G1|C54400_G1|C101798_G1|C160210_G2|C144229_G3|C79954_G1|C92163_G1|C159982_G5|C135876_G1|C144217_G1|C167044_G1|C150959_G1|C113764_G1|C136153_G1|C136178_G1|C135513_G1|C138190_G1|C126826_G1|C140009_G1|C143537_G1|C139040_G1|C16986_…
22900	2.3331e-05	0.001007	22	88	2751	28524	electron transport chain	C136868_G1|C126329_G1|C70095_G1|C190232_G1|C79893_G1|C91503_G1|C141964_G1|C79748_G1|C59003_G1|C219054_G1|C18201_G2|C106178_G1|C129954_G1|C10535_G1|C292264_G1|C131794_G1|C241975_G1|C113709_G1|C154242_G1|C137703_G1|C16721_G1|C37787_G1
51169	2.4396e-05	0.0010462	69	434	2751	28524	nuclear transport	C11485_G1|C103130_G1|C145741_G1|C160682_G1|C133730_G1|C151825_G1|C130832_G1|C140881_G1|C141387_G1|C149309_G1|C139995_G1|C129731_G1|C123744_G1|C154487_G1|C63502_G1|C194137_G1|C146941_G11|C137455_G1|C138408_G1|C141020_G1|C133754_G1|C143995_G1|C159164_G1|C127234_G1|C1257_G1|C146826_G1|C47470_G1|C139082_G1|C129761_G1|C146956_G1|C42000_G1|C121105_G1|C150500_G1|C28771_G1|C122962_G1|C126120_G1|C81818_G1…
6323	2.4983e-05	0.0010644	40	211	2751	28524	DNA packaging	C122645_G2|C154637_G5|C145485_G1|C143235_G1|C150074_G2|C153143_G1|C141508_G1|C140108_G1|C128510_G1|C144646_G1|C146123_G1|C151385_G1|C148933_G1|C192370_G1|C147449_G1|C127705_G1|C162571_G1|C146184_G9|C147892_G7|C29043_G2|C83678_G1|C110654_G1|C29043_G1|C143962_G1|C158882_G3|C78928_G1|C136431_G1|C152898_G1|C285004_G1|C83481_G1|C143995_G1|C134101_G1|C140403_G1|C235691_G1|C88542_G1|C140743_G2|C117475_G…
48569	2.559e-05	0.0010833	26	114	2751	28524	post-embryonic organ development	C133017_G1|C131157_G1|C145903_G1|C69508_G1|C146654_G2|C141986_G3|C155290_G8|C142568_G1|C122497_G1|C153656_G5|C138054_G1|C140992_G3|C39366_G1|C108110_G1|C267367_G1|C99948_G1|C68096_G1|C136489_G1|C143592_G1|C144841_G1|C158882_G9|C134895_G1|C264491_G1|C104155_G1|C78416_G1|C141698_G1
6402	2.8201e-05	0.0011863	45	249	2751	28524	mRNA catabolic process	C155059_G7|C138346_G2|C41777_G1|C155059_G8|C133422_G2|C148561_G10|C110204_G1|C144389_G1|C156008_G2|C109102_G1|C140791_G2|C162008_G1|C133583_G1|C141203_G2|C138346_G1|C132150_G2|C138872_G1|C130832_G1|C115075_G1|C140883_G2|C287139_G1|C42416_G1|C212483_G1|C156291_G9|C52877_G1|C269846_G1|C141456_G1|C63502_G1|C141108_G2|C139367_G1|C109449_G1|C128901_G1|C18761_G1|C93298_G1|C110833_G1|C127910_G1|C136470_…
6886	2.9051e-05	0.0012143	149	1118	2751	28524	intracellular protein transport	C41777_G1|C139102_G1|C142748_G1|C212133_G1|C162093_G1|C130894_G1|C11485_G1|C133913_G1|C131222_G1|C128476_G1|C155090_G1|C160682_G1|C103959_G1|C155090_G3|C142382_G1|C1443_G1|C107313_G1|C212483_G1|C85818_G1|C139392_G1|C146941_G11|C129363_G1|C137677_G1|C125444_G1|C43050_G1|C142247_G3|C101746_G1|C47470_G1|C129761_G1|C42000_G1|C139958_G1|C148676_G9|C98198_G1|C136270_G1|C87747_G1|C107892_G1|C140607_G1|C…
6913	3.5618e-05	0.0014794	68	431	2751	28524	nucleocytoplasmic transport	C11485_G1|C103130_G1|C145741_G1|C160682_G1|C133730_G1|C151825_G1|C130832_G1|C140881_G1|C141387_G1|C149309_G1|C139995_G1|C129731_G1|C123744_G1|C154487_G1|C63502_G1|C194137_G1|C146941_G11|C137455_G1|C138408_G1|C141020_G1|C133754_G1|C143995_G1|C159164_G1|C127234_G1|C1257_G1|C146826_G1|C47470_G1|C139082_G1|C129761_G1|C42000_G1|C121105_G1|C150500_G1|C28771_G1|C122962_G1|C126120_G1|C81818_G1|C147215_G1…
22904	3.648e-05	0.0015057	20	78	2751	28524	respiratory electron transport chain	C136868_G1|C126329_G1|C70095_G1|C190232_G1|C79893_G1|C141964_G1|C79748_G1|C59003_G1|C219054_G1|C18201_G2|C106178_G1|C129954_G1|C10535_G1|C131794_G1|C241975_G1|C113709_G1|C154242_G1|C137703_G1|C16721_G1|C37787_G1
51168	3.734e-05	0.0015316	38	200	2751	28524	nuclear export	C147215_G1|C87747_G1|C134876_G1|C11485_G1|C138134_G1|C78912_G1|C139794_G1|C149440_G1|C149440_G2|C133730_G1|C130832_G1|C140881_G1|C149309_G1|C129731_G1|C118702_G1|C123744_G1|C154487_G1|C63502_G1|C139367_G1|C194137_G1|C137455_G1|C141020_G1|C142480_G1|C267214_G1|C159164_G1|C146340_G2|C127532_G1|C127234_G1|C1257_G1|C47470_G1|C139082_G1|C126669_G1|C42000_G1|C139172_G1|C131992_G1|C126120_G1|C139155_G1|…
6281	4.1258e-05	0.0016819	117	845	2751	28524	DNA repair	C131887_G1|C122840_G2|C144463_G1|C114251_G1|C139074_G1|C141486_G1|C126933_G1|C143696_G1|C128510_G1|C142507_G1|C144921_G1|C144646_G1|C133352_G1|C3627_G1|C127634_G1|C116962_G1|C123813_G1|C127705_G1|C121328_G1|C239745_G1|C92163_G1|C138974_G1|C72627_G1|C132058_G1|C135513_G1|C69363_G1|C139040_G1|C126363_G1|C134748_G4|C143235_G1|C104427_G1|C146335_G1|C147561_G1|C115407_G1|C139053_G1|C101513_G1|C142332_…
6446	4.4851e-05	0.0018172	28	131	2751	28524	regulation of translational initiation	C135441_G1|C142209_G1|C53738_G1|C95808_G1|C142783_G1|C145166_G1|C133178_G1|C162889_G1|C148574_G3|C146129_G1|C140134_G1|C149678_G2|C78852_G1|C139367_G1|C137692_G1|C128901_G1|C159164_G1|C113976_G1|C136110_G1|C122851_G4|C129822_G1|C144753_G1|C110833_G1|C139650_G1|C142052_G1|C140993_G1|C85408_G1|C133720_G1
32786	4.5198e-05	0.00182	18	67	2751	28524	positive regulation of RNA elongation	C124745_G1|C145381_G2|C145381_G1|C131565_G1|C78912_G1|C127191_G1|C144571_G1|C83481_G1|C88208_G1|C144571_G2|C143696_G1|C151891_G2|C46445_G1|C158882_G9|C78138_G1|C119783_G1|C130266_G1|C132661_G1
30708	4.5899e-05	0.0018371	5	6	2751	28524	germarium-derived female germ-line cyst encapsulation	C109657_G1|C138981_G1|C122497_G1|C138054_G1|C141986_G3
51186	4.8608e-05	0.0019338	87	592	2751	28524	cofactor metabolic process	C130005_G1|C125170_G1|C137001_G1|C99355_G1|C40967_G1|C109093_G1|C84953_G1|C136824_G1|C142481_G1|C141675_G2|C121929_G1|C122353_G1|C137393_G1|C87013_G1|C214299_G1|C117416_G1|C185702_G1|C87013_G2|C98369_G1|C128165_G1|C131794_G1|C23419_G1|C37787_G1|C147034_G1|C31815_G1|C139283_G1|C125492_G1|C87037_G1|C136298_G1|C235635_G1|C136672_G1|C114751_G1|C266979_G1|C2608_G1|C148464_G3|C60527_G1|C143921_G1|C1432…
43933	5.1255e-05	0.0020193	329	2794	2751	28524	macromolecular complex subunit organization	C131887_G1|C129750_G1|C144360_G1|C142070_G1|C144790_G1|C41777_G1|C133913_G1|C146593_G1|C127191_G1|C285460_G1|C109641_G1|C109102_G1|C128510_G1|C130779_G1|C99800_G1|C78481_G1|C144646_G1|C18744_G1|C136022_G2|C29740_G1|C126827_G1|C30929_G1|C123813_G1|C154351_G1|C212483_G1|C127705_G1|C123744_G1|C146907_G1|C122797_G1|C118610_G1|C83678_G1|C101030_G1|C146999_G1|C55901_G1|C82880_G1|C84379_G1|C153880_G3|C1…
5991	5.1981e-05	0.0020193	6	9	2751	28524	trehalose metabolic process	C147730_G1|C82040_G2|C82040_G1|C151665_G1|C129228_G1|C140276_G1
45478	5.1981e-05	0.0020193	6	9	2751	28524	fusome organization	C154166_G1|C156063_G1|C156063_G2|C157136_G1|C155090_G1|C155090_G3
45610	5.1981e-05	0.0020193	6	9	2751	28524	regulation of hemocyte differentiation	C138981_G1|C140881_G1|C122497_G1|C138054_G1|C141986_G3|C150873_G8
46173	5.7358e-05	0.0022152	10	25	2751	28524	polyol biosynthetic process	C143207_G1|C171140_G1|C157361_G2|C139853_G1|C119456_G1|C109189_G1|C138690_G1|C113115_G1|C140227_G1|C150553_G2
6807	6.0849e-05	0.0023363	936	8776	2751	28524	nitrogen compound metabolic process	C127110_G1|C145382_G1|C146593_G1|C131778_G1|C136824_G1|C121929_G1|C127191_G1|C141260_G1|C109641_G1|C118713_G1|C133352_G1|C138524_G3|C101798_G1|C126827_G1|C115883_G1|C127705_G1|C123744_G1|C101030_G1|C159982_G5|C147711_G1|C122338_G1|C79079_G1|C140403_G1|C79835_G1|C97373_G1|C1257_G1|C136470_G1|C129761_G1|C78452_G1|C4397_G2|C163332_G1|C1704_G1|C123126_G2|C90959_G1|C144389_G1|C141833_G1|C125753_G1|C12…
48610	6.1244e-05	0.0023379	85	579	2751	28524	reproductive cellular process	C149930_G13|C83845_G1|C144790_G1|C152943_G5|C82040_G2|C141698_G3|C114251_G1|C141948_G1|C129981_G1|C141986_G3|C2247_G1|C155090_G1|C155090_G3|C140881_G1|C11253_G1|C98021_G1|C129026_G1|C153895_G1|C140583_G1|C140134_G1|C133853_G1|C154166_G1|C267367_G1|C121813_G1|C126399_G1|C158995_G1|C141612_G1|C141838_G1|C137677_G1|C131596_G1|C95561_G1|C111091_G1|C105409_G1|C141252_G1|C141742_G1|C57250_G1|C19460_G1|…
6996	6.3074e-05	0.0023939	586	5289	2751	28524	organelle organization	C142070_G1|C144790_G1|C132668_G2|C154637_G5|C131434_G1|C149882_G1|C145485_G1|C130487_G1|C112559_G1|C133913_G1|C145382_G1|C139437_G2|C135694_G1|C11253_G1|C140874_G1|C30929_G1|C84716_G1|C123813_G1|C154351_G1|C127705_G1|C118610_G1|C83678_G1|C49339_G1|C146649_G1|C55901_G1|C155379_G3|C82880_G1|C121059_G1|C125444_G1|C140403_G1|C19566_G1|C129761_G1|C143166_G1|C78452_G1|C136606_G1|C4397_G2|C56093_G1|C136…
70727	6.4651e-05	0.0024397	197	1570	2751	28524	cellular macromolecule localization	C144790_G1|C41777_G1|C212133_G1|C162093_G1|C130894_G1|C133913_G1|C131222_G1|C128476_G1|C286287_G1|C91568_G1|C134110_G2|C136830_G1|C212483_G1|C85818_G1|C139392_G1|C146941_G11|C125444_G1|C105409_G1|C128143_G1|C113764_G1|C142247_G3|C101746_G1|C129761_G1|C139958_G1|C148676_G9|C136270_G1|C87747_G1|C139794_G1|C125422_G1|C140649_G1|C140661_G1|C140661_G2|C146553_G1|C144818_G1|C27714_G1|C142120_G1|C153473…
7276	6.6914e-05	0.0025108	123	907	2751	28524	gamete generation	C144790_G1|C152943_G5|C141698_G3|C133913_G1|C114251_G1|C160298_G1|C2247_G1|C155090_G1|C42237_G1|C60245_G1|C155090_G3|C11253_G1|C127705_G1|C138599_G1|C140134_G1|C149139_G2|C239745_G1|C130591_G1|C27710_G1|C77920_G1|C141612_G1|C85821_G1|C137677_G1|C95561_G1|C105409_G1|C49296_G1|C139958_G1|C160190_G1|C143311_G1|C4397_G2|C144654_G1|C152905_G1|C150588_G1|C44009_G1|C143235_G1|C140607_G1|C108083_G1|C9195…
9987	7.5828e-05	0.0028292	2461	24872	2751	28524	cellular process	C151107_G3|C130005_G1|C151107_G2|C142070_G1|C132668_G2|C125170_G1|C130487_G1|C127110_G1|C151107_G1|C133913_G1|C121929_G1|C127191_G1|C138925_G1|C130406_G1|C141260_G1|C109641_G1|C162488_G1|C60245_G1|C133352_G1|C138524_G3|C162889_G1|C139735_G1|C88541_G1|C126827_G1|C115883_G1|C137600_G1|C142103_G1|C49339_G1|C146941_G11|C80091_G1|C159982_G5|C122338_G1|C125444_G1|C113976_G1|C133880_G2|C79835_G1|C97373_…
6270	7.8939e-05	0.0029287	15	52	2751	28524	DNA-dependent DNA replication initiation	C131887_G1|C141301_G1|C149882_G1|C121395_G1|C142802_G1|C130550_G1|C133893_G1|C289403_G1|C151294_G1|C137571_G1|C149952_G11|C144509_G2|C144509_G1|C145437_G1|C145437_G2
51321	8.1871e-05	0.0030205	48	283	2751	28524	meiotic cell cycle	C152943_G5|C96022_G1|C145485_G1|C143235_G1|C96022_G2|C118140_G1|C141486_G1|C62046_G1|C213109_G1|C152549_G2|C141948_G1|C185962_G1|C136631_G1|C134290_G2|C146664_G1|C264257_G1|C145346_G1|C140881_G1|C141905_G1|C160715_G1|C113144_G1|C160715_G2|C112984_G1|C153895_G1|C109303_G1|C145658_G1|C140583_G1|C39366_G1|C138599_G1|C154166_G1|C136708_G1|C6591_G1|C137346_G1|C103901_G1|C149598_G1|C109497_G1|C135987_G…
5992	8.635e-05	0.0031333	4	4	2751	28524	trehalose biosynthetic process	C82040_G2|C82040_G1|C151665_G1|C129228_G1
30721	8.635e-05	0.0031333	4	4	2751	28524	spectrosome organization	C154166_G1|C156063_G1|C156063_G2|C157136_G1
16325	8.635e-05	0.0031333	4	4	2751	28524	oocyte microtubule cytoskeleton organization	C144790_G1|C264491_G1|C95561_G1|C105409_G1
33036	8.706e-05	0.0031418	405	3541	2751	28524	macromolecule localization	C144790_G1|C112559_G1|C133913_G1|C162488_G1|C286287_G1|C185462_G1|C133730_G1|C135098_G1|C212483_G1|C127705_G1|C123744_G1|C139392_G1|C146941_G11|C147711_G1|C125444_G1|C185313_G1|C1257_G1|C136470_G1|C129761_G1|C161770_G1|C134138_G1|C163332_G1|C56093_G1|C121218_G1|C142425_G1|C125615_G1|C79915_G1|C139794_G1|C125422_G1|C142951_G1|C133603_G1|C96219_G1|C161551_G2|C27714_G1|C11368_G1|C126164_G2|C153473_G…
9310	9.0288e-05	0.0032406	40	223	2751	28524	amine catabolic process	C132729_G1|C136824_G1|C137393_G1|C135892_G1|C124129_G1|C118713_G1|C130680_G1|C143864_G1|C123063_G1|C289750_G1|C235665_G1|C130770_G1|C139133_G1|C151530_G1|C144284_G1|C109712_G1|C130818_G1|C149281_G1|C145272_G1|C126116_G1|C104153_G1|C288958_G1|C163681_G1|C144340_G1|C262634_G1|C136298_G1|C84726_G1|C138649_G1|C146248_G1|C136802_G1|C136672_G1|C132241_G1|C69284_G1|C158596_G1|C117281_G1|C211193_G1|C1428…
6732	9.2499e-05	0.003302	71	469	2751	28524	coenzyme metabolic process	C130005_G1|C125170_G1|C137001_G1|C99355_G1|C40967_G1|C84953_G1|C136824_G1|C142481_G1|C122353_G1|C137393_G1|C87013_G1|C214299_G1|C117416_G1|C185702_G1|C87013_G2|C98369_G1|C131794_G1|C37787_G1|C147034_G1|C31815_G1|C139283_G1|C87037_G1|C136298_G1|C235635_G1|C136672_G1|C266979_G1|C2608_G1|C148464_G3|C60527_G1|C143921_G1|C143202_G1|C60400_G1|C113709_G1|C62247_G1|C133464_G1|C115991_G1|C112108_G1|C13909…
6974	9.4587e-05	0.0033584	157	1217	2751	28524	response to DNA damage stimulus	C131887_G1|C122840_G2|C145485_G1|C144463_G1|C136696_G1|C135376_G1|C114251_G1|C139074_G1|C141486_G1|C126933_G1|C143696_G1|C128510_G1|C142507_G1|C144921_G1|C144646_G1|C133352_G1|C113031_G1|C3627_G1|C136022_G2|C127634_G1|C116962_G1|C123813_G1|C127705_G1|C121328_G1|C4918_G1|C239745_G1|C92163_G1|C138974_G1|C72627_G1|C17141_G1|C132058_G1|C97373_G1|C135513_G1|C69363_G1|C139040_G1|C143311_G1|C126363_G1|C…
44085	9.6385e-05	0.0034039	495	4418	2751	28524	cellular component biogenesis	C129750_G1|C142070_G1|C144790_G1|C130487_G1|C151107_G1|C133913_G1|C127191_G1|C109641_G1|C109102_G1|C18744_G1|C136022_G2|C126827_G1|C30929_G1|C154351_G1|C212483_G1|C127705_G1|C122797_G1|C118610_G1|C142103_G1|C136951_G1|C83678_G1|C101030_G1|C140759_G1|C130591_G1|C146649_G1|C109216_G1|C82880_G1|C79079_G1|C121059_G1|C125444_G1|C113976_G1|C140403_G1|C120261_G1|C129761_G1|C136606_G1|C4397_G2|C140152_G1…
6405	0.00010016	0.0035066	26	123	2751	28524	RNA export from nucleus	C147215_G1|C134876_G1|C11485_G1|C138134_G1|C78912_G1|C139794_G1|C149440_G1|C149440_G2|C133730_G1|C130832_G1|C149309_G1|C118702_G1|C123744_G1|C63502_G1|C139367_G1|C137455_G1|C141020_G1|C142480_G1|C159164_G1|C127532_G1|C1257_G1|C139082_G1|C42000_G1|C139172_G1|C126120_G1|C140934_G1
51439	0.00010035	0.0035066	15	53	2751	28524	regulation of ubiquitin-protein ligase activity involved in mitotic cell cycle	C50945_G1|C142942_G1|C27406_G1|C110058_G1|C78928_G1|C143548_G1|C70746_G1|C151577_G1|C122802_G1|C17141_G1|C141170_G3|C113164_G1|C143311_G1|C137964_G1|C4918_G1
819	0.00010278	0.0035685	29	144	2751	28524	sister chromatid segregation	C146923_G1|C145485_G1|C112559_G1|C136696_G1|C141508_G1|C185962_G1|C134290_G2|C146123_G1|C160715_G1|C126322_G1|C160715_G2|C75629_G1|C147449_G1|C145033_G2|C29043_G2|C150539_G1|C29043_G1|C136708_G1|C31913_G1|C137008_G1|C160121_G2|C140743_G2|C262096_G1|C146826_G1|C132234_G1|C131992_G1|C142123_G1|C127035_G1|C144899_G1
6406	0.00010321	0.0035685	23	103	2751	28524	mRNA export from nucleus	C147215_G1|C139367_G1|C137455_G1|C134876_G1|C138134_G1|C141020_G1|C78912_G1|C142480_G1|C139794_G1|C149440_G1|C159164_G1|C149440_G2|C133730_G1|C130832_G1|C127532_G1|C1257_G1|C139082_G1|C42000_G1|C149309_G1|C118702_G1|C123744_G1|C139172_G1|C126120_G1
245	0.00010463	0.0035987	21	90	2751	28524	spliceosome assembly	C129750_G1|C157436_G9|C94968_G1|C111648_G1|C140345_G1|C222506_G1|C158101_G3|C103959_G1|C136209_G1|C135967_G1|C139870_G1|C129462_G1|C142192_G1|C84850_G1|C79089_G1|C79293_G1|C153857_G1|C150378_G1|C143182_G1|C137968_G1|C122797_G1
42773	0.0001057	0.0036167	13	42	2751	28524	ATP synthesis coupled electron transport	C126329_G1|C70095_G1|C190232_G1|C141964_G1|C59003_G1|C219054_G1|C106178_G1|C129954_G1|C10535_G1|C131794_G1|C241975_G1|C154242_G1|C37787_G1
30258	0.00011166	0.0038012	46	271	2751	28524	lipid modification	C135298_G1|C136868_G1|C143363_G1|C138002_G1|C115877_G1|C138690_G1|C137884_G1|C127110_G1|C13097_G1|C118560_G1|C141258_G1|C153287_G2|C137930_G1|C3381_G1|C139534_G1|C123063_G1|C31158_G1|C101449_G1|C171140_G1|C128874_G1|C113031_G1|C212762_G1|C130770_G1|C23736_G1|C3240_G1|C55967_G1|C141307_G1|C113310_G1|C143207_G1|C145115_G1|C85397_G1|C266045_G1|C79893_G1|C158949_G6|C136672_G1|C138343_G1|C153880_G3|C1…
32787	0.00011358	0.0038465	111	813	2751	28524	monocarboxylic acid metabolic process	C137001_G1|C108627_G1|C115877_G1|C137884_G1|C127110_G1|C102588_G1|C136824_G1|C137978_G2|C123063_G1|C31158_G1|C123295_G1|C113031_G1|C136022_G2|C109712_G1|C126603_G1|C284924_G1|C79893_G1|C80177_G1|C85727_G1|C2608_G1|C134138_G1|C116514_G1|C118315_G1|C135298_G1|C148317_G1|C157183_G5|C13097_G1|C29178_G1|C82919_G1|C290185_G1|C109189_G1|C130770_G1|C263700_G1|C68195_G1|C110543_G1|C138744_G1|C145115_G1|C1…
65004	0.0001168	0.0039356	29	145	2751	28524	protein-DNA complex assembly	C131887_G1|C122645_G2|C143235_G1|C153143_G1|C138063_G1|C140108_G1|C128510_G1|C130779_G1|C144646_G1|C151385_G1|C148933_G1|C192370_G1|C147019_G3|C127705_G1|C162571_G1|C146184_G9|C83678_G1|C110654_G1|C143962_G1|C158882_G3|C136431_G1|C152898_G1|C285004_G1|C143995_G1|C134101_G1|C235691_G1|C88542_G1|C117475_G1|C132125_G1
51351	0.00012379	0.0041499	21	91	2751	28524	positive regulation of ligase activity	C50945_G1|C142942_G1|C27406_G1|C110058_G1|C78928_G1|C143548_G1|C162431_G1|C70746_G1|C151577_G1|C122802_G1|C17141_G1|C141170_G3|C266979_G1|C113164_G1|C100393_G1|C134997_G1|C94796_G1|C153166_G1|C143311_G1|C137964_G1|C4918_G1
7419	0.00014334	0.0047808	7	14	2751	28524	ventral cord development	C136951_G1|C141551_G1|C154891_G4|C122497_G1|C138054_G1|C141698_G1|C141986_G3
45448	0.00014779	0.0047894	5	7	2751	28524	mitotic cell cycle, embryonic	C95260_G2|C136062_G2|C68096_G1|C39366_G1|C149431_G1
30713	0.00014779	0.0047894	5	7	2751	28524	ovarian follicle cell stalk formation	C98021_G1|C122497_G1|C138054_G1|C141986_G3|C137677_G1
48138	0.00014779	0.0047894	5	7	2751	28524	germ-line cyst encapsulation	C109657_G1|C138981_G1|C122497_G1|C138054_G1|C141986_G3
48139	0.00014779	0.0047894	5	7	2751	28524	female germ-line cyst encapsulation	C109657_G1|C138981_G1|C122497_G1|C138054_G1|C141986_G3
48790	0.00014779	0.0047894	5	7	2751	28524	maintenance of presynaptic active zone structure	C156063_G1|C127506_G1|C156063_G2|C157136_G1|C145005_G1
6401	0.00014795	0.0047894	47	282	2751	28524	RNA catabolic process	C155059_G7|C138346_G2|C41777_G1|C155059_G8|C133422_G2|C148561_G10|C110204_G1|C144389_G1|C156008_G2|C109102_G1|C140791_G2|C162008_G1|C16735_G1|C133583_G1|C141203_G2|C138346_G1|C132150_G2|C138872_G1|C130832_G1|C115075_G1|C140883_G2|C287139_G1|C137338_G1|C42416_G1|C212483_G1|C156291_G9|C52877_G1|C269846_G1|C141456_G1|C63502_G1|C141108_G2|C139367_G1|C109449_G1|C128901_G1|C18761_G1|C93298_G1|C110833_G…
51443	0.00015885	0.0051172	20	86	2751	28524	positive regulation of ubiquitin-protein ligase activity	C50945_G1|C142942_G1|C27406_G1|C110058_G1|C78928_G1|C143548_G1|C162431_G1|C70746_G1|C151577_G1|C122802_G1|C17141_G1|C141170_G3|C113164_G1|C100393_G1|C134997_G1|C94796_G1|C153166_G1|C143311_G1|C137964_G1|C4918_G1
9308	0.00016625	0.0053298	148	1150	2751	28524	amine metabolic process	C130217_G1|C40537_G1|C127110_G1|C135229_G1|C261195_G1|C136824_G1|C123564_G1|C135892_G1|C141260_G1|C118713_G1|C185702_G1|C123063_G1|C118444_G1|C148438_G1|C140249_G1|C109712_G1|C140939_G1|C4918_G1|C130818_G1|C149281_G1|C146999_G1|C104153_G1|C143400_G1|C144340_G1|C136298_G1|C147711_G1|C146248_G1|C132241_G1|C153880_G3|C17141_G1|C79835_G1|C150066_G3|C158596_G1|C143604_G1|C83773_G1|C122846_G1|C146809_G…
34613	0.00017297	0.0055182	192	1552	2751	28524	cellular protein localization	C144790_G1|C41777_G1|C139102_G1|C142748_G1|C212133_G1|C162093_G1|C130894_G1|C11485_G1|C133913_G1|C136696_G1|C131222_G1|C141486_G1|C128476_G1|C155090_G1|C160682_G1|C286287_G1|C103959_G1|C155090_G3|C91568_G1|C134110_G2|C142382_G1|C146664_G1|C1443_G1|C136830_G1|C107313_G1|C212483_G1|C85818_G1|C139392_G1|C146941_G11|C129363_G1|C141612_G1|C137677_G1|C125444_G1|C43050_G1|C128143_G1|C113764_G1|C142247_G…
32784	0.00018173	0.0057699	22	100	2751	28524	regulation of RNA elongation	C124745_G1|C145381_G2|C145381_G1|C140784_G1|C131565_G1|C291722_G1|C126926_G1|C78912_G1|C127191_G1|C144571_G1|C83481_G1|C88208_G1|C144571_G2|C143696_G1|C151891_G2|C46445_G1|C139717_G1|C158882_G9|C78138_G1|C119783_G1|C130266_G1|C132661_G1
9994	0.00018919	0.005978	23	107	2751	28524	oocyte differentiation	C150588_G1|C144790_G1|C154166_G1|C140607_G1|C82924_G1|C141986_G3|C155090_G1|C131596_G1|C95561_G1|C155090_G3|C105409_G1|C109657_G1|C156063_G1|C11253_G1|C156063_G2|C136062_G2|C122497_G1|C155659_G3|C138054_G1|C140992_G3|C264491_G1|C41837_G1|C143311_G1
30071	0.00020362	0.0064032	19	81	2751	28524	regulation of mitotic metaphase/anaphase transition	C145033_G2|C136595_G1|C27406_G1|C149882_G1|C143548_G1|C151577_G1|C122802_G1|C155090_G1|C134290_G2|C93830_G1|C159164_G1|C155090_G3|C141170_G3|C160121_G2|C144694_G1|C131310_G1|C140881_G1|C126322_G1|C143311_G1
9081	0.00020626	0.0064557	12	39	2751	28524	branched chain family amino acid metabolic process	C289750_G1|C130770_G1|C262634_G1|C211193_G1|C84031_G1|C138649_G1|C146248_G1|C136672_G1|C124129_G1|C118713_G1|C125056_G1|C123063_G1
6333	0.00021398	0.0066658	35	194	2751	28524	chromatin assembly or disassembly	C122645_G2|C143235_G1|C141698_G3|C153143_G1|C140108_G1|C128510_G1|C144646_G1|C151385_G1|C148933_G1|C192370_G1|C123813_G1|C127705_G1|C162571_G1|C146184_G9|C83678_G1|C110654_G1|C143962_G1|C158882_G3|C121813_G1|C136431_G1|C152898_G1|C285004_G1|C144571_G1|C83481_G1|C144571_G2|C143995_G1|C148492_G1|C134101_G1|C235691_G1|C88542_G1|C117475_G1|C138953_G1|C146956_G1|C50605_G1|C132125_G1
387	0.00021839	0.0067711	18	75	2751	28524	spliceosomal snRNP assembly	C144036_G1|C144036_G2|C139367_G1|C134144_G1|C144036_G3|C94968_G1|C120567_G1|C144307_G1|C79973_G1|C137248_G1|C136209_G1|C264533_G1|C129462_G1|C126829_G1|C240680_G1|C81188_G1|C122797_G1|C131474_G1
19953	0.00022009	0.0067921	138	1067	2751	28524	sexual reproduction	C144790_G1|C152943_G5|C82040_G2|C141698_G3|C133913_G1|C114251_G1|C160298_G1|C2247_G1|C155090_G1|C42237_G1|C60245_G1|C155090_G3|C11253_G1|C127705_G1|C138599_G1|C140134_G1|C149139_G2|C133853_G1|C239745_G1|C130591_G1|C27710_G1|C143400_G1|C77920_G1|C158995_G1|C141612_G1|C85821_G1|C141838_G1|C137677_G1|C95561_G1|C111091_G1|C105409_G1|C49296_G1|C139958_G1|C160190_G1|C143311_G1|C4397_G2|C144654_G1|C1529…
10608	0.00022689	0.0069691	131	1005	2751	28524	posttranscriptional regulation of gene expression	C59204_G1|C136570_G1|C142209_G1|C122840_G2|C141136_G1|C114251_G1|C147427_G12|C142783_G1|C149139_G5|C162889_G1|C146664_G1|C115075_G1|C134428_G1|C107313_G1|C211343_G1|C130266_G1|C121328_G1|C140134_G1|C4918_G1|C149139_G2|C185436_G1|C149678_G2|C63502_G1|C97792_G1|C129363_G1|C109449_G1|C264896_G1|C140776_G1|C135407_G1|C113976_G1|C17141_G1|C121661_G1|C139650_G1|C47470_G1|C142052_G1|C138653_G1|C94084_G1…
1751	0.00023023	0.0070066	11	34	2751	28524	compound eye photoreceptor cell differentiation	C152046_G1|C137571_G1|C122497_G1|C155659_G3|C138054_G1|C141948_G1|C141986_G3|C129974_G1|C145005_G1|C122663_G1|C105409_G1
2164	0.00023023	0.0070066	11	34	2751	28524	larval development	C108110_G1|C140881_G1|C143670_G1|C125792_G2|C117981_G1|C122497_G1|C138054_G1|C31913_G1|C109641_G1|C127713_G1|C141986_G3
6595	0.00024038	0.0072821	16	63	2751	28524	polyamine metabolic process	C50945_G1|C142942_G1|C128705_G1|C135229_G1|C110058_G1|C78928_G1|C135892_G1|C70746_G1|C132241_G1|C17141_G1|C28275_G1|C113164_G1|C158201_G8|C146439_G1|C137964_G1|C4918_G1
6268	0.00024233	0.0073074	9	24	2751	28524	DNA unwinding involved in replication	C150959_G1|C133893_G1|C137571_G1|C126826_G1|C130238_G1|C142802_G1|C144509_G1|C16986_G1|C145437_G2
70	0.00025348	0.0076089	27	137	2751	28524	mitotic sister chromatid segregation	C146923_G1|C112559_G1|C136696_G1|C141508_G1|C185962_G1|C134290_G2|C146123_G1|C160715_G1|C126322_G1|C160715_G2|C75629_G1|C147449_G1|C145033_G2|C29043_G2|C150539_G1|C29043_G1|C136708_G1|C31913_G1|C160121_G2|C140743_G2|C262096_G1|C146826_G1|C132234_G1|C131992_G1|C142123_G1|C127035_G1|C144899_G1
43484	0.00025945	0.0077531	40	234	2751	28524	regulation of RNA splicing	C151107_G3|C147215_G1|C151107_G2|C150588_G1|C154637_G5|C105615_G1|C210905_G1|C94968_G1|C139721_G1|C150074_G2|C135766_G1|C162008_G1|C136501_G1|C129462_G1|C135285_G1|C151414_G2|C138935_G1|C107240_G1|C79089_G1|C269846_G1|C147892_G7|C83678_G1|C149344_G2|C143209_G1|C124907_G2|C77906_G1|C136209_G1|C87950_G1|C137983_G1|C139870_G1|C97373_G1|C127532_G1|C127234_G1|C142192_G1|C129893_G1|C150378_G1|C133875_G…
70925	0.0002805	0.0083441	55	354	2751	28524	organelle assembly	C115896_G1|C83633_G1|C129886_G1|C147445_G2|C28738_G1|C146664_G1|C113144_G1|C113654_G1|C136830_G1|C42416_G1|C119760_G1|C170878_G1|C30929_G1|C121328_G1|C114898_G1|C144982_G1|C139044_G1|C145927_G1|C146649_G1|C137346_G1|C27710_G1|C138173_G1|C137751_G1|C126399_G1|C136338_G1|C144348_G1|C141415_G1|C146826_G1|C210911_G1|C29145_G1|C142123_G1|C27788_G1|C120758_G1|C120764_G1|C18916_G1|C132207_G1|C191567_G1|…
51436	0.00029207	0.0086487	13	46	2751	28524	negative regulation of ubiquitin-protein ligase activity involved in mitotic cell cycle	C50945_G1|C142942_G1|C27406_G1|C110058_G1|C143548_G1|C70746_G1|C151577_G1|C122802_G1|C17141_G1|C141170_G3|C113164_G1|C137964_G1|C4918_G1
46364	0.00029335	0.0086487	25	124	2751	28524	monosaccharide biosynthetic process	C133174_G1|C135082_G1|C132729_G1|C108627_G1|C84953_G1|C130813_G1|C141763_G1|C115422_G1|C116878_G1|C132655_G1|C82919_G1|C157361_G2|C109189_G1|C263700_G1|C143238_G1|C71219_G1|C137096_G1|C80177_G1|C158867_G6|C122338_G1|C142118_G1|C135331_G1|C55314_G1|C143202_G1|C147295_G3
31497	0.00032352	0.0094957	27	139	2751	28524	chromatin assembly	C122645_G2|C143235_G1|C153143_G1|C140108_G1|C128510_G1|C144646_G1|C151385_G1|C148933_G1|C192370_G1|C127705_G1|C162571_G1|C146184_G9|C83678_G1|C110654_G1|C143962_G1|C158882_G3|C136431_G1|C152898_G1|C285004_G1|C83481_G1|C143995_G1|C134101_G1|C235691_G1|C88542_G1|C117475_G1|C146956_G1|C132125_G1
61077	0.00033318	0.0097359	17	71	2751	28524	chaperone-mediated protein folding	C144824_G1|C152943_G5|C151132_G5|C161205_G1|C143863_G1|C83442_G1|C136095_G1|C160682_G1|C139812_G1|C117149_G1|C145536_G1|C120618_G1|C141015_G1|C106402_G1|C79145_G1|C135861_G1|C147332_G5
35159	0.00036263	0.010458	5	8	2751	28524	regulation of tube length, open tracheal system	C267367_G1|C157874_G1|C153656_G5|C146654_G2|C12858_G1
7474	0.00036263	0.010458	5	8	2751	28524	imaginal disc-derived wing vein specification	C131157_G1|C122497_G1|C138054_G1|C141698_G1|C141986_G3
43063	0.00036263	0.010458	5	8	2751	28524	intercellular bridge organization	C138981_G1|C154166_G1|C155090_G1|C134290_G2|C155090_G3
33554	0.00036505	0.010482	279	2392	2751	28524	cellular response to stress	C131887_G1|C145485_G1|C144463_G1|C128510_G1|C185702_G1|C144921_G1|C144646_G1|C134110_G2|C133352_G1|C162889_G1|C113031_G1|C3627_G1|C136022_G2|C116962_G1|C136830_G1|C123813_G1|C127705_G1|C121328_G1|C4918_G1|C239745_G1|C155494_G9|C82547_G1|C109589_G1|C140237_G1|C148779_G1|C84379_G1|C140403_G1|C113764_G1|C148464_G3|C97373_G1|C262096_G1|C129761_G1|C60400_G1|C69363_G1|C126363_G1|C27788_G1|C1704_G1|C143…
6417	0.00037027	0.010581	73	508	2751	28524	regulation of translation	C59204_G1|C142209_G1|C122840_G2|C141136_G1|C114251_G1|C147427_G12|C95808_G1|C151132_G6|C142783_G1|C149139_G5|C130832_G1|C162889_G1|C115075_G1|C144303_G1|C42416_G1|C146129_G1|C153895_G1|C156291_G9|C140134_G1|C269846_G1|C149678_G2|C63502_G1|C97792_G1|C212098_G1|C140776_G1|C135407_G1|C159164_G1|C113976_G1|C141742_G1|C129822_G1|C144753_G1|C139650_G1|C154891_G4|C142052_G1|C140152_G1|C143462_G1|C135441…
51276	0.00037173	0.010581	192	1575	2751	28524	chromosome organization	C122645_G2|C136570_G1|C154637_G5|C145485_G1|C112559_G1|C141698_G3|C153143_G1|C145382_G1|C136696_G1|C141508_G1|C139074_G1|C135447_G1|C126933_G1|C140108_G1|C128510_G1|C142507_G1|C144921_G1|C144646_G1|C143891_G1|C116962_G1|C75629_G1|C123813_G1|C127705_G1|C130266_G1|C162571_G1|C138599_G1|C79681_G1|C83678_G1|C239745_G1|C10655_G1|C127371_G1|C264896_G1|C136968_G1|C88785_G1|C240447_G1|C120400_G1|C190810_…
35172	0.00039848	0.011057	4	5	2751	28524	hemocyte proliferation	C122497_G1|C138054_G1|C141698_G1|C141986_G3
35186	0.00039848	0.011057	4	5	2751	28524	syncytial blastoderm mitotic cell cycle	C95260_G2|C68096_G1|C39366_G1|C149431_G1
19094	0.00039848	0.011057	4	5	2751	28524	pole plasm mRNA localization	C150588_G1|C155659_G3|C131596_G1|C105409_G1
7316	0.00039848	0.011057	4	5	2751	28524	pole plasm RNA localization	C150588_G1|C155659_G3|C131596_G1|C105409_G1
45314	0.00039848	0.011057	4	5	2751	28524	regulation of compound eye photoreceptor development	C122497_G1|C138054_G1|C141986_G3|C122663_G1
16138	0.00039848	0.011057	4	5	2751	28524	glycoside biosynthetic process	C82040_G2|C82040_G1|C151665_G1|C129228_G1
35218	0.00040156	0.011096	7	16	2751	28524	leg disc development	C99948_G1|C122497_G1|C138054_G1|C264491_G1|C141698_G1|C143405_G1|C141986_G3
48024	0.0004207	0.011576	26	134	2751	28524	regulation of nuclear mRNA splicing, via spliceosome	C147215_G1|C150588_G1|C154637_G5|C105615_G1|C210905_G1|C94968_G1|C150074_G2|C129462_G1|C135285_G1|C151414_G2|C107240_G1|C269846_G1|C147892_G7|C83678_G1|C124907_G2|C77906_G1|C136209_G1|C137983_G1|C97373_G1|C127532_G1|C127234_G1|C129893_G1|C150378_G1|C133875_G1|C131602_G1|C160190_G1
42257	0.000425	0.011646	16	66	2751	28524	ribosomal subunit assembly	C120758_G1|C115896_G1|C120764_G1|C83633_G1|C132207_G1|C41980_G1|C144348_G1|C191567_G1|C263666_G1|C113654_G1|C264100_G1|C42416_G1|C24380_G1|C30929_G1|C285940_G1|C114898_G1
44271	0.00043211	0.011792	109	824	2751	28524	cellular nitrogen compound biosynthetic process	C126031_G1|C145928_G1|C135229_G1|C131778_G1|C128023_G1|C261195_G1|C136824_G1|C121929_G1|C114251_G1|C122353_G1|C109641_G1|C290895_G1|C145090_G1|C118444_G1|C140249_G1|C140939_G1|C124374_G1|C130818_G1|C149281_G1|C139283_G1|C101030_G1|C85706_G1|C218359_G1|C122846_G1|C163332_G1|C146004_G1|C129104_G1|C137074_G1|C140330_G1|C133642_G1|C90959_G1|C109727_G1|C128256_G1|C28275_G1|C132849_G1|C137606_G1|C14323…
8587	0.00044253	0.011977	6	12	2751	28524	imaginal disc-derived wing margin morphogenesis	C108110_G1|C122497_G1|C69508_G1|C138054_G1|C141698_G1|C141986_G3
48134	0.00044253	0.011977	6	12	2751	28524	germ-line cyst formation	C154166_G1|C156063_G1|C156063_G2|C136062_G2|C155090_G1|C155090_G3
8334	0.00045353	0.012175	10	31	2751	28524	histone mRNA metabolic process	C139367_G1|C130832_G1|C137505_G1|C127910_G1|C110204_G1|C129360_G1|C156008_G2|C123744_G1|C137422_G1|C141203_G2
9083	0.00045353	0.012175	10	31	2751	28524	branched chain family amino acid catabolic process	C289750_G1|C130770_G1|C262634_G1|C211193_G1|C138649_G1|C146248_G1|C136672_G1|C124129_G1|C118713_G1|C123063_G1
10501	0.00049116	0.013132	21	100	2751	28524	RNA secondary structure unwinding	C54739_G1|C138730_G1|C101822_G1|C31707_G1|C143503_G1|C139471_G1|C107889_G1|C154472_G1|C138974_G1|C124907_G2|C144141_G1|C149440_G1|C131596_G1|C100665_G2|C149440_G2|C139650_G1|C84690_G1|C137103_G1|C139633_G1|C143182_G1|C126120_G1
42255	0.00055433	0.014761	20	94	2751	28524	ribosome assembly	C120758_G1|C115896_G1|C120764_G1|C83633_G1|C129886_G1|C132207_G1|C152560_G1|C41980_G1|C144348_G1|C28738_G1|C191567_G1|C263666_G1|C113654_G1|C264100_G1|C42416_G1|C24380_G1|C30929_G1|C285940_G1|C145101_G3|C114898_G1
31124	0.00056458	0.014974	21	101	2751	28524	mRNA 3'-end processing	C147215_G1|C139367_G1|C109449_G1|C142374_G1|C128901_G1|C83481_G1|C132150_G2|C137505_G1|C127532_G1|C140883_G2|C110750_G1|C211343_G1|C114726_G1|C123744_G1|C124285_G1|C130266_G1|C146387_G4|C52877_G1|C141456_G1|C143462_G1|C114248_G3
15031	0.0006247	0.016469	250	2137	2751	28524	protein transport	C41777_G1|C212133_G1|C162093_G1|C122093_G1|C130894_G1|C112559_G1|C133913_G1|C131222_G1|C162488_G1|C128476_G1|C78481_G1|C185462_G1|C91568_G1|C135098_G1|C212483_G1|C85818_G1|C124766_G1|C71310_G1|C139392_G1|C146941_G11|C84379_G1|C125444_G1|C185313_G1|C105409_G1|C142247_G3|C101746_G1|C262096_G1|C129761_G1|C82186_G1|C161770_G1|C142591_G1|C239642_G1|C139958_G1|C148676_G9|C56093_G1|C121218_G1|C136270_G1…
463	0.00062596	0.016469	7	17	2751	28524	maturation of LSU-rRNA from tricistronic rRNA transcript (SSU-rRNA, 5.8S rRNA, LSU-rRNA)	C142486_G1|C15099_G1|C113654_G1|C107867_G1|C143598_G1|C212483_G1|C122541_G1
6414	0.00065834	0.017253	17	75	2751	28524	translational elongation	C41777_G1|C132668_G2|C55901_G1|C1704_G1|C287938_G1|C296206_G1|C163006_G1|C130405_G1|C93298_G1|C125944_G1|C41762_G1|C133003_G1|C42416_G1|C120265_G1|C212483_G1|C146750_G1|C135177_G2
244	0.00066518	0.01735	9	27	2751	28524	assembly of spliceosomal tri-snRNP	C144036_G1|C144036_G2|C129462_G1|C134144_G1|C144036_G3|C94968_G1|C79973_G1|C137248_G1|C136209_G1
226	0.00066732	0.01735	100	754	2751	28524	microtubule cytoskeleton organization	C144790_G1|C132668_G2|C210905_G1|C156927_G1|C2247_G1|C155090_G1|C155090_G3|C147445_G2|C135694_G1|C146664_G1|C153813_G1|C4159_G1|C151414_G2|C153813_G2|C145914_G1|C121328_G1|C122126_G1|C65667_G1|C144982_G1|C146649_G1|C27710_G1|C138173_G1|C158865_G3|C95561_G1|C105409_G1|C142247_G1|C10475_G1|C262096_G1|C47470_G1|C148825_G1|C143311_G1|C142123_G1|C27788_G1|C125380_G1|C133642_G1|C125615_G1|C118140_G1|C6…
42744	0.00067444	0.017398	11	38	2751	28524	hydrogen peroxide catabolic process	C158498_G1|C141670_G1|C145738_G1|C148464_G3|C109589_G1|C161227_G1|C148803_G1|C108083_G1|C60400_G1|C129981_G1|C106726_G1
42775	0.00067444	0.017398	11	38	2751	28524	mitochondrial ATP synthesis coupled electron transport	C106178_G1|C10535_G1|C70095_G1|C190232_G1|C131794_G1|C241975_G1|C141964_G1|C59003_G1|C154242_G1|C219054_G1|C37787_G1
16137	0.00068564	0.017619	8	22	2751	28524	glycoside metabolic process	C147730_G1|C82040_G2|C239533_G1|C82040_G1|C151665_G1|C143299_G2|C129228_G1|C140276_G1
42743	0.00070573	0.018065	12	44	2751	28524	hydrogen peroxide metabolic process	C158498_G1|C141670_G1|C145738_G1|C148464_G3|C109589_G1|C161227_G1|C148455_G4|C148803_G1|C108083_G1|C60400_G1|C129981_G1|C106726_G1
48599	0.00073563	0.018757	20	96	2751	28524	oocyte development	C150588_G1|C144790_G1|C140607_G1|C141986_G3|C155090_G1|C131596_G1|C95561_G1|C155090_G3|C105409_G1|C109657_G1|C156063_G1|C11253_G1|C156063_G2|C122497_G1|C155659_G3|C138054_G1|C140992_G3|C264491_G1|C41837_G1|C143311_G1
7300	0.00075095	0.019001	5	9	2751	28524	ovarian nurse cell to oocyte transport	C138981_G1|C154166_G1|C267367_G1|C155090_G1|C155090_G3
7400	0.00075095	0.019001	5	9	2751	28524	neuroblast fate determination	C155290_G8|C154891_G4|C122497_G1|C138054_G1|C141986_G3
35317	0.00075481	0.019026	6	13	2751	28524	imaginal disc-derived wing hair organization	C267367_G1|C155290_G8|C134895_G1|C153656_G5|C104155_G1|C78416_G1
44249	0.00088714	0.022167	828	7853	2751	28524	cellular biosynthetic process	C132668_G2|C127110_G1|C145382_G1|C146593_G1|C131778_G1|C136824_G1|C121929_G1|C127191_G1|C141260_G1|C109641_G1|C138524_G3|C162889_G1|C18744_G1|C136022_G2|C138960_G1|C101798_G1|C126827_G1|C23419_G1|C115883_G1|C127705_G1|C123744_G1|C115287_G1|C101030_G1|C159982_G5|C122338_G1|C113976_G1|C79835_G1|C97373_G1|C129761_G1|C78452_G1|C4397_G2|C163332_G1|C144469_G1|C157183_G5|C140437_G1|C1704_G1|C90959_G1|C1…
35158	0.00089622	0.022167	3	3	2751	28524	regulation of tube diameter, open tracheal system	C157874_G1|C146654_G2|C12858_G1
35296	0.00089622	0.022167	3	3	2751	28524	regulation of tube diameter	C157874_G1|C146654_G2|C12858_G1
8103	0.00089622	0.022167	3	3	2751	28524	oocyte microtubule cytoskeleton polarization	C144790_G1|C264491_G1|C105409_G1
42062	0.00089622	0.022167	3	3	2751	28524	long-term strengthening of neuromuscular junction	C156063_G1|C156063_G2|C157136_G1
10259	0.0009041	0.022279	17	77	2751	28524	multicellular organismal aging	C135766_G1|C108991_G1|C139074_G1|C127713_G1|C129981_G1|C141986_G3|C138981_G1|C157874_G1|C136941_G1|C155692_G1|C122846_G1|C162588_G1|C122497_G1|C138054_G1|C186647_G1|C133948_G1|C37787_G1
65003	0.0009122	0.022395	289	2524	2751	28524	macromolecular complex assembly	C131887_G1|C129750_G1|C144360_G1|C142070_G1|C144790_G1|C133913_G1|C127191_G1|C285460_G1|C109641_G1|C109102_G1|C128510_G1|C130779_G1|C99800_G1|C78481_G1|C144646_G1|C18744_G1|C136022_G2|C126827_G1|C30929_G1|C154351_G1|C127705_G1|C146907_G1|C122797_G1|C118610_G1|C83678_G1|C101030_G1|C146999_G1|C82880_G1|C84379_G1|C121059_G1|C141838_G1|C125444_G1|C113976_G1|C140403_G1|C144348_G1|C120261_G1|C2875_G1|C…
9058	0.00092045	0.022514	844	8017	2751	28524	biosynthetic process	C132668_G2|C127110_G1|C145382_G1|C146593_G1|C131778_G1|C136824_G1|C121929_G1|C127191_G1|C141260_G1|C109641_G1|C138524_G3|C162889_G1|C18744_G1|C136022_G2|C138960_G1|C101798_G1|C126827_G1|C23419_G1|C115883_G1|C127705_G1|C123744_G1|C115287_G1|C101030_G1|C159982_G5|C147711_G1|C122338_G1|C113976_G1|C79835_G1|C97373_G1|C129761_G1|C78452_G1|C4397_G2|C163332_G1|C144469_G1|C157183_G5|C140437_G1|C1704_G1|C…
470	0.00093938	0.022808	7	18	2751	28524	maturation of LSU-rRNA	C142486_G1|C15099_G1|C113654_G1|C107867_G1|C143598_G1|C212483_G1|C122541_G1
7447	0.00093938	0.022808	7	18	2751	28524	imaginal disc pattern formation	C155290_G8|C122497_G1|C138054_G1|C264491_G1|C143405_G1|C141986_G3|C160190_G1
51352	0.00099732	0.024038	14	58	2751	28524	negative regulation of ligase activity	C50945_G1|C142942_G1|C27406_G1|C110058_G1|C143548_G1|C70746_G1|C121391_G1|C151577_G1|C122802_G1|C17141_G1|C141170_G3|C113164_G1|C137964_G1|C4918_G1
51444	0.00099732	0.024038	14	58	2751	28524	negative regulation of ubiquitin-protein ligase activity	C50945_G1|C142942_G1|C27406_G1|C110058_G1|C143548_G1|C70746_G1|C121391_G1|C151577_G1|C122802_G1|C17141_G1|C141170_G3|C113164_G1|C137964_G1|C4918_G1
9070	0.0010249	0.024613	10	34	2751	28524	serine family amino acid biosynthetic process	C288958_G1|C132849_G1|C128416_G1|C90959_G1|C261195_G1|C42754_G1|C140249_G1|C84726_G1|C159186_G8|C143864_G1
16042	0.0010386	0.02485	61	424	2751	28524	lipid catabolic process	C115877_G1|C137884_G1|C127110_G1|C141258_G1|C133955_G1|C101226_G1|C123063_G1|C31158_G1|C113031_G1|C23736_G1|C143299_G2|C147057_G1|C146140_G1|C121844_G1|C113310_G1|C65242_G1|C266045_G1|C125849_G1|C79893_G1|C128924_G1|C137776_G1|C143400_G1|C112283_G1|C136672_G1|C161072_G10|C138343_G1|C111720_G1|C120370_G1|C42543_G1|C134138_G1|C116514_G1|C135298_G1|C136868_G1|C137003_G1|C143363_G1|C141667_G1|C138002…
6977	0.0010819	0.025574	11	40	2751	28524	DNA damage response, signal transduction by p53 class mediator resulting in cell cycle arrest	C141252_G1|C50945_G1|C142942_G1|C113164_G1|C110058_G1|C78928_G1|C70746_G1|C137964_G1|C108352_G1|C4918_G1|C17141_G1
27	0.001086	0.025574	12	46	2751	28524	ribosomal large subunit assembly	C41980_G1|C144348_G1|C120758_G1|C191567_G1|C115896_G1|C120764_G1|C113654_G1|C264100_G1|C30929_G1|C285940_G1|C132207_G1|C114898_G1
6891	0.001086	0.025574	18	85	2751	28524	intra-Golgi vesicle-mediated transport	C125333_G1|C129620_G1|C105409_G1|C95907_G1|C86679_G1|C145213_G1|C140661_G1|C101746_G1|C108854_G2|C140661_G2|C146553_G1|C162490_G1|C117275_G1|C132050_G1|C124766_G1|C56093_G1|C133445_G1|C136383_G1
33365	0.0011004	0.025574	83	615	2751	28524	protein localization in organelle	C141562_G1|C144790_G1|C41777_G1|C162093_G1|C130894_G1|C126574_G1|C137880_G1|C112022_G1|C160682_G1|C286287_G1|C91568_G1|C134110_G2|C86679_G1|C151825_G1|C146664_G1|C141905_G1|C141387_G1|C109221_G1|C42416_G1|C117275_G1|C212483_G1|C154487_G1|C142105_G1|C139044_G1|C146941_G11|C211563_G1|C138408_G1|C76799_G1|C133754_G1|C143995_G1|C141612_G1|C159164_G1|C93298_G1|C128143_G1|C146826_G1|C133003_G1|C129761_…
33301	0.0011037	0.025574	4	6	2751	28524	cell cycle comprising mitosis without cytokinesis	C95260_G2|C68096_G1|C39366_G1|C149431_G1
35017	0.0011037	0.025574	4	6	2751	28524	cuticle pattern formation	C140881_G1|C153656_G5|C140992_G3|C104155_G1
35153	0.0011037	0.025574	4	6	2751	28524	epithelial cell type specification, open tracheal system	C108110_G1|C122497_G1|C138054_G1|C141986_G3
7449	0.0011037	0.025574	4	6	2751	28524	proximal/distal pattern formation, imaginal disc	C122497_G1|C138054_G1|C143405_G1|C141986_G3
42675	0.0011037	0.025574	4	6	2751	28524	compound eye cone cell differentiation	C122497_G1|C138054_G1|C141986_G3|C130148_G2
9791	0.0011475	0.026497	52	350	2751	28524	post-embryonic development	C43501_G1|C127110_G1|C114251_G1|C109641_G1|C146654_G2|C141986_G3|C140881_G1|C142311_G2|C142568_G1|C138339_G1|C147057_G1|C142642_G1|C65242_G1|C267367_G1|C142642_G2|C99948_G1|C125792_G2|C148779_G1|C136489_G1|C143592_G1|C144841_G1|C83773_G1|C143670_G1|C158882_G9|C134895_G1|C160190_G1|C133017_G1|C131157_G1|C145903_G1|C69508_G1|C155290_G8|C152426_G18|C122497_G1|C153656_G5|C138054_G1|C140992_G3|C39366_…
6139	0.001157	0.026623	817	7760	2751	28524	nucleobase, nucleoside, nucleotide and nucleic acid metabolic process	C145382_G1|C146593_G1|C131778_G1|C136824_G1|C127191_G1|C109641_G1|C133352_G1|C138524_G3|C101798_G1|C126827_G1|C115883_G1|C127705_G1|C123744_G1|C101030_G1|C159982_G5|C122338_G1|C79079_G1|C140403_G1|C79835_G1|C97373_G1|C1257_G1|C136470_G1|C129761_G1|C78452_G1|C4397_G2|C1704_G1|C144389_G1|C141833_G1|C125753_G1|C129785_G1|C15099_G1|C158699_G10|C141913_G1|C142332_G1|C69999_G1|C112101_G1|C139047_G1|C42…
42335	0.0011904	0.027115	9	29	2751	28524	cuticle development	C149891_G3|C155692_G1|C140881_G1|C129407_G1|C153656_G5|C140992_G3|C104155_G1|C155090_G1|C155090_G3
46907	0.0012047	0.027115	276	2411	2751	28524	intracellular transport	C142070_G1|C41777_G1|C131434_G1|C212133_G1|C162093_G1|C130894_G1|C112559_G1|C133913_G1|C131222_G1|C128476_G1|C133730_G1|C91568_G1|C139437_G2|C135940_G1|C118421_G1|C212483_G1|C123744_G1|C85818_G1|C124766_G1|C118610_G1|C142103_G1|C139392_G1|C146941_G11|C130591_G1|C240447_G1|C125444_G1|C105409_G1|C142247_G3|C101746_G1|C1257_G1|C129761_G1|C161770_G1|C134895_G1|C142591_G1|C136361_G1|C132050_G1|C139958…
35109	0.0012134	0.027115	6	14	2751	28524	imaginal disc-derived limb morphogenesis	C99948_G1|C122497_G1|C138054_G1|C264491_G1|C141698_G1|C141986_G3
35110	0.0012134	0.027115	6	14	2751	28524	leg morphogenesis	C99948_G1|C122497_G1|C138054_G1|C264491_G1|C141698_G1|C141986_G3
35316	0.0012134	0.027115	6	14	2751	28524	non-sensory hair organization	C267367_G1|C155290_G8|C134895_G1|C153656_G5|C104155_G1|C78416_G1
7478	0.0012134	0.027115	6	14	2751	28524	leg disc morphogenesis	C99948_G1|C122497_G1|C138054_G1|C264491_G1|C141698_G1|C141986_G3
7480	0.0012134	0.027115	6	14	2751	28524	imaginal disc-derived leg morphogenesis	C99948_G1|C122497_G1|C138054_G1|C264491_G1|C141698_G1|C141986_G3
16333	0.0012134	0.027115	6	14	2751	28524	morphogenesis of follicular epithelium	C109657_G1|C138981_G1|C122497_G1|C138054_G1|C141986_G3|C95561_G1
9142	0.0012153	0.027115	25	136	2751	28524	nucleoside triphosphate biosynthetic process	C126031_G1|C145928_G1|C129104_G1|C43794_G1|C131778_G1|C109641_G1|C290895_G1|C114902_G1|C84450_G1|C104527_G1|C90109_G1|C137703_G1|C188761_G1|C137703_G2|C124374_G1|C118049_G1|C142069_G1|C243908_G1|C136817_G1|C235635_G1|C137876_G2|C218359_G1|C139379_G1|C117278_G1|C219304_G1
42590	0.0013122	0.029177	10	35	2751	28524	antigen processing and presentation of exogenous peptide antigen via MHC class I	C50945_G1|C142942_G1|C113164_G1|C110058_G1|C78928_G1|C70746_G1|C137964_G1|C4918_G1|C261103_G1|C17141_G1
212	0.0013234	0.029229	8	24	2751	28524	meiotic spindle organization	C160121_G2|C154166_G1|C146664_G1|C136708_G1|C113144_G1|C118140_G1|C68096_G1|C39366_G1
8298	0.0013234	0.029229	8	24	2751	28524	intracellular mRNA localization	C150588_G1|C144790_G1|C110204_G1|C155659_G3|C155090_G1|C131596_G1|C155090_G3|C105409_G1
35127	0.0013643	0.029815	7	19	2751	28524	post-embryonic limb morphogenesis	C99948_G1|C122497_G1|C152898_G1|C138054_G1|C264491_G1|C141698_G1|C141986_G3
7391	0.0013643	0.029815	7	19	2751	28524	dorsal closure	C142620_G1|C122497_G1|C153656_G5|C138054_G1|C141986_G3|C136489_G1|C146785_G3
46394	0.0013679	0.029815	65	463	2751	28524	carboxylic acid biosynthetic process	C137001_G1|C102588_G1|C261195_G1|C136824_G1|C137978_G2|C112080_G1|C123295_G1|C92407_G1|C136022_G2|C140249_G1|C151530_G1|C144284_G1|C126603_G1|C130818_G1|C149281_G1|C284924_G1|C85727_G1|C42754_G1|C143213_G1|C84726_G1|C117847_G1|C29656_G1|C125056_G1|C124184_G1|C42543_G1|C128416_G1|C143921_G1|C62247_G1|C140227_G1|C118315_G1|C142259_G1|C132511_G1|C142689_G1|C148317_G1|C157183_G5|C58104_G1|C90959_G1|C…
16053	0.0013679	0.029815	65	463	2751	28524	organic acid biosynthetic process	C137001_G1|C102588_G1|C261195_G1|C136824_G1|C137978_G2|C112080_G1|C123295_G1|C92407_G1|C136022_G2|C140249_G1|C151530_G1|C144284_G1|C126603_G1|C130818_G1|C149281_G1|C284924_G1|C85727_G1|C42754_G1|C143213_G1|C84726_G1|C117847_G1|C29656_G1|C125056_G1|C124184_G1|C42543_G1|C128416_G1|C143921_G1|C62247_G1|C140227_G1|C118315_G1|C142259_G1|C132511_G1|C142689_G1|C148317_G1|C157183_G5|C58104_G1|C90959_G1|C…
14017	0.0013826	0.029839	5	10	2751	28524	neuroblast fate commitment	C155290_G8|C154891_G4|C122497_G1|C138054_G1|C141986_G3
46843	0.0013826	0.029839	5	10	2751	28524	dorsal appendage formation	C122497_G1|C138054_G1|C140992_G3|C141986_G3|C149431_G1
30951	0.0013826	0.029839	5	10	2751	28524	establishment or maintenance of microtubule cytoskeleton polarity	C144790_G1|C264491_G1|C148370_G1|C95561_G1|C105409_G1
9069	0.0015261	0.032828	15	67	2751	28524	serine family amino acid metabolic process	C104153_G1|C288958_G1|C144340_G1|C90959_G1|C261195_G1|C42754_G1|C84726_G1|C159186_G8|C143864_G1|C266979_G1|C132849_G1|C128416_G1|C140249_G1|C139322_G1|C109712_G1
2479	0.0015565	0.033374	9	30	2751	28524	antigen processing and presentation of exogenous peptide antigen via MHC class I, TAP-dependent	C50945_G1|C142942_G1|C113164_G1|C110058_G1|C78928_G1|C70746_G1|C137964_G1|C4918_G1|C17141_G1
6418	0.0018267	0.039027	20	103	2751	28524	tRNA aminoacylation for protein translation	C22859_G1|C111052_G1|C137327_G1|C145445_G1|C70158_G1|C132373_G1|C55433_G1|C2040_G1|C123355_G1|C79835_G1|C118444_G1|C148438_G1|C147873_G2|C143604_G1|C123543_G1|C129607_G1|C110173_G1|C143204_G1|C144896_G1|C149289_G1
32968	0.001832	0.039027	13	55	2751	28524	positive regulation of RNA elongation from RNA polymerase II promoter	C124745_G1|C145381_G2|C145381_G1|C131565_G1|C127191_G1|C83481_G1|C88208_G1|C151891_G2|C46445_G1|C158882_G9|C119783_G1|C130266_G1|C132661_G1
2119	0.0018581	0.039457	6	15	2751	28524	nematode larval development	C143670_G1|C125792_G2|C117981_G1|C31913_G1|C109641_G1|C127713_G1
48002	0.0018737	0.039661	28	163	2751	28524	antigen processing and presentation of peptide antigen	C151482_G5|C18916_G1|C122781_G1|C155090_G1|C1443_G1|C145256_G1|C144818_G1|C119760_G1|C117311_G2|C4918_G1|C144982_G1|C141479_G1|C146244_G1|C50945_G1|C149401_G5|C142942_G1|C110058_G1|C78928_G1|C138173_G1|C70746_G1|C17141_G1|C113164_G1|C148825_G1|C143759_G1|C137964_G1|C139155_G1|C261103_G1|C151327_G2
45292	0.0020077	0.042362	9	31	2751	28524	nuclear mRNA cis splicing, via spliceosome	C63502_G1|C139367_G1|C129462_G1|C153857_G1|C143182_G1|C185579_G1|C81188_G1|C131474_G1|C136209_G1
8356	0.0020554	0.043228	11	43	2751	28524	asymmetric cell division	C109657_G1|C109132_G1|C154166_G1|C154891_G4|C136062_G2|C122497_G1|C138054_G1|C141948_G1|C141986_G3|C155090_G1|C155090_G3
6613	0.0020829	0.043494	10	37	2751	28524	cotranslational protein targeting to membrane	C136270_G1|C41777_G1|C85224_G1|C211563_G1|C130894_G1|C11784_G1|C133003_G1|C42416_G1|C212483_G1|C93298_G1
6614	0.0020829	0.043494	10	37	2751	28524	SRP-dependent cotranslational protein targeting to membrane	C136270_G1|C41777_G1|C85224_G1|C211563_G1|C130894_G1|C11784_G1|C133003_G1|C42416_G1|C212483_G1|C93298_G1
55114	0.0020878	0.043494	45	301	2751	28524	oxidation reduction	C136868_G1|C126329_G1|C92332_G1|C190232_G1|C55887_G1|C120328_G1|C91503_G1|C135892_G1|C59003_G1|C133860_G1|C150873_G8|C10535_G1|C198285_G1|C131794_G1|C76962_G1|C121808_G1|C146848_G1|C137011_G1|C154242_G1|C79683_G1|C137703_G1|C101320_G1|C16721_G1|C124374_G1|C37787_G1|C141670_G1|C70095_G1|C79893_G1|C135016_G1|C112488_G1|C141964_G1|C85116_G1|C79748_G1|C219054_G1|C18201_G2|C106178_G1|C129954_G1|C55314…
7059	0.0021827	0.045328	46	310	2751	28524	chromosome segregation	C146923_G1|C145485_G1|C112559_G1|C136696_G1|C109093_G1|C141508_G1|C141486_G1|C146858_G1|C185962_G1|C134290_G2|C146123_G1|C147445_G2|C264257_G1|C160715_G1|C126322_G1|C160715_G2|C75629_G1|C147449_G1|C21429_G1|C147892_G7|C145033_G2|C29043_G2|C150539_G1|C141131_G1|C29043_G1|C49339_G1|C136708_G1|C285407_G1|C154472_G1|C109497_G1|C31913_G1|C120400_G1|C137008_G1|C160121_G2|C144694_G1|C145343_G1|C144841_G…
34614	0.0021965	0.045473	27	157	2751	28524	cellular response to reactive oxygen species	C119456_G1|C108083_G1|C129981_G1|C161227_G1|C140881_G1|C148803_G1|C137965_G1|C124504_G1|C131471_G1|C238857_G1|C158498_G1|C141670_G1|C145738_G1|C141072_G1|C144525_G1|C109589_G1|C46006_G1|C148779_G1|C84379_G1|C23313_G1|C106726_G1|C140403_G1|C148464_G3|C123927_G1|C60400_G1|C148078_G1|C144398_G2
6399	0.0022751	0.04691	47	319	2751	28524	tRNA metabolic process	C117053_G1|C111052_G1|C11485_G1|C133642_G1|C125785_G1|C141541_G1|C145445_G1|C261766_G1|C134383_G1|C2040_G1|C118444_G1|C143891_G1|C119116_G1|C151825_G1|C148438_G1|C142980_G1|C147873_G2|C123543_G1|C129607_G1|C129360_G1|C130371_G1|C158210_G8|C211343_G1|C144896_G1|C212330_G1|C137422_G1|C88457_G1|C22859_G1|C91011_G1|C137327_G1|C138288_G1|C138974_G1|C70158_G1|C135016_G1|C106460_G1|C132373_G1|C55433_G1|…
6354	0.0022801	0.04691	23	127	2751	28524	RNA elongation	C124745_G1|C139367_G1|C143420_G1|C134066_G2|C127191_G1|C92518_G1|C144571_G1|C83481_G1|C144571_G2|C143696_G1|C151891_G2|C149077_G1|C143891_G1|C29740_G1|C162442_G1|C139717_G1|C147019_G3|C131809_G1|C139997_G4|C119783_G1|C130266_G1|C136606_G1|C213226_G1
35126	0.0023781	0.047448	4	7	2751	28524	post-embryonic genitalia morphogenesis	C122497_G1|C138054_G1|C146654_G2|C141986_G3
7301	0.0023781	0.047448	4	7	2751	28524	female germline ring canal formation	C138981_G1|C154166_G1|C155090_G1|C155090_G3
7483	0.0023781	0.047448	4	7	2751	28524	genital disc morphogenesis	C122497_G1|C138054_G1|C146654_G2|C141986_G3
42386	0.0023781	0.047448	4	7	2751	28524	hemocyte differentiation	C122497_G1|C134415_G1|C138054_G1|C141986_G3
60288	0.0023781	0.047448	4	7	2751	28524	formation of a compartment boundary	C267367_G1|C122497_G1|C138054_G1|C141986_G3
60857	0.0023781	0.047448	4	7	2751	28524	establishment of glial blood-brain barrier	C151107_G1|C145903_G1|C12858_G1|C146785_G3
30725	0.0023781	0.047448	4	7	2751	28524	germline ring canal formation	C138981_G1|C154166_G1|C155090_G1|C155090_G3
48135	0.0023781	0.047448	4	7	2751	28524	female germ-line cyst formation	C154166_G1|C156063_G1|C156063_G2|C136062_G2
48803	0.0023781	0.047448	4	7	2751	28524	imaginal disc-derived male genitalia morphogenesis	C122497_G1|C138054_G1|C146654_G2|C141986_G3
48805	0.0023781	0.047448	4	7	2751	28524	imaginal disc-derived genitalia morphogenesis	C122497_G1|C138054_G1|C146654_G2|C141986_G3
51340	0.0023945	0.04763	22	120	2751	28524	regulation of ligase activity	C50945_G1|C142942_G1|C27406_G1|C110058_G1|C78928_G1|C143548_G1|C162431_G1|C70746_G1|C121391_G1|C151577_G1|C122802_G1|C17141_G1|C141170_G3|C266979_G1|C113164_G1|C100393_G1|C134997_G1|C94796_G1|C153166_G1|C143311_G1|C137964_G1|C4918_G1
6800	0.0024649	0.048737	17	84	2751	28524	oxygen and reactive oxygen species metabolic process	C238857_G1|C158498_G1|C141670_G1|C145738_G1|C109589_G1|C148455_G4|C108083_G1|C23313_G1|C129981_G1|C106726_G1|C148464_G3|C123927_G1|C161227_G1|C148803_G1|C60400_G1|C142945_G1|C131471_G1
7098	0.0024649	0.048737	17	84	2751	28524	centrosome cycle	C133017_G1|C133198_G1|C113536_G1|C137346_G1|C122583_G1|C18916_G1|C155090_G1|C155090_G3|C146664_G1|C191567_G1|C4159_G1|C113144_G1|C114186_G1|C155659_G3|C116124_G1|C131955_G1|C135953_G1

## Sheet: D14-13C
GO-ID	p-value	corr p-value	x	n	X	N	Description	Genes in test set
30198	1.1255e-06	0.0017039	10	571	69	28524	extracellular matrix organization	C159397_G1|C156091_G7|C157783_G6|C160778_G3|C151675_G4|C145681_G6|C152392_G9|C141488_G1|C142280_G1|C143448_G2
6954	3.5727e-06	0.0027045	9	506	69	28524	inflammatory response	C150913_G5|C144803_G1|C153206_G1|C124312_G2|C143694_G4|C152646_G8|C153010_G5|C141488_G1|C143448_G2
6952	1.3616e-05	0.0068715	14	1519	69	28524	defense response	C150029_G4|C144803_G1|C153206_G1|C124312_G2|C145681_G6|C143694_G4|C152646_G8|C153010_G5|C141488_G1|C150913_G5|C154390_G1|C158243_G2|C143448_G2|C157034_G1
6955	3.0023e-05	0.011364	13	1415	69	28524	immune response	C150029_G4|C153206_G1|C124312_G2|C145681_G6|C143694_G4|C144736_G3|C141488_G1|C150913_G5|C143759_G1|C154390_G1|C147078_G2|C158243_G2|C157034_G1
15670	0.00012016	0.029129	2	7	69	28524	carbon dioxide transport	C156325_G3|C147303_G1
43062	0.00013409	0.029129	10	995	69	28524	extracellular structure organization	C159397_G1|C156091_G7|C157783_G6|C160778_G3|C151675_G4|C145681_G6|C152392_G9|C141488_G1|C142280_G1|C143448_G2
15669	0.00015997	0.029129	2	8	69	28524	gas transport	C156325_G3|C147303_G1
42108	0.00016711	0.029129	3	44	69	28524	positive regulation of cytokine biosynthetic process	C150029_G4|C144803_G1|C145681_G6
9611	0.00017316	0.029129	12	1453	69	28524	response to wounding	C150913_G5|C144803_G1|C153206_G1|C124312_G2|C143694_G4|C149396_G6|C152646_G8|C153010_G5|C158873_G2|C141488_G1|C153005_G9|C143448_G2
45124	0.00029101	0.031617	3	53	69	28524	regulation of bone resorption	C150913_G5|C141488_G1|C138342_G1
2315	0.00031275	0.031617	2	11	69	28524	marginal zone B cell differentiation	C150913_G5|C145681_G6
23036	0.00031324	0.031617	6	379	69	28524	initiation of signal transduction	C150913_G5|C150029_G4|C144736_G3|C154390_G1|C141488_G1|C138342_G1
23038	0.00031324	0.031617	6	379	69	28524	signal initiation by diffusible mediator	C150913_G5|C150029_G4|C144736_G3|C154390_G1|C141488_G1|C138342_G1
23049	0.00031324	0.031617	6	379	69	28524	signal initiation by protein/peptide mediator	C150913_G5|C150029_G4|C144736_G3|C154390_G1|C141488_G1|C138342_G1
19221	0.00031324	0.031617	6	379	69	28524	cytokine-mediated signaling pathway	C150913_G5|C150029_G4|C144736_G3|C154390_G1|C141488_G1|C138342_G1
6021	0.00044215	0.041838	2	13	69	28524	inositol biosynthetic process	C143207_G1|C144803_G1

## Sheet: D29-9C
GO-ID	p-value	corr p-value	x	n	X	N	Description	Genes in test set
6396	4.1245e-31	2.4871e-27	238	1406	2225	28524	RNA processing	C129750_G1|C144360_G1|C146593_G1|C90334_G1|C286287_G1|C119116_G1|C3627_G1|C212483_G1|C123744_G1|C122797_G1|C137422_G1|C79079_G1|C121661_G1|C97373_G1|C132358_G1|C146151_G1|C1257_G1|C129761_G1|C110750_G1|C142683_G1|C243393_G1|C140152_G1|C138455_G2|C141541_G1|C158101_G3|C123418_G2|C146794_G1|C142980_G1|C15099_G1|C147661_G1|C126993_G1|C92070_G1|C112101_G1|C145101_G3|C125153_G1|C81188_G1|C52877_G1|C14…
16071	5.5796e-30	1.6823e-26	197	1081	2225	28524	mRNA metabolic process	C129750_G1|C144360_G1|C41777_G1|C146593_G1|C90334_G1|C109102_G1|C286287_G1|C3627_G1|C115075_G1|C212483_G1|C123744_G1|C122797_G1|C4918_G1|C137422_G1|C121661_G1|C97373_G1|C146151_G1|C1257_G1|C110750_G1|C110229_G1|C142683_G1|C144389_G1|C158101_G3|C146794_G1|C126993_G1|C92070_G1|C81188_G1|C52877_G1|C147831_G1|C141918_G2|C132600_G1|C56403_G1|C110058_G1|C70746_G1|C18761_G1|C100295_G1|C43890_G1|C84850_G…
6397	9.1376e-27	1.8367e-23	159	829	2225	28524	mRNA processing	C129750_G1|C144360_G1|C143804_G1|C210905_G1|C120567_G1|C146593_G1|C35469_G1|C90334_G1|C160682_G1|C286287_G1|C103959_G1|C132150_G2|C3627_G1|C151414_G2|C93912_G1|C151414_G1|C287139_G1|C240680_G1|C211343_G1|C114726_G1|C123744_G1|C130266_G1|C122797_G1|C261140_G1|C149678_G2|C63502_G1|C138974_G1|C121661_G1|C97373_G1|C137505_G1|C146151_G1|C1257_G1|C110750_G1|C142683_G1|C158101_G3|C146794_G1|C126993_G1|C…
8380	8.3461e-25	1.2582e-21	132	649	2225	28524	RNA splicing	C129750_G1|C144360_G1|C143804_G1|C210905_G1|C120567_G1|C35469_G1|C90334_G1|C160682_G1|C286287_G1|C103959_G1|C3627_G1|C151414_G2|C93912_G1|C151414_G1|C287139_G1|C240680_G1|C211343_G1|C123744_G1|C122797_G1|C261140_G1|C63502_G1|C138974_G1|C121661_G1|C97373_G1|C1257_G1|C158101_G3|C146794_G1|C126993_G1|C92070_G1|C81188_G1|C147892_G7|C147831_G1|C144036_G1|C139424_G1|C141106_G1|C144036_G2|C139367_G1|C14…
22613	1.1215e-22	1.3526e-19	135	707	2225	28524	ribonucleoprotein complex biogenesis	C129750_G1|C136570_G1|C144790_G1|C101245_G1|C120567_G1|C193005_G1|C102588_G1|C109102_G1|C155090_G1|C139962_G1|C103959_G1|C155090_G3|C149139_G5|C144695_G1|C28738_G1|C240680_G1|C133515_G1|C30929_G1|C211343_G1|C212483_G1|C122797_G1|C114898_G1|C136951_G1|C140759_G1|C31707_G1|C79079_G1|C144348_G1|C142052_G1|C243393_G1|C140152_G1|C120758_G1|C120764_G1|C53738_G1|C65438_G1|C132207_G1|C158101_G3|C123418_G…
7049	5.2478e-21	5.274e-18	289	2149	2225	28524	cell cycle	C132668_G2|C152943_G5|C131434_G1|C149882_G1|C145485_G1|C112559_G1|C128510_G1|C130550_G1|C144646_G1|C156423_G2|C135694_G1|C137663_G1|C127705_G1|C138599_G1|C140134_G1|C4918_G1|C49339_G1|C146941_G11|C146649_G1|C142247_G1|C142247_G3|C144841_G1|C144302_G1|C262096_G1|C129761_G1|C48140_G1|C94084_G1|C140152_G1|C27788_G1|C142798_G1|C136595_G1|C143235_G1|C146415_G1|C118140_G1|C150532_G1|C63648_G1|C126912_G…
44237	1.116e-20	9.6132e-18	1402	15307	2225	28524	cellular metabolic process	C151107_G3|C130005_G1|C151107_G2|C132668_G2|C125170_G1|C127110_G1|C145382_G1|C146593_G1|C127191_G1|C138925_G1|C60245_G1|C133352_G1|C138524_G3|C136022_G2|C101798_G1|C138960_G1|C126827_G1|C115883_G1|C140897_G1|C127705_G1|C123744_G1|C115287_G1|C101030_G1|C146941_G11|C80091_G1|C159982_G5|C147711_G1|C122338_G1|C79079_G1|C48712_G1|C79835_G1|C97373_G1|C1257_G1|C129761_G1|C143166_G1|C78452_G1|C4397_G2|C1…
8152	7.0633e-20	5.324e-17	1462	16158	2225	28524	metabolic process	C151107_G3|C130005_G1|C151107_G2|C132668_G2|C125170_G1|C96643_G2|C96643_G1|C127110_G1|C145382_G1|C146593_G1|C127191_G1|C138925_G1|C60245_G1|C133352_G1|C138524_G3|C136022_G2|C101798_G1|C138960_G1|C126827_G1|C115883_G1|C140897_G1|C127705_G1|C123744_G1|C115287_G1|C101030_G1|C146941_G11|C80091_G1|C159982_G5|C147711_G1|C113232_G1|C122338_G1|C79079_G1|C48712_G1|C79835_G1|C97373_G1|C1257_G1|C129761_G1|C…
278	2.7507e-19	1.8429e-16	177	1136	2225	28524	mitotic cell cycle	C132668_G2|C131434_G1|C122840_G2|C149882_G1|C210905_G1|C112559_G1|C136696_G1|C141508_G1|C141486_G1|C126933_G1|C115221_G1|C126119_G1|C135164_G1|C155090_G1|C160682_G1|C138476_G1|C142507_G1|C130550_G1|C155090_G3|C156423_G2|C147445_G2|C135694_G1|C146664_G1|C264257_G1|C137663_G1|C151414_G2|C75629_G1|C127705_G1|C132556_G1|C140134_G1|C4918_G1|C185436_G1|C65667_G1|C144982_G1|C49339_G1|C146941_G11|C146649…
22402	7.1255e-17	4.2966e-14	217	1580	2225	28524	cell cycle process	C132668_G2|C152943_G5|C131434_G1|C149882_G1|C145485_G1|C112559_G1|C130550_G1|C156423_G2|C135694_G1|C137663_G1|C127705_G1|C138599_G1|C140134_G1|C4918_G1|C49339_G1|C146941_G11|C146649_G1|C142247_G1|C142247_G3|C144841_G1|C262096_G1|C129761_G1|C48140_G1|C94084_G1|C27788_G1|C142798_G1|C136595_G1|C118140_G1|C150532_G1|C146123_G1|C191567_G1|C145256_G1|C39366_G1|C81188_G1|C144783_G1|C145033_G2|C153473_G4…
44238	1.0012e-16	5.4303e-14	1360	15057	2225	28524	primary metabolic process	C151107_G3|C130005_G1|C151107_G2|C132668_G2|C127110_G1|C145382_G1|C146593_G1|C127191_G1|C138925_G1|C60245_G1|C133352_G1|C138524_G3|C136022_G2|C101798_G1|C138960_G1|C126827_G1|C115883_G1|C140897_G1|C127705_G1|C123744_G1|C115287_G1|C101030_G1|C146941_G11|C80091_G1|C159982_G5|C147711_G1|C113232_G1|C122338_G1|C79079_G1|C48712_G1|C79835_G1|C97373_G1|C1257_G1|C129761_G1|C143166_G1|C78452_G1|C4397_G2|C1…
22403	1.0807e-16	5.4303e-14	178	1214	2225	28524	cell cycle phase	C132668_G2|C152943_G5|C131434_G1|C122840_G2|C149882_G1|C210905_G1|C145485_G1|C112559_G1|C136696_G1|C141508_G1|C141486_G1|C115221_G1|C126119_G1|C135164_G1|C155090_G1|C160682_G1|C138476_G1|C130550_G1|C155090_G3|C156423_G2|C147445_G2|C135694_G1|C146664_G1|C264257_G1|C137663_G1|C151414_G2|C75629_G1|C127705_G1|C132556_G1|C138599_G1|C140134_G1|C4918_G1|C185436_G1|C144982_G1|C49339_G1|C146941_G11|C14664…
34621	2.74e-16	1.271e-13	207	1502	2225	28524	cellular macromolecular complex subunit organization	C131887_G1|C129750_G1|C142070_G1|C144790_G1|C41777_G1|C133913_G1|C146593_G1|C285460_G1|C109102_G1|C128510_G1|C130779_G1|C78481_G1|C144646_G1|C156423_G2|C29740_G1|C30929_G1|C123813_G1|C154351_G1|C212483_G1|C127705_G1|C123744_G1|C146907_G1|C122797_G1|C83678_G1|C82880_G1|C121059_G1|C141838_G1|C144348_G1|C120261_G1|C2875_G1|C262096_G1|C156423_G13|C129761_G1|C142052_G1|C120758_G1|C120764_G1|C143235_G1…
398	3.5245e-16	1.5181e-13	77	361	2225	28524	nuclear mRNA splicing, via spliceosome	C129750_G1|C144360_G1|C210905_G1|C120567_G1|C35469_G1|C140345_G1|C286287_G1|C103959_G1|C129462_G1|C3627_G1|C151414_G2|C240680_G1|C79089_G1|C115080_G1|C123744_G1|C143182_G1|C123708_G1|C122797_G1|C261140_G1|C63502_G1|C140784_G1|C118156_G1|C222506_G1|C28877_G1|C264533_G1|C133294_G1|C135967_G1|C121661_G1|C97373_G1|C108982_G1|C127234_G1|C142192_G1|C160227_G5|C89258_G1|C147215_G1|C105063_G1|C134144_G1|…
377	4.1416e-16	1.6649e-13	77	362	2225	28524	RNA splicing, via transesterification reactions with bulged adenosine as nucleophile	C129750_G1|C144360_G1|C210905_G1|C120567_G1|C35469_G1|C140345_G1|C286287_G1|C103959_G1|C129462_G1|C3627_G1|C151414_G2|C240680_G1|C79089_G1|C115080_G1|C123744_G1|C143182_G1|C123708_G1|C122797_G1|C261140_G1|C63502_G1|C140784_G1|C118156_G1|C222506_G1|C28877_G1|C264533_G1|C133294_G1|C135967_G1|C121661_G1|C97373_G1|C108982_G1|C127234_G1|C142192_G1|C160227_G5|C89258_G1|C147215_G1|C105063_G1|C134144_G1|…
6403	4.4833e-16	1.6896e-13	68	297	2225	28524	RNA localization	C136570_G1|C144790_G1|C131373_G1|C11485_G1|C110204_G1|C141950_G2|C142783_G1|C155090_G1|C78481_G1|C155090_G3|C133730_G1|C151825_G1|C141387_G1|C287139_G1|C149309_G1|C127705_G1|C123744_G1|C154487_G1|C269846_G1|C63502_G1|C137455_G1|C141020_G1|C133754_G1|C131596_G1|C159164_G1|C95561_G1|C105409_G1|C1257_G1|C262096_G1|C139082_G1|C129761_G1|C42000_G1|C239642_G1|C150500_G1|C126120_G1|C147215_G1|C150588_G1…
375	7.8379e-16	2.7801e-13	77	366	2225	28524	RNA splicing, via transesterification reactions	C129750_G1|C144360_G1|C210905_G1|C120567_G1|C35469_G1|C140345_G1|C286287_G1|C103959_G1|C129462_G1|C3627_G1|C151414_G2|C240680_G1|C79089_G1|C115080_G1|C123744_G1|C143182_G1|C123708_G1|C122797_G1|C261140_G1|C63502_G1|C140784_G1|C118156_G1|C222506_G1|C28877_G1|C264533_G1|C133294_G1|C135967_G1|C121661_G1|C97373_G1|C108982_G1|C127234_G1|C142192_G1|C160227_G5|C89258_G1|C147215_G1|C105063_G1|C134144_G1|…
279	2.0408e-15	6.8368e-13	147	963	2225	28524	M phase	C132668_G2|C152943_G5|C122840_G2|C149882_G1|C210905_G1|C145485_G1|C112559_G1|C136696_G1|C141508_G1|C141486_G1|C115221_G1|C135164_G1|C155090_G1|C138476_G1|C155090_G3|C156423_G2|C147445_G2|C135694_G1|C146664_G1|C264257_G1|C151414_G2|C75629_G1|C127705_G1|C132556_G1|C138599_G1|C144982_G1|C49339_G1|C146649_G1|C27710_G1|C138173_G1|C141612_G1|C72627_G1|C144841_G1|C262096_G1|C135513_G1|C143311_G1|C142123…
42254	4.6853e-15	1.487e-12	83	424	2225	28524	ribosome biogenesis	C136570_G1|C101245_G1|C115896_G1|C83633_G1|C193005_G1|C110204_G1|C102588_G1|C129886_G1|C133583_G1|C139962_G1|C141203_G2|C144695_G1|C95789_G1|C28738_G1|C113654_G1|C133515_G1|C42416_G1|C30929_G1|C133310_G1|C212483_G1|C154487_G1|C114898_G1|C136951_G1|C140759_G1|C31707_G1|C130623_G1|C79079_G1|C144348_G1|C139633_G1|C28771_G1|C243393_G1|C140152_G1|C120758_G1|C120764_G1|C126851_G1|C65438_G1|C132207_G1|C…
44260	6.0596e-15	1.827e-12	1119	12113	2225	28524	cellular macromolecule metabolic process	C151107_G3|C151107_G2|C132668_G2|C127110_G1|C145382_G1|C146593_G1|C127191_G1|C138925_G1|C60245_G1|C133352_G1|C138524_G3|C101798_G1|C138960_G1|C126827_G1|C115883_G1|C140897_G1|C127705_G1|C123744_G1|C115287_G1|C146941_G11|C80091_G1|C159982_G5|C147711_G1|C79079_G1|C48712_G1|C79835_G1|C97373_G1|C1257_G1|C129761_G1|C143166_G1|C78452_G1|C4397_G2|C144824_G1|C122752_G1|C144469_G1|C140437_G1|C143659_G1|C1…
43170	7.695e-15	2.2096e-12	1161	12653	2225	28524	macromolecule metabolic process	C151107_G3|C151107_G2|C132668_G2|C127110_G1|C145382_G1|C146593_G1|C127191_G1|C138925_G1|C60245_G1|C133352_G1|C138524_G3|C101798_G1|C138960_G1|C126827_G1|C115883_G1|C140897_G1|C127705_G1|C123744_G1|C115287_G1|C146941_G11|C80091_G1|C159982_G5|C147711_G1|C113232_G1|C79079_G1|C48712_G1|C79835_G1|C97373_G1|C1257_G1|C129761_G1|C143166_G1|C78452_G1|C4397_G2|C144824_G1|C122752_G1|C144469_G1|C140437_G1|C1…
34622	1.2763e-14	3.4982e-12	171	1209	2225	28524	cellular macromolecular complex assembly	C131887_G1|C129750_G1|C142070_G1|C122645_G2|C144790_G1|C145928_G1|C102330_G2|C120567_G1|C153143_G1|C133913_G1|C285460_G1|C109102_G1|C140108_G1|C128510_G1|C155090_G1|C130779_G1|C78481_G1|C103959_G1|C155090_G3|C149139_G5|C144646_G1|C156423_G2|C28738_G1|C240680_G1|C134428_G1|C30929_G1|C154351_G1|C211343_G1|C127705_G1|C146907_G1|C162571_G1|C122797_G1|C124374_G1|C114898_G1|C144982_G1|C83678_G1|C145247…
50657	5.7419e-14	1.3849e-11	60	267	2225	28524	nucleic acid transport	C144790_G1|C131373_G1|C11485_G1|C141950_G2|C142783_G1|C155090_G1|C78481_G1|C155090_G3|C133730_G1|C151825_G1|C141387_G1|C287139_G1|C149309_G1|C123744_G1|C154487_G1|C269846_G1|C63502_G1|C137455_G1|C141020_G1|C133754_G1|C131596_G1|C159164_G1|C95561_G1|C1257_G1|C262096_G1|C139082_G1|C129761_G1|C42000_G1|C239642_G1|C150500_G1|C126120_G1|C147215_G1|C96914_G1|C134876_G1|C138134_G1|C146572_G1|C78912_G1|C…
50658	5.7419e-14	1.3849e-11	60	267	2225	28524	RNA transport	C144790_G1|C131373_G1|C11485_G1|C141950_G2|C142783_G1|C155090_G1|C78481_G1|C155090_G3|C133730_G1|C151825_G1|C141387_G1|C287139_G1|C149309_G1|C123744_G1|C154487_G1|C269846_G1|C63502_G1|C137455_G1|C141020_G1|C133754_G1|C131596_G1|C159164_G1|C95561_G1|C1257_G1|C262096_G1|C139082_G1|C129761_G1|C42000_G1|C239642_G1|C150500_G1|C126120_G1|C147215_G1|C96914_G1|C134876_G1|C138134_G1|C146572_G1|C78912_G1|C…
51236	5.7419e-14	1.3849e-11	60	267	2225	28524	establishment of RNA localization	C144790_G1|C131373_G1|C11485_G1|C141950_G2|C142783_G1|C155090_G1|C78481_G1|C155090_G3|C133730_G1|C151825_G1|C141387_G1|C287139_G1|C149309_G1|C123744_G1|C154487_G1|C269846_G1|C63502_G1|C137455_G1|C141020_G1|C133754_G1|C131596_G1|C159164_G1|C95561_G1|C1257_G1|C262096_G1|C139082_G1|C129761_G1|C42000_G1|C239642_G1|C150500_G1|C126120_G1|C147215_G1|C96914_G1|C134876_G1|C138134_G1|C146572_G1|C78912_G1|C…
7444	3.0903e-13	7.1671e-11	28	73	2225	28524	imaginal disc development	C133017_G1|C131157_G1|C145903_G1|C69508_G1|C82924_G1|C146654_G2|C141986_G3|C155290_G8|C140881_G1|C122497_G1|C153656_G5|C140992_G3|C39366_G1|C109132_G1|C108110_G1|C267367_G1|C99948_G1|C68096_G1|C136489_G1|C144841_G1|C158882_G9|C134895_G1|C264491_G1|C104155_G1|C78416_G1|C141698_G1|C143405_G1|C160190_G1
30707	4.0365e-13	9.0148e-11	23	50	2225	28524	ovarian follicle cell development	C150588_G1|C44009_G1|C267367_G1|C140607_G1|C108083_G1|C126399_G1|C141986_G3|C141612_G1|C155090_G1|C137677_G1|C95561_G1|C155090_G3|C109657_G1|C138981_G1|C156063_G1|C140881_G1|C98021_G1|C156063_G2|C122497_G1|C153656_G5|C140992_G3|C78416_G1|C149431_G1
22618	7.1923e-13	1.5489e-10	73	382	2225	28524	ribonucleoprotein complex assembly	C129750_G1|C144790_G1|C115896_G1|C120567_G1|C83633_G1|C133422_G2|C129886_G1|C140345_G1|C109102_G1|C95808_G1|C155090_G1|C103959_G1|C155090_G3|C149139_G5|C28738_G1|C129462_G1|C113654_G1|C240680_G1|C42416_G1|C79089_G1|C30929_G1|C211343_G1|C143182_G1|C133708_G1|C122797_G1|C114898_G1|C222506_G1|C28877_G1|C264533_G1|C135967_G1|C144348_G1|C142192_G1|C116327_G1|C142052_G1|C134144_G1|C120758_G1|C120764_G1…
2165	9.9673e-13	2.0725e-10	28	76	2225	28524	instar larval or pupal development	C133017_G1|C131157_G1|C145903_G1|C69508_G1|C146654_G2|C141986_G3|C155290_G8|C140881_G1|C122497_G1|C153656_G5|C140992_G3|C39366_G1|C142642_G1|C109132_G1|C108110_G1|C267367_G1|C99948_G1|C68096_G1|C136489_G1|C144841_G1|C158882_G9|C134895_G1|C264491_G1|C104155_G1|C78416_G1|C141698_G1|C160190_G1|C139138_G1
87	1.2476e-12	2.5077e-10	106	665	2225	28524	M phase of mitotic cell cycle	C122840_G2|C149882_G1|C112559_G1|C136696_G1|C141508_G1|C141486_G1|C115221_G1|C135164_G1|C155090_G1|C138476_G1|C155090_G3|C156423_G2|C147445_G2|C135694_G1|C146664_G1|C264257_G1|C75629_G1|C127705_G1|C132556_G1|C144982_G1|C49339_G1|C27710_G1|C138173_G1|C141612_G1|C72627_G1|C262096_G1|C143311_G1|C142123_G1|C142798_G1|C136595_G1|C125380_G1|C146123_G1|C132826_G1|C145256_G1|C144783_G1|C145033_G2|C141479…
280	1.3282e-12	2.5836e-10	104	648	2225	28524	nuclear division	C122840_G2|C149882_G1|C112559_G1|C136696_G1|C141508_G1|C141486_G1|C115221_G1|C135164_G1|C155090_G1|C138476_G1|C155090_G3|C156423_G2|C147445_G2|C135694_G1|C146664_G1|C264257_G1|C75629_G1|C127705_G1|C132556_G1|C144982_G1|C49339_G1|C27710_G1|C138173_G1|C141612_G1|C72627_G1|C262096_G1|C143311_G1|C142123_G1|C142798_G1|C136595_G1|C125380_G1|C133642_G1|C146123_G1|C132826_G1|C145256_G1|C144783_G1|C145033…
7067	2.3292e-12	4.3891e-10	103	645	2225	28524	mitosis	C122840_G2|C149882_G1|C112559_G1|C136696_G1|C141508_G1|C141486_G1|C115221_G1|C135164_G1|C155090_G1|C138476_G1|C155090_G3|C156423_G2|C147445_G2|C135694_G1|C146664_G1|C264257_G1|C75629_G1|C127705_G1|C132556_G1|C144982_G1|C49339_G1|C27710_G1|C138173_G1|C141612_G1|C72627_G1|C262096_G1|C143311_G1|C142123_G1|C142798_G1|C136595_G1|C125380_G1|C146123_G1|C132826_G1|C145256_G1|C144783_G1|C145033_G2|C141479…
51028	3.0727e-12	5.6146e-10	51	225	2225	28524	mRNA transport	C144790_G1|C131373_G1|C141950_G2|C142783_G1|C78481_G1|C133730_G1|C151825_G1|C141387_G1|C287139_G1|C149309_G1|C123744_G1|C154487_G1|C269846_G1|C63502_G1|C137455_G1|C141020_G1|C133754_G1|C131596_G1|C159164_G1|C1257_G1|C262096_G1|C139082_G1|C129761_G1|C42000_G1|C239642_G1|C150500_G1|C126120_G1|C147215_G1|C134876_G1|C138134_G1|C146572_G1|C78912_G1|C139794_G1|C149440_G1|C149440_G2|C146794_G1|C117751_G…
7293	6.1873e-12	1.0973e-09	17	30	2225	28524	germarium-derived egg chamber formation	C144790_G1|C154166_G1|C145276_G1|C82924_G1|C141986_G3|C155090_G1|C95561_G1|C155090_G3|C105409_G1|C109657_G1|C138981_G1|C156063_G1|C98021_G1|C156063_G2|C136062_G2|C122497_G1|C149431_G1
7552	7.5271e-12	1.2968e-09	26	71	2225	28524	metamorphosis	C133017_G1|C152175_G3|C131157_G1|C145903_G1|C69508_G1|C146654_G2|C141986_G3|C155290_G8|C122497_G1|C153656_G5|C140992_G3|C39366_G1|C142642_G1|C108110_G1|C267367_G1|C99948_G1|C68096_G1|C136489_G1|C144841_G1|C158882_G9|C134895_G1|C264491_G1|C104155_G1|C78416_G1|C141698_G1|C139138_G1
48707	1.1707e-11	1.9609e-09	25	67	2225	28524	instar larval or pupal morphogenesis	C133017_G1|C131157_G1|C145903_G1|C69508_G1|C146654_G2|C141986_G3|C155290_G8|C122497_G1|C153656_G5|C140992_G3|C39366_G1|C142642_G1|C108110_G1|C267367_G1|C99948_G1|C68096_G1|C136489_G1|C144841_G1|C158882_G9|C134895_G1|C264491_G1|C104155_G1|C78416_G1|C141698_G1|C139138_G1
51301	1.5907e-11	2.5924e-09	138	991	2225	28524	cell division	C122840_G2|C149882_G1|C112559_G1|C141508_G1|C141486_G1|C115221_G1|C135164_G1|C155090_G1|C138476_G1|C130550_G1|C155090_G3|C147445_G2|C135694_G1|C146664_G1|C264257_G1|C137663_G1|C75629_G1|C127705_G1|C132556_G1|C144982_G1|C49339_G1|C27710_G1|C138173_G1|C84379_G1|C138121_G1|C61178_G1|C72627_G1|C136489_G1|C262096_G1|C143311_G1|C142123_G1|C142798_G1|C136595_G1|C125380_G1|C133642_G1|C140607_G1|C150532_G…
10467	2.5931e-11	4.1149e-09	628	6414	2225	28524	gene expression	C129750_G1|C132668_G2|C235800_G1|C145382_G1|C146593_G1|C127191_G1|C190217_G1|C163951_G1|C42237_G1|C185702_G1|C286287_G1|C138524_G3|C101798_G1|C126827_G1|C30929_G1|C123813_G1|C154351_G1|C115883_G1|C212483_G1|C127705_G1|C123744_G1|C115287_G1|C122797_G1|C83678_G1|C79079_G1|C135407_G1|C79835_G1|C120261_G1|C97373_G1|C132358_G1|C1257_G1|C74560_G1|C129761_G1|C48140_G1|C78452_G1|C4397_G2|C140152_G1|C1384…
7560	2.7032e-11	4.1796e-09	23	59	2225	28524	imaginal disc morphogenesis	C133017_G1|C108110_G1|C267367_G1|C131157_G1|C99948_G1|C145903_G1|C69508_G1|C68096_G1|C146654_G2|C141986_G3|C136489_G1|C155290_G8|C144841_G1|C122497_G1|C158882_G9|C134895_G1|C153656_G5|C140992_G3|C264491_G1|C104155_G1|C78416_G1|C141698_G1|C39366_G1
71103	2.7931e-11	4.2105e-09	66	354	2225	28524	DNA conformation change	C131887_G1|C122645_G2|C145485_G1|C153143_G1|C141508_G1|C140108_G1|C128510_G1|C144646_G1|C156423_G2|C133352_G1|C147449_G1|C127705_G1|C162571_G1|C139840_G1|C29043_G2|C83678_G1|C29043_G1|C158882_G3|C138974_G1|C143995_G1|C137008_G1|C150959_G1|C132058_G1|C88542_G1|C117475_G1|C135513_G1|C146956_G1|C126826_G1|C139040_G1|C16986_G1|C148500_G1|C132125_G1|C145437_G2|C143235_G1|C150074_G2|C130238_G1|C146430_…
15931	3.0985e-11	4.5571e-09	61	315	2225	28524	nucleobase, nucleoside, nucleotide and nucleic acid transport	C144790_G1|C131373_G1|C11485_G1|C141950_G2|C142783_G1|C155090_G1|C78481_G1|C155090_G3|C133730_G1|C151825_G1|C141387_G1|C287139_G1|C149309_G1|C123744_G1|C154487_G1|C269846_G1|C63502_G1|C137455_G1|C141020_G1|C133754_G1|C131596_G1|C159164_G1|C95561_G1|C1257_G1|C262096_G1|C139082_G1|C129761_G1|C42000_G1|C239642_G1|C150500_G1|C126120_G1|C147215_G1|C96914_G1|C134876_G1|C138134_G1|C146572_G1|C78912_G1|C…
48285	4.6122e-11	6.6218e-09	106	705	2225	28524	organelle fission	C122840_G2|C149882_G1|C112559_G1|C136696_G1|C141508_G1|C141486_G1|C115221_G1|C135164_G1|C155090_G1|C138476_G1|C155090_G3|C156423_G2|C147445_G2|C135694_G1|C146664_G1|C264257_G1|C75629_G1|C127705_G1|C132556_G1|C144982_G1|C49339_G1|C27710_G1|C138173_G1|C141612_G1|C72627_G1|C262096_G1|C143311_G1|C142123_G1|C142798_G1|C136595_G1|C125380_G1|C133642_G1|C146123_G1|C132826_G1|C145256_G1|C144783_G1|C145033…
6457	5.3797e-11	7.5441e-09	63	335	2225	28524	protein folding	C149930_G13|C152943_G5|C151132_G5|C155659_G9|C91933_G1|C126375_G1|C160682_G1|C27802_G1|C120618_G1|C108197_G1|C139892_G1|C145623_G1|C137011_G1|C79127_G1|C161716_G1|C133853_G1|C109589_G1|C80091_G1|C126399_G1|C9943_G1|C146265_G2|C141838_G1|C48712_G1|C145536_G1|C58139_G1|C142567_G1|C81514_G1|C118596_G1|C53913_G1|C72092_G1|C135861_G1|C147947_G2|C122274_G1|C144824_G1|C135271_G1|C146572_G1|C83442_G1|C13…
44267	2.4282e-10	3.3277e-08	601	6174	2225	28524	cellular protein metabolic process	C151107_G3|C151107_G2|C132668_G2|C131434_G1|C138925_G1|C190217_G1|C163951_G1|C147427_G12|C42237_G1|C60245_G1|C135671_G1|C138960_G1|C20405_G1|C30929_G1|C154351_G1|C140897_G1|C186718_G1|C212483_G1|C127705_G1|C115287_G1|C142642_G1|C155494_G9|C146941_G11|C146649_G1|C80091_G1|C147711_G1|C135407_G1|C48712_G1|C79835_G1|C74560_G1|C156423_G13|C129761_G1|C78452_G1|C72092_G1|C129268_G1|C144824_G1|C136595_G1…
35220	4.6063e-10	6.1724e-08	21	56	2225	28524	wing disc development	C109132_G1|C108110_G1|C267367_G1|C131157_G1|C69508_G1|C82924_G1|C141986_G3|C136489_G1|C155290_G8|C144841_G1|C140881_G1|C122497_G1|C158882_G9|C134895_G1|C153656_G5|C140992_G3|C264491_G1|C104155_G1|C78416_G1|C141698_G1|C160190_G1
19538	5.7113e-10	7.4867e-08	635	6610	2225	28524	protein metabolic process	C151107_G3|C151107_G2|C132668_G2|C131434_G1|C138925_G1|C190217_G1|C163951_G1|C147427_G12|C42237_G1|C185702_G1|C60245_G1|C135671_G1|C138960_G1|C20405_G1|C30929_G1|C154351_G1|C140897_G1|C186718_G1|C212483_G1|C127705_G1|C115287_G1|C142642_G1|C155494_G9|C146941_G11|C146649_G1|C80091_G1|C147711_G1|C113232_G1|C135407_G1|C48712_G1|C79835_G1|C74560_G1|C156423_G13|C129761_G1|C78452_G1|C72092_G1|C129268_G1…
48477	8.9916e-10	1.1536e-07	45	215	2225	28524	oogenesis	C150588_G1|C44009_G1|C144790_G1|C134066_G2|C140607_G1|C108083_G1|C82924_G1|C141948_G1|C141986_G3|C155090_G1|C42237_G1|C155090_G3|C109657_G1|C138981_G1|C140881_G1|C11253_G1|C98021_G1|C136062_G2|C142445_G1|C122497_G1|C153656_G5|C140992_G3|C149431_G1|C109132_G1|C154166_G1|C267367_G1|C137264_G1|C126399_G1|C145276_G1|C141612_G1|C137677_G1|C131596_G1|C95561_G1|C105409_G1|C156063_G1|C163972_G1|C156063_G…
44248	1.1741e-09	1.4647e-07	287	2623	2225	28524	cellular catabolic process	C130005_G1|C41777_G1|C125170_G1|C115877_G1|C127110_G1|C146593_G1|C285460_G1|C109102_G1|C117416_G1|C185702_G1|C60245_G1|C134110_G2|C115075_G1|C20405_G1|C186718_G1|C212483_G1|C138599_G1|C4918_G1|C149281_G1|C142642_G1|C239745_G1|C101030_G1|C146999_G1|C104153_G1|C109589_G1|C87037_G1|C79893_G1|C143400_G1|C136298_G1|C46445_G1|C60400_G1|C110229_G1|C116514_G1|C27788_G1|C136595_G1|C122752_G1|C104532_G1|C1…
6364	1.1902e-09	1.4647e-07	51	263	2225	28524	rRNA processing	C136570_G1|C83633_G1|C193005_G1|C110204_G1|C133583_G1|C139962_G1|C141203_G2|C144695_G1|C95789_G1|C113654_G1|C133515_G1|C133310_G1|C212483_G1|C31707_G1|C130623_G1|C79079_G1|C139633_G1|C243393_G1|C140152_G1|C126851_G1|C65438_G1|C123418_G2|C131333_G1|C142980_G1|C118470_G1|C15099_G1|C139458_G1|C147661_G1|C137338_G1|C137103_G1|C158210_G8|C112101_G1|C145101_G3|C125153_G1|C81188_G1|C139525_G1|C137707_G1…
44265	1.2878e-09	1.5531e-07	174	1420	2225	28524	cellular macromolecule catabolic process	C41777_G1|C81121_G1|C121520_G1|C146593_G1|C122783_G1|C285460_G1|C109102_G1|C140791_G2|C60245_G1|C132150_G2|C134110_G2|C146664_G1|C109575_G1|C115075_G1|C127634_G1|C287139_G1|C82842_G1|C20405_G1|C107313_G1|C186718_G1|C212483_G1|C79127_G1|C138599_G1|C4918_G1|C142642_G1|C239745_G1|C63502_G1|C120016_G1|C17141_G1|C132671_G1|C46445_G1|C162588_G1|C110229_G1|C109197_G1|C27788_G1|C131946_G1|C136595_G1|C122…
34470	1.8858e-09	2.2296e-07	82	530	2225	28524	ncRNA processing	C131707_G2|C136570_G1|C117053_G1|C83633_G1|C11485_G1|C193005_G1|C110204_G1|C261766_G1|C134383_G1|C142561_G1|C133583_G1|C139962_G1|C141203_G2|C144695_G1|C143891_G1|C119116_G1|C95789_G1|C151825_G1|C113654_G1|C133515_G1|C130371_G1|C133310_G1|C211343_G1|C212483_G1|C137422_G1|C149678_G2|C31707_G1|C91011_G1|C138974_G1|C135016_G1|C130623_G1|C79079_G1|C137956_G1|C80490_G1|C129761_G1|C139633_G1|C243393_G1…
6260	2.0582e-09	2.3867e-07	81	522	2225	28524	DNA replication	C131887_G1|C136570_G1|C150179_G1|C149882_G1|C144463_G1|C65488_G1|C126933_G1|C128510_G1|C142507_G1|C133978_G2|C130550_G1|C130316_G1|C144646_G1|C151825_G1|C109660_G1|C54400_G1|C161418_G3|C101798_G1|C160210_G2|C79954_G1|C92163_G1|C159982_G5|C135876_G1|C144217_G1|C167044_G1|C150959_G1|C113764_G1|C136153_G1|C136178_G1|C135513_G1|C138190_G1|C126826_G1|C140009_G1|C143537_G1|C139040_G1|C16986_G1|C52725_G…
6412	2.2655e-09	2.5776e-07	101	707	2225	28524	translation	C41777_G1|C132668_G2|C122840_G2|C190217_G1|C163951_G1|C42237_G1|C118444_G1|C26912_G1|C30929_G1|C212483_G1|C115287_G1|C154472_G1|C135407_G1|C79835_G1|C143604_G1|C139650_G1|C74560_G1|C104528_G1|C142052_G1|C243393_G1|C115190_G1|C136270_G1|C120758_G1|C129878_G1|C27862_G1|C104427_G1|C53738_G1|C132207_G1|C161879_G1|C145166_G1|C122791_G1|C191567_G1|C147873_G2|C199072_G1|C263666_G1|C264100_G1|C101324_G1|…
16072	2.6716e-09	2.9833e-07	51	269	2225	28524	rRNA metabolic process	C136570_G1|C83633_G1|C193005_G1|C110204_G1|C133583_G1|C139962_G1|C141203_G2|C144695_G1|C95789_G1|C113654_G1|C133515_G1|C133310_G1|C212483_G1|C31707_G1|C130623_G1|C79079_G1|C139633_G1|C243393_G1|C140152_G1|C126851_G1|C65438_G1|C123418_G2|C131333_G1|C142980_G1|C118470_G1|C15099_G1|C139458_G1|C147661_G1|C137338_G1|C137103_G1|C158210_G8|C112101_G1|C145101_G3|C125153_G1|C81188_G1|C139525_G1|C137707_G1…
7424	3.4079e-09	3.7363e-07	17	41	2225	28524	open tracheal system development	C133017_G1|C108110_G1|C267367_G1|C129689_G1|C137264_G1|C145903_G1|C140607_G1|C146654_G2|C141986_G3|C146785_G3|C109657_G1|C157874_G1|C144841_G1|C122497_G1|C153656_G5|C12858_G1|C149431_G1
6996	4.3962e-09	4.7338e-07	517	5289	2225	28524	organelle organization	C142070_G1|C144790_G1|C132668_G2|C131434_G1|C149882_G1|C145485_G1|C130487_G1|C112559_G1|C133913_G1|C145382_G1|C135694_G1|C11253_G1|C30929_G1|C123813_G1|C154351_G1|C127705_G1|C83678_G1|C49339_G1|C146649_G1|C155379_G3|C82880_G1|C121059_G1|C125444_G1|C156423_G13|C19566_G1|C129761_G1|C143166_G1|C78452_G1|C4397_G2|C56093_G1|C136595_G1|C120764_G1|C143235_G1|C125615_G1|C134140_G1|C118140_G1|C82924_G1|C1…
31145	7.4302e-09	7.8604e-07	19	53	2225	28524	anaphase-promoting complex-dependent proteasomal ubiquitin-dependent protein catabolic process	C50945_G1|C142942_G1|C136595_G1|C27406_G1|C110058_G1|C78928_G1|C143548_G1|C70746_G1|C151577_G1|C122802_G1|C17141_G1|C12226_G1|C141170_G3|C113164_G1|C100393_G1|C134997_G1|C146664_G1|C137964_G1|C4918_G1
6261	9.8476e-09	1.0238e-06	42	208	2225	28524	DNA-dependent DNA replication	C131887_G1|C120787_G2|C150179_G1|C149882_G1|C144463_G1|C78912_G1|C104427_G1|C130238_G1|C65488_G1|C156249_G1|C126933_G1|C16735_G1|C142507_G1|C133978_G2|C130550_G1|C136501_G1|C133893_G1|C101513_G1|C137571_G1|C149952_G11|C141301_G1|C92163_G1|C121395_G1|C152898_G1|C142802_G1|C135876_G1|C167044_G1|C150959_G1|C70224_G1|C145343_G1|C136153_G1|C136178_G1|C289403_G1|C138190_G1|C151294_G1|C126826_G1|C144509…
7308	1.3036e-08	1.3323e-06	14	30	2225	28524	oocyte construction	C150588_G1|C144790_G1|C141986_G3|C155090_G1|C131596_G1|C95561_G1|C155090_G3|C105409_G1|C109657_G1|C156063_G1|C156063_G2|C122497_G1|C140992_G3|C264491_G1
7292	1.4503e-08	1.4575e-06	48	258	2225	28524	female gamete generation	C150588_G1|C44009_G1|C144790_G1|C134066_G2|C133913_G1|C140607_G1|C108083_G1|C82924_G1|C141948_G1|C141986_G3|C155090_G1|C42237_G1|C155090_G3|C109657_G1|C138981_G1|C140881_G1|C11253_G1|C98021_G1|C136062_G2|C142445_G1|C122497_G1|C153656_G5|C140992_G3|C141456_G1|C149431_G1|C109132_G1|C154166_G1|C267367_G1|C137264_G1|C126399_G1|C145276_G1|C141612_G1|C137677_G1|C131596_G1|C95561_G1|C105409_G1|C156063_G…
35152	1.7053e-08	1.6858e-06	10	15	2225	28524	regulation of tube architecture, open tracheal system	C109657_G1|C267367_G1|C157874_G1|C129689_G1|C145903_G1|C153656_G5|C146654_G2|C12858_G1|C149431_G1|C146785_G3
6091	3.048e-08	2.9645e-06	88	619	2225	28524	generation of precursor metabolites and energy	C130005_G1|C126031_G1|C145928_G1|C125170_G1|C43794_G1|C190232_G1|C127110_G1|C91503_G1|C84953_G1|C142481_G1|C114251_G1|C160557_G2|C290895_G1|C147823_G2|C87013_G1|C146899_G1|C214299_G1|C117416_G1|C87013_G2|C140798_G1|C157361_G2|C125069_G1|C140881_G1|C145658_G1|C154242_G1|C188761_G1|C124374_G1|C140543_G1|C31815_G1|C155494_G9|C87037_G1|C79893_G1|C136817_G1|C136298_G1|C235635_G1|C141964_G1|C147936_G2|…
43161	3.944e-08	3.7749e-06	62	385	2225	28524	proteasomal ubiquitin-dependent protein catabolic process	C146923_G1|C143548_G1|C141948_G1|C134997_G1|C146664_G1|C109575_G1|C94796_G1|C82842_G1|C116301_G1|C20405_G1|C145623_G1|C107313_G1|C127189_G1|C79127_G1|C4918_G1|C144229_G2|C239745_G1|C50945_G1|C134084_G1|C235910_G1|C193866_G1|C132520_G1|C17141_G1|C141170_G3|C113164_G1|C136178_G1|C268678_G1|C27788_G1|C141478_G1|C136595_G1|C135525_G1|C104532_G1|C143229_G1|C126415_G1|C156249_G1|C122878_G1|C151577_G1|C…
48563	4.2836e-08	3.979e-06	23	82	2225	28524	post-embryonic organ morphogenesis	C133017_G1|C108110_G1|C267367_G1|C131157_G1|C99948_G1|C145903_G1|C69508_G1|C68096_G1|C146654_G2|C141986_G3|C136489_G1|C155290_G8|C144841_G1|C122497_G1|C158882_G9|C134895_G1|C153656_G5|C140992_G3|C264491_G1|C104155_G1|C78416_G1|C141698_G1|C39366_G1
7052	4.2891e-08	3.979e-06	33	150	2225	28524	mitotic spindle organization	C132668_G2|C210905_G1|C18916_G1|C126574_G1|C150532_G1|C155090_G1|C155090_G3|C147445_G2|C146664_G1|C191567_G1|C151414_G2|C160715_G1|C113144_G1|C119760_G1|C154028_G1|C137571_G1|C157982_G1|C101324_G1|C144982_G1|C83573_G3|C146649_G1|C31732_G1|C137346_G1|C122583_G1|C126399_G1|C214928_G1|C127234_G1|C146826_G1|C151327_G1|C116124_G1|C142123_G1|C89258_G1|C27788_G1
51603	4.3667e-08	3.9895e-06	130	1036	2225	28524	proteolysis involved in cellular protein catabolic process	C81121_G1|C121520_G1|C122783_G1|C285460_G1|C60245_G1|C134110_G2|C146664_G1|C109575_G1|C127634_G1|C82842_G1|C20405_G1|C107313_G1|C186718_G1|C79127_G1|C138599_G1|C4918_G1|C142642_G1|C239745_G1|C120016_G1|C17141_G1|C132671_G1|C46445_G1|C162588_G1|C109197_G1|C27788_G1|C131946_G1|C136595_G1|C122752_G1|C135525_G1|C104532_G1|C143659_G1|C126297_G1|C143229_G1|C121073_G1|C146341_G1|C17068_G1|C39366_G1|C145…
45333	4.5715e-08	4.0538e-06	41	211	2225	28524	cellular respiration	C130005_G1|C112108_G1|C136868_G1|C126329_G1|C125170_G1|C190232_G1|C142481_G1|C87013_G1|C59003_G1|C142412_G1|C214299_G1|C142505_G1|C117416_G1|C87013_G2|C10535_G1|C154242_G1|C151660_G8|C137703_G1|C16721_G1|C124374_G1|C31815_G1|C141670_G1|C87037_G1|C79893_G1|C130604_G1|C136298_G1|C146416_G1|C132877_G1|C235635_G1|C141964_G1|C79748_G1|C219054_G1|C18201_G2|C106178_G1|C2608_G1|C129954_G1|C292264_G1|C413…
6323	4.5715e-08	4.0538e-06	41	211	2225	28524	DNA packaging	C122645_G2|C145485_G1|C143235_G1|C150074_G2|C153143_G1|C141508_G1|C140108_G1|C128510_G1|C144646_G1|C146123_G1|C156423_G2|C151385_G1|C148933_G1|C192370_G1|C147449_G1|C127705_G1|C162571_G1|C147892_G7|C29043_G2|C83678_G1|C110654_G1|C29043_G1|C143962_G1|C158882_G3|C78928_G1|C136431_G1|C152898_G1|C285004_G1|C83481_G1|C143995_G1|C134101_G1|C235691_G1|C161332_G4|C88542_G1|C140743_G2|C161332_G6|C117475_G…
7472	5.6267e-08	4.9172e-06	17	48	2225	28524	wing disc morphogenesis	C108110_G1|C267367_G1|C131157_G1|C69508_G1|C141986_G3|C136489_G1|C155290_G8|C144841_G1|C122497_G1|C158882_G9|C134895_G1|C153656_G5|C140992_G3|C264491_G1|C104155_G1|C78416_G1|C141698_G1
7051	7.3404e-08	6.3232e-06	47	263	2225	28524	spindle organization	C132668_G2|C210905_G1|C18916_G1|C126574_G1|C118140_G1|C150532_G1|C155090_G1|C155090_G3|C147445_G2|C135694_G1|C146664_G1|C191567_G1|C151414_G2|C140881_G1|C160715_G1|C113144_G1|C119760_G1|C154028_G1|C137571_G1|C39366_G1|C157982_G1|C101324_G1|C144982_G1|C141479_G1|C83573_G3|C154166_G1|C146649_G1|C31732_G1|C136708_G1|C137346_G1|C27710_G1|C122583_G1|C138173_G1|C120539_G1|C126399_G1|C68096_G1|C214928_G…
10498	7.8798e-08	6.65e-06	64	410	2225	28524	proteasomal protein catabolic process	C146923_G1|C143548_G1|C141948_G1|C134997_G1|C146664_G1|C109575_G1|C94796_G1|C82842_G1|C116301_G1|C20405_G1|C145623_G1|C107313_G1|C127189_G1|C79127_G1|C4918_G1|C144229_G2|C239745_G1|C50945_G1|C134084_G1|C235910_G1|C193866_G1|C132520_G1|C142543_G1|C17141_G1|C141170_G3|C113164_G1|C136178_G1|C268678_G1|C27788_G1|C141478_G1|C136595_G1|C135525_G1|C104532_G1|C94968_G1|C143229_G1|C126415_G1|C156249_G1|C1…
9056	7.9403e-08	6.65e-06	318	3089	2225	28524	catabolic process	C130005_G1|C41777_G1|C125170_G1|C115877_G1|C127110_G1|C146593_G1|C285460_G1|C109102_G1|C117416_G1|C185702_G1|C143470_G1|C60245_G1|C134110_G2|C115075_G1|C20405_G1|C186718_G1|C212483_G1|C138599_G1|C4918_G1|C149281_G1|C142642_G1|C239745_G1|C101030_G1|C146999_G1|C104153_G1|C109589_G1|C87037_G1|C79893_G1|C239533_G1|C143400_G1|C80177_G1|C136298_G1|C147711_G1|C111720_G1|C46445_G1|C143166_G1|C60400_G1|C1…
34728	8.1447e-08	6.7277e-06	37	184	2225	28524	nucleosome organization	C122645_G2|C143235_G1|C141698_G3|C153143_G1|C140108_G1|C128510_G1|C144646_G1|C151385_G1|C148933_G1|C192370_G1|C123813_G1|C127705_G1|C139997_G4|C162571_G1|C83678_G1|C110654_G1|C143962_G1|C158882_G3|C121813_G1|C147776_G2|C78928_G1|C136431_G1|C152898_G1|C285004_G1|C144571_G1|C83481_G1|C144571_G2|C143995_G1|C148492_G1|C134101_G1|C235691_G1|C88542_G1|C117475_G1|C138953_G1|C50605_G1|C160190_G1|C132125_…
35114	1.1228e-07	9.0272e-06	17	50	2225	28524	imaginal disc-derived appendage morphogenesis	C108110_G1|C267367_G1|C131157_G1|C99948_G1|C69508_G1|C141986_G3|C155290_G8|C144841_G1|C122497_G1|C158882_G9|C134895_G1|C153656_G5|C264491_G1|C104155_G1|C78416_G1|C141698_G1|C143405_G1
48737	1.1228e-07	9.0272e-06	17	50	2225	28524	imaginal disc-derived appendage development	C108110_G1|C267367_G1|C131157_G1|C99948_G1|C69508_G1|C141986_G3|C155290_G8|C144841_G1|C122497_G1|C158882_G9|C134895_G1|C153656_G5|C264491_G1|C104155_G1|C78416_G1|C141698_G1|C143405_G1
6281	1.3685e-07	1.0858e-05	109	845	2225	28524	DNA repair	C131887_G1|C122840_G2|C144463_G1|C114251_G1|C139074_G1|C141486_G1|C126933_G1|C143696_G1|C128510_G1|C142507_G1|C144921_G1|C144646_G1|C133352_G1|C3627_G1|C127634_G1|C116962_G1|C123813_G1|C127705_G1|C239745_G1|C92163_G1|C138974_G1|C72627_G1|C132058_G1|C135513_G1|C69363_G1|C139040_G1|C143235_G1|C104427_G1|C146335_G1|C147561_G1|C115407_G1|C139053_G1|C101513_G1|C132464_G1|C139047_G1|C42707_G1|C131601_G…
34660	1.5814e-07	1.2384e-05	90	661	2225	28524	ncRNA metabolic process	C136570_G1|C117053_G1|C152943_G5|C83633_G1|C11485_G1|C193005_G1|C110204_G1|C261766_G1|C134383_G1|C133583_G1|C139962_G1|C141203_G2|C144695_G1|C118444_G1|C143891_G1|C119116_G1|C95789_G1|C151825_G1|C113654_G1|C133515_G1|C130371_G1|C133310_G1|C211343_G1|C212483_G1|C153895_G1|C140583_G1|C137422_G1|C31707_G1|C91011_G1|C138974_G1|C135016_G1|C130623_G1|C79079_G1|C137956_G1|C141742_G1|C79835_G1|C143604_G1…
44257	1.6167e-07	1.2498e-05	130	1060	2225	28524	cellular protein catabolic process	C81121_G1|C121520_G1|C122783_G1|C285460_G1|C60245_G1|C134110_G2|C146664_G1|C109575_G1|C127634_G1|C82842_G1|C20405_G1|C107313_G1|C186718_G1|C79127_G1|C138599_G1|C4918_G1|C142642_G1|C239745_G1|C120016_G1|C17141_G1|C132671_G1|C46445_G1|C162588_G1|C109197_G1|C27788_G1|C131946_G1|C136595_G1|C122752_G1|C135525_G1|C104532_G1|C143659_G1|C126297_G1|C143229_G1|C121073_G1|C146341_G1|C17068_G1|C39366_G1|C145…
45454	1.7268e-07	1.3109e-05	26	108	2225	28524	cell redox homeostasis	C109395_G1|C133642_G1|C125785_G1|C79760_G1|C129981_G1|C133860_G1|C108197_G1|C124927_G1|C55812_G1|C115153_G1|C137011_G1|C141320_G1|C147034_G1|C141072_G1|C109589_G1|C79434_G1|C7693_G1|C139591_G1|C146265_G2|C106726_G1|C141596_G2|C120535_G1|C159788_G1|C137180_G1|C135861_G1|C147947_G2
51276	1.7421e-07	1.3109e-05	179	1575	2225	28524	chromosome organization	C122645_G2|C136570_G1|C145485_G1|C112559_G1|C141698_G3|C153143_G1|C145382_G1|C136696_G1|C141508_G1|C139074_G1|C135447_G1|C126933_G1|C140108_G1|C128510_G1|C142507_G1|C144921_G1|C144646_G1|C143891_G1|C156423_G2|C116962_G1|C75629_G1|C123813_G1|C127705_G1|C130266_G1|C162571_G1|C138599_G1|C79681_G1|C83678_G1|C239745_G1|C10655_G1|C127371_G1|C88785_G1|C240447_G1|C120400_G1|C190810_G1|C149980_G2|C116500_…
9057	1.7974e-07	1.3109e-05	185	1640	2225	28524	macromolecule catabolic process	C41777_G1|C81121_G1|C121520_G1|C146593_G1|C122783_G1|C285460_G1|C109102_G1|C140791_G2|C143470_G1|C60245_G1|C132150_G2|C134110_G2|C146664_G1|C109575_G1|C115075_G1|C127634_G1|C287139_G1|C82842_G1|C20405_G1|C107313_G1|C186718_G1|C212483_G1|C79127_G1|C138599_G1|C4918_G1|C142642_G1|C239745_G1|C63502_G1|C147711_G1|C120016_G1|C145035_G2|C17141_G1|C132671_G1|C46445_G1|C83773_G1|C162588_G1|C143166_G1|C110…
35151	1.8038e-07	1.3109e-05	8	11	2225	28524	regulation of tube size, open tracheal system	C267367_G1|C157874_G1|C129689_G1|C145903_G1|C153656_G5|C146654_G2|C12858_G1|C146785_G3
6974	1.8059e-07	1.3109e-05	145	1217	2225	28524	response to DNA damage stimulus	C131887_G1|C122840_G2|C145485_G1|C144463_G1|C136696_G1|C135376_G1|C114251_G1|C139074_G1|C141486_G1|C126933_G1|C143696_G1|C128510_G1|C142507_G1|C144921_G1|C144646_G1|C133352_G1|C3627_G1|C136022_G2|C127634_G1|C116962_G1|C123813_G1|C127705_G1|C4918_G1|C239745_G1|C92163_G1|C138974_G1|C72627_G1|C17141_G1|C132058_G1|C97373_G1|C135513_G1|C69363_G1|C139040_G1|C143311_G1|C27788_G1|C143235_G1|C104427_G1|C1…
819	1.8261e-07	1.3109e-05	31	144	2225	28524	sister chromatid segregation	C146923_G1|C145485_G1|C112559_G1|C136696_G1|C141508_G1|C185962_G1|C134290_G2|C146123_G1|C156423_G2|C160715_G1|C160715_G2|C75629_G1|C147449_G1|C145033_G2|C29043_G2|C150539_G1|C29043_G1|C136708_G1|C31913_G1|C137008_G1|C160121_G2|C161332_G4|C140743_G2|C262096_G1|C146826_G1|C161332_G6|C132234_G1|C142123_G1|C127035_G1|C148500_G1|C144899_G1
51231	1.9965e-07	1.4163e-05	10	18	2225	28524	spindle elongation	C144982_G1|C132668_G2|C191567_G1|C31732_G1|C136708_G1|C154028_G1|C116124_G1|C150532_G1|C27788_G1|C101324_G1
9886	2.1007e-07	1.4729e-05	26	109	2225	28524	post-embryonic morphogenesis	C133017_G1|C131157_G1|C145903_G1|C69508_G1|C146654_G2|C141986_G3|C155290_G8|C122497_G1|C153656_G5|C140992_G3|C39366_G1|C142642_G1|C108110_G1|C267367_G1|C99948_G1|C152898_G1|C68096_G1|C136489_G1|C144841_G1|C158882_G9|C134895_G1|C264491_G1|C104155_G1|C78416_G1|C141698_G1|C139138_G1
30163	2.3504e-07	1.6291e-05	133	1098	2225	28524	protein catabolic process	C81121_G1|C121520_G1|C122783_G1|C285460_G1|C60245_G1|C134110_G2|C146664_G1|C109575_G1|C127634_G1|C82842_G1|C20405_G1|C107313_G1|C186718_G1|C79127_G1|C138599_G1|C4918_G1|C142642_G1|C239745_G1|C120016_G1|C17141_G1|C132671_G1|C46445_G1|C83773_G1|C162588_G1|C109197_G1|C27788_G1|C131946_G1|C136595_G1|C122752_G1|C135525_G1|C104532_G1|C143659_G1|C126297_G1|C143229_G1|C121073_G1|C146341_G1|C17068_G1|C393…
48749	3.0995e-07	2.1068e-05	18	59	2225	28524	compound eye development	C144360_G1|C152046_G1|C141948_G1|C141986_G3|C130148_G2|C105409_G1|C109657_G1|C128849_G2|C155290_G8|C153813_G1|C153813_G2|C137571_G1|C122497_G1|C264491_G1|C145005_G1|C129824_G1|C149431_G1|C122663_G1
44085	3.1095e-07	2.1068e-05	429	4418	2225	28524	cellular component biogenesis	C129750_G1|C142070_G1|C144790_G1|C130487_G1|C151107_G1|C133913_G1|C127191_G1|C109102_G1|C136022_G2|C155688_G5|C126827_G1|C30929_G1|C154351_G1|C212483_G1|C127705_G1|C122797_G1|C142103_G1|C136951_G1|C83678_G1|C101030_G1|C140759_G1|C130591_G1|C146649_G1|C109216_G1|C82880_G1|C79079_G1|C121059_G1|C125444_G1|C120261_G1|C156423_G13|C129761_G1|C4397_G2|C140152_G1|C120764_G1|C143235_G1|C125615_G1|C125422_…
7297	3.2326e-07	2.142e-05	13	32	2225	28524	ovarian follicle cell migration	C150588_G1|C44009_G1|C267367_G1|C140607_G1|C141986_G3|C155090_G1|C95561_G1|C155090_G3|C109657_G1|C122497_G1|C153656_G5|C78416_G1|C149431_G1
7298	3.2326e-07	2.142e-05	13	32	2225	28524	border follicle cell migration	C150588_G1|C44009_G1|C267367_G1|C140607_G1|C141986_G3|C155090_G1|C95561_G1|C155090_G3|C109657_G1|C122497_G1|C153656_G5|C78416_G1|C149431_G1
35120	3.9782e-07	2.6074e-05	17	54	2225	28524	post-embryonic appendage morphogenesis	C108110_G1|C267367_G1|C131157_G1|C99948_G1|C152898_G1|C69508_G1|C141986_G3|C155290_G8|C144841_G1|C122497_G1|C158882_G9|C134895_G1|C153656_G5|C264491_G1|C104155_G1|C78416_G1|C141698_G1
6139	4.7511e-07	3.0806e-05	706	7760	2225	28524	nucleobase, nucleoside, nucleotide and nucleic acid metabolic process	C129750_G1|C149882_G1|C145485_G1|C235800_G1|C145382_G1|C146593_G1|C128023_G1|C127191_G1|C109102_G1|C286287_G1|C133352_G1|C138524_G3|C101798_G1|C126827_G1|C123813_G1|C115883_G1|C212483_G1|C127705_G1|C123744_G1|C122797_G1|C83678_G1|C101030_G1|C159982_G5|C122338_G1|C79079_G1|C79835_G1|C120261_G1|C97373_G1|C132358_G1|C1257_G1|C129761_G1|C48140_G1|C78452_G1|C110229_G1|C4397_G2|C140152_G1|C138455_G2|C1…
90304	5.1924e-07	3.3309e-05	638	6936	2225	28524	nucleic acid metabolic process	C129750_G1|C149882_G1|C145485_G1|C235800_G1|C145382_G1|C146593_G1|C127191_G1|C109102_G1|C286287_G1|C133352_G1|C138524_G3|C101798_G1|C126827_G1|C123813_G1|C115883_G1|C212483_G1|C127705_G1|C123744_G1|C122797_G1|C83678_G1|C159982_G5|C79079_G1|C79835_G1|C120261_G1|C97373_G1|C132358_G1|C1257_G1|C129761_G1|C48140_G1|C78452_G1|C110229_G1|C4397_G2|C140152_G1|C138455_G2|C138730_G1|C143235_G1|C144389_G1|C1…
51437	6.0018e-07	3.8096e-05	15	44	2225	28524	positive regulation of ubiquitin-protein ligase activity involved in mitotic cell cycle	C50945_G1|C142942_G1|C27406_G1|C110058_G1|C78928_G1|C143548_G1|C70746_G1|C151577_G1|C122802_G1|C17141_G1|C141170_G3|C113164_G1|C143311_G1|C137964_G1|C4918_G1
70	6.5082e-07	4.088e-05	29	137	2225	28524	mitotic sister chromatid segregation	C146923_G1|C112559_G1|C136696_G1|C141508_G1|C185962_G1|C134290_G2|C146123_G1|C156423_G2|C160715_G1|C160715_G2|C75629_G1|C147449_G1|C145033_G2|C29043_G2|C150539_G1|C29043_G1|C136708_G1|C31913_G1|C160121_G2|C161332_G4|C140743_G2|C262096_G1|C146826_G1|C161332_G6|C132234_G1|C142123_G1|C127035_G1|C148500_G1|C144899_G1
22	7.2626e-07	4.4765e-05	9	16	2225	28524	mitotic spindle elongation	C144982_G1|C132668_G2|C191567_G1|C31732_G1|C154028_G1|C116124_G1|C150532_G1|C27788_G1|C101324_G1
1700	7.2753e-07	4.4765e-05	12	29	2225	28524	embryonic development via the syncytial blastoderm	C109657_G1|C267367_G1|C157874_G1|C140881_G1|C142620_G1|C122497_G1|C153656_G5|C141986_G3|C158327_G1|C137677_G1|C136489_G1|C146785_G3
43632	8.5909e-07	5.2326e-05	109	877	2225	28524	modification-dependent macromolecule catabolic process	C285460_G1|C146664_G1|C109575_G1|C127634_G1|C82842_G1|C20405_G1|C107313_G1|C186718_G1|C79127_G1|C138599_G1|C4918_G1|C239745_G1|C120016_G1|C17141_G1|C132671_G1|C46445_G1|C27788_G1|C131946_G1|C136595_G1|C122752_G1|C135525_G1|C104532_G1|C143659_G1|C126297_G1|C143229_G1|C121073_G1|C39366_G1|C145033_G2|C133234_G1|C27406_G1|C159793_G3|C126926_G1|C77477_G1|C153117_G1|C110058_G1|C122837_G1|C68096_G1|C707…
19941	9.738e-07	5.872e-05	107	859	2225	28524	modification-dependent protein catabolic process	C285460_G1|C146664_G1|C109575_G1|C127634_G1|C82842_G1|C20405_G1|C107313_G1|C186718_G1|C79127_G1|C138599_G1|C4918_G1|C239745_G1|C120016_G1|C17141_G1|C132671_G1|C46445_G1|C27788_G1|C131946_G1|C136595_G1|C122752_G1|C135525_G1|C104532_G1|C143659_G1|C126297_G1|C143229_G1|C121073_G1|C39366_G1|C145033_G2|C133234_G1|C27406_G1|C159793_G3|C126926_G1|C77477_G1|C153117_G1|C110058_G1|C122837_G1|C68096_G1|C707…
7476	1.1504e-06	6.8342e-05	15	46	2225	28524	imaginal disc-derived wing morphogenesis	C108110_G1|C267367_G1|C131157_G1|C69508_G1|C141986_G3|C155290_G8|C144841_G1|C122497_G1|C158882_G9|C134895_G1|C153656_G5|C264491_G1|C104155_G1|C78416_G1|C141698_G1
6119	1.156e-06	6.8342e-05	24	104	2225	28524	oxidative phosphorylation	C142069_G1|C126031_G1|C126329_G1|C145928_G1|C129104_G1|C43794_G1|C190232_G1|C136817_G1|C290895_G1|C141964_G1|C59003_G1|C147936_G2|C219054_G1|C106178_G1|C137876_G2|C129954_G1|C10535_G1|C241975_G1|C117278_G1|C154242_G1|C137703_G1|C188761_G1|C137703_G2|C124374_G1
9060	1.214e-06	6.9389e-05	27	126	2225	28524	aerobic respiration	C130005_G1|C112108_G1|C125170_G1|C142481_G1|C87013_G1|C59003_G1|C142412_G1|C214299_G1|C142505_G1|C117416_G1|C87013_G2|C16721_G1|C124374_G1|C31815_G1|C141670_G1|C87037_G1|C130604_G1|C136298_G1|C146416_G1|C132877_G1|C235635_G1|C79748_G1|C106178_G1|C2608_G1|C41378_G1|C144891_G1|C113709_G1
30706	1.2198e-06	6.9389e-05	8	13	2225	28524	germarium-derived oocyte differentiation	C144790_G1|C154166_G1|C156063_G1|C156063_G2|C136062_G2|C82924_G1|C155090_G1|C155090_G3
30716	1.2198e-06	6.9389e-05	8	13	2225	28524	oocyte fate determination	C144790_G1|C154166_G1|C156063_G1|C156063_G2|C136062_G2|C82924_G1|C155090_G1|C155090_G3
7294	1.2198e-06	6.9389e-05	8	13	2225	28524	germarium-derived oocyte fate determination	C144790_G1|C154166_G1|C156063_G1|C156063_G2|C136062_G2|C82924_G1|C155090_G1|C155090_G3
19991	1.4626e-06	8.2427e-05	6	7	2225	28524	septate junction assembly	C157874_G1|C129689_G1|C151107_G1|C145903_G1|C12858_G1|C146785_G3
6511	1.5332e-06	8.5601e-05	105	847	2225	28524	ubiquitin-dependent protein catabolic process	C146664_G1|C109575_G1|C127634_G1|C82842_G1|C20405_G1|C107313_G1|C186718_G1|C79127_G1|C138599_G1|C4918_G1|C239745_G1|C120016_G1|C17141_G1|C132671_G1|C46445_G1|C27788_G1|C131946_G1|C136595_G1|C122752_G1|C135525_G1|C104532_G1|C143659_G1|C126297_G1|C143229_G1|C121073_G1|C39366_G1|C145033_G2|C133234_G1|C27406_G1|C159793_G3|C126926_G1|C77477_G1|C153117_G1|C110058_G1|C122837_G1|C68096_G1|C70746_G1|C1222…
7350	1.6076e-06	8.8933e-05	17	59	2225	28524	blastoderm segmentation	C150588_G1|C144790_G1|C99948_G1|C69508_G1|C141986_G3|C131596_G1|C105409_G1|C109657_G1|C145669_G2|C140881_G1|C136062_G2|C122497_G1|C158882_G9|C140992_G3|C264491_G1|C139899_G1|C137166_G1
22416	1.63e-06	8.9355e-05	11	26	2225	28524	bristle development	C155290_G8|C140881_G1|C11253_G1|C130487_G1|C122497_G1|C134895_G1|C104155_G1|C141986_G3|C145005_G1|C129824_G1|C137677_G1
6334	1.6634e-06	9.0363e-05	24	106	2225	28524	nucleosome assembly	C83678_G1|C122645_G2|C110654_G1|C143962_G1|C158882_G3|C143235_G1|C153143_G1|C136431_G1|C152898_G1|C285004_G1|C143995_G1|C140108_G1|C128510_G1|C134101_G1|C144646_G1|C235691_G1|C151385_G1|C88542_G1|C148933_G1|C117475_G1|C192370_G1|C127705_G1|C162571_G1|C132125_G1
16070	2.5364e-06	0.00013522	533	5744	2225	28524	RNA metabolic process	C129750_G1|C235800_G1|C145382_G1|C146593_G1|C127191_G1|C109102_G1|C286287_G1|C138524_G3|C101798_G1|C126827_G1|C123813_G1|C115883_G1|C212483_G1|C127705_G1|C123744_G1|C122797_G1|C83678_G1|C79079_G1|C79835_G1|C120261_G1|C97373_G1|C132358_G1|C1257_G1|C129761_G1|C48140_G1|C78452_G1|C110229_G1|C4397_G2|C140152_G1|C138455_G2|C138730_G1|C144389_G1|C147873_G2|C15099_G1|C130612_G1|C158699_G10|C133788_G1|C1…
8582	2.5375e-06	0.00013522	12	32	2225	28524	regulation of synaptic growth at neuromuscular junction	C144360_G1|C156063_G1|C153813_G1|C153813_G2|C144841_G1|C140881_G1|C156063_G2|C157136_G1|C126119_G1|C146654_G2|C137677_G1|C214928_G1
7309	2.5565e-06	0.00013522	11	27	2225	28524	oocyte axis specification	C109657_G1|C150588_G1|C144790_G1|C122497_G1|C140992_G3|C264491_G1|C141986_G3|C155090_G1|C131596_G1|C155090_G3|C105409_G1
16319	2.6722e-06	0.00014012	9	18	2225	28524	mushroom body development	C128849_G2|C152175_G3|C99948_G1|C145903_G1|C146654_G2|C155090_G1|C130148_G2|C155090_G3|C122663_G1
34641	3.4653e-06	0.00018014	753	8442	2225	28524	cellular nitrogen compound metabolic process	C129750_G1|C149882_G1|C145485_G1|C235800_G1|C127110_G1|C145382_G1|C146593_G1|C128023_G1|C127191_G1|C109102_G1|C185702_G1|C286287_G1|C133352_G1|C138524_G3|C101798_G1|C126827_G1|C123813_G1|C115883_G1|C212483_G1|C127705_G1|C123744_G1|C122797_G1|C83678_G1|C101030_G1|C136298_G1|C159982_G5|C122338_G1|C79079_G1|C79835_G1|C120261_G1|C97373_G1|C132358_G1|C1257_G1|C129761_G1|C48140_G1|C146809_G2|C78452_G1|…
43933	3.5144e-06	0.00018113	281	2794	2225	28524	macromolecular complex subunit organization	C131887_G1|C129750_G1|C144360_G1|C142070_G1|C144790_G1|C41777_G1|C133913_G1|C146593_G1|C127191_G1|C285460_G1|C109102_G1|C128510_G1|C130779_G1|C78481_G1|C144646_G1|C156423_G2|C136022_G2|C155688_G5|C29740_G1|C126827_G1|C30929_G1|C123813_G1|C154351_G1|C212483_G1|C127705_G1|C123744_G1|C146907_G1|C122797_G1|C83678_G1|C101030_G1|C146999_G1|C82880_G1|C84379_G1|C121059_G1|C141838_G1|C125444_G1|C144348_G1…
50684	3.7095e-06	0.00018956	35	197	2225	28524	regulation of mRNA processing	C155059_G7|C147215_G1|C150588_G1|C155059_G8|C105615_G1|C210905_G1|C94968_G1|C150074_G2|C146794_G1|C129462_G1|C151414_G2|C107240_G1|C130266_G1|C269846_G1|C147892_G7|C149678_G2|C83678_G1|C139367_G1|C124907_G2|C83481_G1|C77906_G1|C136209_G1|C122851_G4|C137983_G1|C97373_G1|C110833_G1|C127532_G1|C127234_G1|C152222_G6|C129893_G1|C150378_G1|C133875_G1|C141642_G1|C131602_G1|C160190_G1
51321	3.8529e-06	0.00019523	45	283	2225	28524	meiotic cell cycle	C152943_G5|C96022_G1|C145485_G1|C143235_G1|C96022_G2|C118140_G1|C141486_G1|C62046_G1|C152549_G2|C141948_G1|C185962_G1|C134290_G2|C146664_G1|C264257_G1|C145346_G1|C140881_G1|C141905_G1|C160715_G1|C113144_G1|C160715_G2|C112984_G1|C153895_G1|C109303_G1|C145658_G1|C140583_G1|C39366_G1|C138599_G1|C154166_G1|C136708_G1|C6591_G1|C137346_G1|C103901_G1|C149598_G1|C109497_G1|C135987_G1|C68096_G1|C144649_G1…
9109	3.9431e-06	0.00019814	24	111	2225	28524	coenzyme catabolic process	C130005_G1|C112108_G1|C125170_G1|C87037_G1|C130604_G1|C136298_G1|C142481_G1|C146416_G1|C132877_G1|C235635_G1|C87013_G1|C79748_G1|C138903_G1|C142412_G1|C214299_G1|C117416_G1|C185702_G1|C87013_G2|C2608_G1|C41378_G1|C144891_G1|C113709_G1|C133464_G1|C31815_G1
245	4.3864e-06	0.0002168	21	90	2225	28524	spliceosome assembly	C129750_G1|C157436_G9|C94968_G1|C111648_G1|C140345_G1|C222506_G1|C158101_G3|C103959_G1|C136209_G1|C135967_G1|C139870_G1|C129462_G1|C142192_G1|C84850_G1|C79089_G1|C79293_G1|C153857_G1|C150378_G1|C143182_G1|C137968_G1|C122797_G1
6099	4.3864e-06	0.0002168	21	90	2225	28524	tricarboxylic acid cycle	C130005_G1|C112108_G1|C125170_G1|C87037_G1|C130604_G1|C136298_G1|C142481_G1|C146416_G1|C132877_G1|C235635_G1|C87013_G1|C79748_G1|C142412_G1|C214299_G1|C117416_G1|C87013_G2|C2608_G1|C41378_G1|C144891_G1|C113709_G1|C31815_G1
6508	4.7064e-06	0.00023073	150	1343	2225	28524	proteolysis	C81121_G1|C121520_G1|C109074_G1|C122783_G1|C285460_G1|C60245_G1|C134110_G2|C146664_G1|C109575_G1|C127634_G1|C82842_G1|C20405_G1|C107313_G1|C186718_G1|C147124_G1|C79127_G1|C138599_G1|C4918_G1|C142642_G1|C239745_G1|C136821_G1|C113232_G1|C120016_G1|C17141_G1|C132671_G1|C46445_G1|C162588_G1|C161027_G2|C109197_G1|C161971_G1|C27788_G1|C131946_G1|C136595_G1|C122752_G1|C135525_G1|C104532_G1|C143659_G1|C1…
46356	5.2866e-06	0.00025708	21	91	2225	28524	acetyl-CoA catabolic process	C130005_G1|C112108_G1|C125170_G1|C87037_G1|C130604_G1|C136298_G1|C142481_G1|C146416_G1|C132877_G1|C235635_G1|C87013_G1|C79748_G1|C142412_G1|C214299_G1|C117416_G1|C87013_G2|C2608_G1|C41378_G1|C144891_G1|C113709_G1|C31815_G1
6270	6.439e-06	0.00031062	15	52	2225	28524	DNA-dependent DNA replication initiation	C131887_G1|C141301_G1|C149882_G1|C121395_G1|C142802_G1|C130550_G1|C133893_G1|C289403_G1|C151294_G1|C137571_G1|C149952_G11|C144509_G2|C144509_G1|C145437_G1|C145437_G2
65004	6.659e-06	0.00031868	28	145	2225	28524	protein-DNA complex assembly	C131887_G1|C122645_G2|C143235_G1|C153143_G1|C138063_G1|C140108_G1|C128510_G1|C130779_G1|C144646_G1|C151385_G1|C148933_G1|C192370_G1|C147019_G3|C127705_G1|C162571_G1|C83678_G1|C110654_G1|C143962_G1|C158882_G3|C136431_G1|C152898_G1|C285004_G1|C143995_G1|C134101_G1|C235691_G1|C88542_G1|C117475_G1|C132125_G1
6333	6.8928e-06	0.00032727	34	194	2225	28524	chromatin assembly or disassembly	C122645_G2|C143235_G1|C141698_G3|C153143_G1|C140108_G1|C128510_G1|C144646_G1|C151385_G1|C148933_G1|C192370_G1|C123813_G1|C127705_G1|C162571_G1|C83678_G1|C110654_G1|C143962_G1|C158882_G3|C121813_G1|C136431_G1|C152898_G1|C285004_G1|C144571_G1|C83481_G1|C144571_G2|C143995_G1|C148492_G1|C134101_G1|C235691_G1|C88542_G1|C117475_G1|C138953_G1|C146956_G1|C50605_G1|C132125_G1
226	7.3613e-06	0.00034679	93	754	2225	28524	microtubule cytoskeleton organization	C144790_G1|C132668_G2|C210905_G1|C126574_G1|C2247_G1|C155090_G1|C134290_G2|C155090_G3|C151607_G1|C147445_G2|C135694_G1|C123631_G1|C146664_G1|C153813_G1|C151414_G2|C153813_G2|C140881_G1|C113144_G1|C145914_G1|C119760_G1|C154028_G1|C148987_G1|C122126_G1|C65667_G1|C144982_G1|C142701_G1|C154166_G1|C146649_G1|C136708_G1|C113536_G1|C137346_G1|C27710_G1|C143209_G1|C138173_G1|C126399_G1|C158865_G3|C95561_…
6405	8.0187e-06	0.00037483	25	123	2225	28524	RNA export from nucleus	C147215_G1|C134876_G1|C11485_G1|C138134_G1|C78912_G1|C139794_G1|C149440_G1|C149440_G2|C133730_G1|C149309_G1|C118702_G1|C123744_G1|C63502_G1|C139367_G1|C137455_G1|C141020_G1|C142480_G1|C159164_G1|C127532_G1|C1257_G1|C139082_G1|C42000_G1|C139172_G1|C126120_G1|C140934_G1
15980	8.1385e-06	0.0003775	64	468	2225	28524	energy derivation by oxidation of organic compounds	C130005_G1|C125170_G1|C190232_G1|C127110_G1|C142481_G1|C114251_G1|C160557_G2|C147823_G2|C87013_G1|C146899_G1|C214299_G1|C117416_G1|C87013_G2|C140798_G1|C157361_G2|C125069_G1|C140881_G1|C145658_G1|C154242_G1|C124374_G1|C140543_G1|C31815_G1|C155494_G9|C87037_G1|C79893_G1|C136298_G1|C235635_G1|C141964_G1|C2608_G1|C292264_G1|C143166_G1|C143202_G1|C113709_G1|C140227_G1|C112108_G1|C136868_G1|C126329_G1…
6259	8.2719e-06	0.00038076	174	1619	2225	28524	DNA metabolic process	C131887_G1|C136570_G1|C152943_G5|C122840_G2|C149882_G1|C145485_G1|C144463_G1|C146593_G1|C114251_G1|C139074_G1|C141486_G1|C126933_G1|C143696_G1|C128510_G1|C142507_G1|C130550_G1|C144921_G1|C144646_G1|C133352_G1|C3627_G1|C127634_G1|C101798_G1|C116962_G1|C123813_G1|C127705_G1|C239745_G1|C92163_G1|C159982_G5|C138974_G1|C72627_G1|C167044_G1|C150959_G1|C132058_G1|C113764_G1|C135668_G2|C135513_G1|C138190…
51439	8.3359e-06	0.0003808	15	53	2225	28524	regulation of ubiquitin-protein ligase activity involved in mitotic cell cycle	C50945_G1|C142942_G1|C27406_G1|C110058_G1|C78928_G1|C143548_G1|C70746_G1|C151577_G1|C122802_G1|C17141_G1|C141170_G3|C113164_G1|C143311_G1|C137964_G1|C4918_G1
7059	8.8339e-06	0.00040051	47	310	2225	28524	chromosome segregation	C146923_G1|C145485_G1|C112559_G1|C136696_G1|C109093_G1|C141508_G1|C141486_G1|C146858_G1|C185962_G1|C134290_G2|C146123_G1|C156423_G2|C147445_G2|C264257_G1|C160715_G1|C160715_G2|C75629_G1|C147449_G1|C21429_G1|C147892_G7|C145033_G2|C29043_G2|C150539_G1|C141131_G1|C29043_G1|C49339_G1|C136708_G1|C154305_G1|C154472_G1|C109497_G1|C31913_G1|C120400_G1|C137008_G1|C160121_G2|C144694_G1|C145343_G1|C161332_G…
184	9.0797e-06	0.00040859	21	94	2225	28524	nuclear-transcribed mRNA catabolic process, nonsense-mediated decay	C155059_G7|C138346_G2|C63502_G1|C41777_G1|C139367_G1|C155059_G8|C148561_G10|C110204_G1|C144389_G1|C156008_G2|C140791_G2|C18761_G1|C138346_G1|C139082_G1|C133003_G1|C287139_G1|C42416_G1|C139633_G1|C212483_G1|C269846_G1|C141456_G1
51187	1.0252e-05	0.00045791	24	117	2225	28524	cofactor catabolic process	C130005_G1|C112108_G1|C125170_G1|C87037_G1|C130604_G1|C136298_G1|C142481_G1|C146416_G1|C132877_G1|C235635_G1|C87013_G1|C79748_G1|C138903_G1|C142412_G1|C214299_G1|C117416_G1|C185702_G1|C87013_G2|C2608_G1|C41378_G1|C144891_G1|C113709_G1|C133464_G1|C31815_G1
32786	1.0715e-05	0.0004751	17	67	2225	28524	positive regulation of RNA elongation	C124745_G1|C145381_G2|C145381_G1|C131565_G1|C78912_G1|C127191_G1|C144571_G1|C83481_G1|C88208_G1|C144571_G2|C143696_G1|C151891_G2|C46445_G1|C158882_G9|C119783_G1|C130266_G1|C132661_G1
22900	1.1215e-05	0.00049364	20	88	2225	28524	electron transport chain	C136868_G1|C126329_G1|C190232_G1|C79893_G1|C91503_G1|C141964_G1|C79748_G1|C59003_G1|C219054_G1|C18201_G2|C106178_G1|C129954_G1|C10535_G1|C292264_G1|C241975_G1|C113709_G1|C154242_G1|C151660_G8|C137703_G1|C16721_G1
6406	1.2059e-05	0.00052693	22	103	2225	28524	mRNA export from nucleus	C147215_G1|C139367_G1|C137455_G1|C134876_G1|C138134_G1|C141020_G1|C78912_G1|C142480_G1|C139794_G1|C149440_G1|C159164_G1|C149440_G2|C133730_G1|C127532_G1|C1257_G1|C139082_G1|C42000_G1|C149309_G1|C118702_G1|C123744_G1|C139172_G1|C126120_G1
45478	1.5293e-05	0.00065871	6	9	2225	28524	fusome organization	C154166_G1|C156063_G1|C156063_G2|C157136_G1|C155090_G1|C155090_G3
5991	1.5293e-05	0.00065871	6	9	2225	28524	trehalose metabolic process	C147730_G1|C82040_G2|C82040_G1|C151665_G1|C129228_G1|C140276_G1
6807	1.8963e-05	0.00080727	772	8776	2225	28524	nitrogen compound metabolic process	C127110_G1|C145382_G1|C146593_G1|C127191_G1|C133352_G1|C138524_G3|C101798_G1|C126827_G1|C115883_G1|C127705_G1|C123744_G1|C101030_G1|C159982_G5|C147711_G1|C122338_G1|C79079_G1|C79835_G1|C97373_G1|C1257_G1|C129761_G1|C78452_G1|C4397_G2|C144389_G1|C141833_G1|C15099_G1|C158699_G10|C141913_G1|C139322_G1|C112101_G1|C139047_G1|C42707_G1|C52877_G1|C132965_G1|C132600_G1|C56403_G1|C147621_G1|C110058_G1|C14…
51351	1.901e-05	0.00080727	20	91	2225	28524	positive regulation of ligase activity	C50945_G1|C142942_G1|C27406_G1|C110058_G1|C78928_G1|C143548_G1|C162431_G1|C70746_G1|C151577_G1|C122802_G1|C17141_G1|C141170_G3|C266979_G1|C113164_G1|C100393_G1|C134997_G1|C94796_G1|C143311_G1|C137964_G1|C4918_G1
48569	2.0614e-05	0.00086926	23	114	2225	28524	post-embryonic organ development	C133017_G1|C108110_G1|C267367_G1|C131157_G1|C99948_G1|C145903_G1|C69508_G1|C68096_G1|C146654_G2|C141986_G3|C136489_G1|C155290_G8|C144841_G1|C122497_G1|C158882_G9|C134895_G1|C153656_G5|C140992_G3|C264491_G1|C104155_G1|C78416_G1|C141698_G1|C39366_G1
51169	2.151e-05	0.00090074	59	434	2225	28524	nuclear transport	C11485_G1|C103130_G1|C145741_G1|C160682_G1|C133730_G1|C151825_G1|C140881_G1|C141387_G1|C149309_G1|C139995_G1|C123744_G1|C154487_G1|C63502_G1|C146941_G11|C137455_G1|C138408_G1|C141020_G1|C133754_G1|C143995_G1|C159164_G1|C127234_G1|C1257_G1|C146826_G1|C139082_G1|C129761_G1|C146956_G1|C42000_G1|C121105_G1|C150500_G1|C122962_G1|C28771_G1|C126120_G1|C81818_G1|C147215_G1|C134876_G1|C131050_G3|C138134_G…
22904	2.4354e-05	0.0010128	18	78	2225	28524	respiratory electron transport chain	C136868_G1|C126329_G1|C190232_G1|C79893_G1|C141964_G1|C79748_G1|C59003_G1|C219054_G1|C18201_G2|C106178_G1|C129954_G1|C10535_G1|C241975_G1|C113709_G1|C154242_G1|C151660_G8|C137703_G1|C16721_G1
32784	2.4742e-05	0.0010219	21	100	2225	28524	regulation of RNA elongation	C124745_G1|C145381_G2|C145381_G1|C140784_G1|C131565_G1|C291722_G1|C126926_G1|C78912_G1|C127191_G1|C144571_G1|C83481_G1|C88208_G1|C144571_G2|C143696_G1|C151891_G2|C46445_G1|C139717_G1|C158882_G9|C119783_G1|C130266_G1|C132661_G1
31497	2.5069e-05	0.0010283	26	139	2225	28524	chromatin assembly	C122645_G2|C143235_G1|C153143_G1|C140108_G1|C128510_G1|C144646_G1|C151385_G1|C148933_G1|C192370_G1|C127705_G1|C162571_G1|C83678_G1|C110654_G1|C143962_G1|C158882_G3|C136431_G1|C152898_G1|C285004_G1|C83481_G1|C143995_G1|C134101_G1|C235691_G1|C88542_G1|C117475_G1|C146956_G1|C132125_G1
51443	2.8182e-05	0.0011482	19	86	2225	28524	positive regulation of ubiquitin-protein ligase activity	C50945_G1|C142942_G1|C27406_G1|C110058_G1|C78928_G1|C143548_G1|C162431_G1|C70746_G1|C151577_G1|C122802_G1|C17141_G1|C141170_G3|C113164_G1|C100393_G1|C134997_G1|C94796_G1|C143311_G1|C137964_G1|C4918_G1
42273	2.908e-05	0.0011769	16	65	2225	28524	ribosomal large subunit biogenesis	C120758_G1|C115896_G1|C120764_G1|C129886_G1|C132207_G1|C117002_G1|C41980_G1|C146340_G2|C144348_G1|C191567_G1|C113654_G1|C185255_G1|C264100_G1|C30929_G1|C285940_G1|C114898_G1
43484	3.0391e-05	0.0012217	37	234	2225	28524	regulation of RNA splicing	C151107_G3|C147215_G1|C151107_G2|C150588_G1|C105615_G1|C210905_G1|C94968_G1|C139721_G1|C150074_G2|C135766_G1|C136501_G1|C129462_G1|C151414_G2|C138935_G1|C107240_G1|C79089_G1|C269846_G1|C147892_G7|C83678_G1|C149344_G2|C143209_G1|C124907_G2|C77906_G1|C136209_G1|C87950_G1|C137983_G1|C139870_G1|C97373_G1|C127532_G1|C127234_G1|C142192_G1|C129893_G1|C150378_G1|C133875_G1|C131602_G1|C160190_G1|C131474_G1
42255	3.1354e-05	0.0012358	20	94	2225	28524	ribosome assembly	C120758_G1|C115896_G1|C120764_G1|C83633_G1|C129886_G1|C132207_G1|C152560_G1|C41980_G1|C144348_G1|C28738_G1|C191567_G1|C263666_G1|C113654_G1|C264100_G1|C42416_G1|C24380_G1|C30929_G1|C285940_G1|C145101_G3|C114898_G1
8358	3.1356e-05	0.0012358	9	23	2225	28524	maternal determination of anterior/posterior axis, embryo	C109657_G1|C150588_G1|C144790_G1|C122497_G1|C140992_G3|C264491_G1|C141986_G3|C131596_G1|C105409_G1
7314	3.1356e-05	0.0012358	9	23	2225	28524	oocyte anterior/posterior axis specification	C109657_G1|C150588_G1|C144790_G1|C122497_G1|C140992_G3|C264491_G1|C141986_G3|C131596_G1|C105409_G1
51436	3.3632e-05	0.0013053	13	46	2225	28524	negative regulation of ubiquitin-protein ligase activity involved in mitotic cell cycle	C50945_G1|C142942_G1|C27406_G1|C110058_G1|C143548_G1|C70746_G1|C151577_G1|C122802_G1|C17141_G1|C141170_G3|C113164_G1|C137964_G1|C4918_G1
7076	3.3646e-05	0.0013053	11	34	2225	28524	mitotic chromosome condensation	C29043_G2|C146123_G1|C156423_G2|C29043_G1|C161332_G4|C140743_G2|C161332_G6|C141508_G1|C147449_G1|C148500_G1|C144899_G1
6913	3.3769e-05	0.0013053	58	431	2225	28524	nucleocytoplasmic transport	C11485_G1|C103130_G1|C145741_G1|C160682_G1|C133730_G1|C151825_G1|C140881_G1|C141387_G1|C149309_G1|C139995_G1|C123744_G1|C154487_G1|C63502_G1|C146941_G11|C137455_G1|C138408_G1|C141020_G1|C133754_G1|C143995_G1|C159164_G1|C127234_G1|C1257_G1|C146826_G1|C139082_G1|C129761_G1|C42000_G1|C121105_G1|C150500_G1|C122962_G1|C28771_G1|C126120_G1|C81818_G1|C147215_G1|C134876_G1|C131050_G3|C138134_G1|C78912_G1…
42257	3.5627e-05	0.0013684	16	66	2225	28524	ribosomal subunit assembly	C120758_G1|C115896_G1|C120764_G1|C83633_G1|C132207_G1|C41980_G1|C144348_G1|C191567_G1|C263666_G1|C113654_G1|C264100_G1|C42416_G1|C24380_G1|C30929_G1|C285940_G1|C114898_G1
5992	3.6932e-05	0.0013919	4	4	2225	28524	trehalose biosynthetic process	C82040_G2|C82040_G1|C151665_G1|C129228_G1
30721	3.6932e-05	0.0013919	4	4	2225	28524	spectrosome organization	C154166_G1|C156063_G1|C156063_G2|C157136_G1
16325	3.6932e-05	0.0013919	4	4	2225	28524	oocyte microtubule cytoskeleton organization	C144790_G1|C264491_G1|C95561_G1|C105409_G1
8595	4.5832e-05	0.001706	12	41	2225	28524	anterior/posterior axis specification, embryo	C109657_G1|C150588_G1|C144790_G1|C145669_G2|C122497_G1|C158882_G9|C140992_G3|C264491_G1|C139899_G1|C141986_G3|C131596_G1|C105409_G1
7351	4.5832e-05	0.001706	12	41	2225	28524	tripartite regional subdivision	C109657_G1|C150588_G1|C144790_G1|C145669_G2|C122497_G1|C158882_G9|C140992_G3|C264491_G1|C139899_G1|C141986_G3|C131596_G1|C105409_G1
6268	4.6699e-05	0.0017276	9	24	2225	28524	DNA unwinding involved in replication	C150959_G1|C133893_G1|C137571_G1|C126826_G1|C130238_G1|C142802_G1|C144509_G1|C16986_G1|C145437_G2
45448	5.2823e-05	0.0019188	5	7	2225	28524	mitotic cell cycle, embryonic	C95260_G2|C136062_G2|C68096_G1|C39366_G1|C149431_G1
30720	5.2823e-05	0.0019188	5	7	2225	28524	oocyte localization involved in germarium-derived egg chamber formation	C109657_G1|C122497_G1|C145276_G1|C141986_G3|C95561_G1
48790	5.2823e-05	0.0019188	5	7	2225	28524	maintenance of presynaptic active zone structure	C156063_G1|C127506_G1|C156063_G2|C157136_G1|C145005_G1
2479	5.7381e-05	0.0020719	10	30	2225	28524	antigen processing and presentation of exogenous peptide antigen via MHC class I, TAP-dependent	C50945_G1|C142942_G1|C113164_G1|C110058_G1|C78928_G1|C70746_G1|C160930_G1|C137964_G1|C4918_G1|C17141_G1
65003	6.7274e-05	0.0024147	248	2524	2225	28524	macromolecular complex assembly	C131887_G1|C129750_G1|C144360_G1|C142070_G1|C144790_G1|C133913_G1|C127191_G1|C285460_G1|C109102_G1|C128510_G1|C130779_G1|C78481_G1|C144646_G1|C156423_G2|C136022_G2|C155688_G5|C126827_G1|C30929_G1|C154351_G1|C127705_G1|C146907_G1|C122797_G1|C83678_G1|C101030_G1|C146999_G1|C82880_G1|C84379_G1|C121059_G1|C141838_G1|C125444_G1|C144348_G1|C120261_G1|C2875_G1|C156423_G13|C129761_G1|C60400_G1|C142052_G1…
30261	6.9585e-05	0.0024828	13	49	2225	28524	chromosome condensation	C29043_G2|C29043_G1|C145485_G1|C150074_G2|C141508_G1|C146123_G1|C156423_G2|C161332_G4|C140743_G2|C161332_G6|C147449_G1|C148500_G1|C144899_G1
6084	8.0801e-05	0.002866	24	132	2225	28524	acetyl-CoA metabolic process	C130005_G1|C112108_G1|C125170_G1|C87037_G1|C130604_G1|C136298_G1|C142481_G1|C146416_G1|C132877_G1|C235635_G1|C137393_G1|C87013_G1|C79748_G1|C142412_G1|C214299_G1|C117416_G1|C87013_G2|C2608_G1|C60527_G1|C41378_G1|C149079_G1|C144891_G1|C113709_G1|C31815_G1
48024	0.00010322	0.00364	24	134	2225	28524	regulation of nuclear mRNA splicing, via spliceosome	C147215_G1|C83678_G1|C150588_G1|C105615_G1|C210905_G1|C94968_G1|C150074_G2|C124907_G2|C77906_G1|C136209_G1|C137983_G1|C97373_G1|C129462_G1|C127532_G1|C151414_G2|C127234_G1|C129893_G1|C107240_G1|C150378_G1|C133875_G1|C131602_G1|C160190_G1|C269846_G1|C147892_G7
51352	0.00011358	0.003959	14	58	2225	28524	negative regulation of ligase activity	C50945_G1|C142942_G1|C27406_G1|C110058_G1|C143548_G1|C70746_G1|C121391_G1|C151577_G1|C122802_G1|C17141_G1|C141170_G3|C113164_G1|C137964_G1|C4918_G1
51444	0.00011358	0.003959	14	58	2225	28524	negative regulation of ubiquitin-protein ligase activity	C50945_G1|C142942_G1|C27406_G1|C110058_G1|C143548_G1|C70746_G1|C121391_G1|C151577_G1|C122802_G1|C17141_G1|C141170_G3|C113164_G1|C137964_G1|C4918_G1
7276	0.00011934	0.0041356	102	907	2225	28524	gamete generation	C144790_G1|C152943_G5|C141698_G3|C133913_G1|C114251_G1|C2247_G1|C155090_G1|C42237_G1|C60245_G1|C155090_G3|C11253_G1|C127705_G1|C138599_G1|C140134_G1|C149139_G2|C239745_G1|C130591_G1|C27710_G1|C77920_G1|C141612_G1|C85821_G1|C137677_G1|C95561_G1|C105409_G1|C49296_G1|C160190_G1|C143311_G1|C4397_G2|C144654_G1|C150588_G1|C44009_G1|C143235_G1|C140607_G1|C108083_G1|C91954_G1|C82924_G1|C109657_G1|C142445…
70925	0.00012804	0.0044119	48	354	2225	28524	organelle assembly	C120758_G1|C115896_G1|C120764_G1|C83633_G1|C18916_G1|C129886_G1|C132207_G1|C147445_G2|C28738_G1|C146664_G1|C191567_G1|C263666_G1|C113144_G1|C113654_G1|C264100_G1|C42416_G1|C119760_G1|C30929_G1|C285940_G1|C145101_G3|C39366_G1|C114898_G1|C144982_G1|C141479_G1|C83573_G3|C139044_G1|C145927_G1|C146649_G1|C137346_G1|C27710_G1|C120814_G1|C138173_G1|C120539_G1|C137751_G1|C126399_G1|C68096_G1|C152560_G1|C…
956	0.00012994	0.0044139	33	214	2225	28524	nuclear-transcribed mRNA catabolic process	C155059_G7|C138346_G2|C41777_G1|C155059_G8|C133422_G2|C148561_G10|C110204_G1|C144389_G1|C156008_G2|C109102_G1|C140791_G2|C141203_G2|C138346_G1|C132150_G2|C115075_G1|C140883_G2|C287139_G1|C42416_G1|C212483_G1|C156291_G9|C52877_G1|C269846_G1|C141456_G1|C63502_G1|C139367_G1|C128901_G1|C18761_G1|C110833_G1|C139082_G1|C133003_G1|C135771_G1|C110229_G1|C139633_G1
34440	0.00013103	0.0044139	24	136	2225	28524	lipid oxidation	C145115_G1|C136868_G1|C143363_G1|C79893_G1|C138002_G1|C115877_G1|C137884_G1|C127110_G1|C13097_G1|C141258_G1|C158949_G6|C153287_G2|C137930_G1|C138343_G1|C101449_G1|C79025_G1|C127635_G1|C135754_G1|C55345_G1|C3240_G1|C109044_G1|C116514_G1|C148078_G1|C113310_G1
19395	0.00013103	0.0044139	24	136	2225	28524	fatty acid oxidation	C145115_G1|C136868_G1|C143363_G1|C79893_G1|C138002_G1|C115877_G1|C137884_G1|C127110_G1|C13097_G1|C141258_G1|C158949_G6|C153287_G2|C137930_G1|C138343_G1|C101449_G1|C79025_G1|C127635_G1|C135754_G1|C55345_G1|C3240_G1|C109044_G1|C116514_G1|C148078_G1|C113310_G1
43063	0.00013176	0.0044139	5	8	2225	28524	intercellular bridge organization	C138981_G1|C154166_G1|C155090_G1|C134290_G2|C155090_G3
35159	0.00013176	0.0044139	5	8	2225	28524	regulation of tube length, open tracheal system	C267367_G1|C157874_G1|C153656_G5|C146654_G2|C12858_G1
244	0.00013506	0.0044995	9	27	2225	28524	assembly of spliceosomal tri-snRNP	C144036_G1|C144036_G2|C129462_G1|C134144_G1|C144036_G3|C94968_G1|C79973_G1|C137248_G1|C136209_G1
48134	0.00013694	0.004537	6	12	2225	28524	germ-line cyst formation	C154166_G1|C156063_G1|C156063_G2|C136062_G2|C155090_G1|C155090_G3
30071	0.00014337	0.0047243	17	81	2225	28524	regulation of mitotic metaphase/anaphase transition	C145033_G2|C136595_G1|C27406_G1|C149882_G1|C143548_G1|C151577_G1|C122802_G1|C155090_G1|C134290_G2|C159164_G1|C155090_G3|C141170_G3|C160121_G2|C144694_G1|C131310_G1|C140881_G1|C143311_G1
9987	0.00015097	0.0049475	1994	24872	2225	28524	cellular process	C151107_G3|C130005_G1|C151107_G2|C142070_G1|C132668_G2|C125170_G1|C130487_G1|C151107_G1|C127110_G1|C133913_G1|C127191_G1|C138925_G1|C60245_G1|C133352_G1|C138524_G3|C139735_G1|C126827_G1|C115883_G1|C137600_G1|C142103_G1|C49339_G1|C146941_G11|C80091_G1|C159982_G5|C122338_G1|C125444_G1|C133880_G2|C79835_G1|C97373_G1|C129761_G1|C143670_G1|C143166_G1|C78452_G1|C4397_G2|C56093_G1|C144824_G1|C122752_G1|…
27	0.00015662	0.0050776	12	46	2225	28524	ribosomal large subunit assembly	C41980_G1|C144348_G1|C120758_G1|C191567_G1|C115896_G1|C120764_G1|C113654_G1|C264100_G1|C30929_G1|C285940_G1|C132207_G1|C114898_G1
1745	0.00015662	0.0050776	12	46	2225	28524	compound eye morphogenesis	C109657_G1|C152046_G1|C137571_G1|C122497_G1|C141948_G1|C141986_G3|C145005_G1|C129824_G1|C130148_G2|C149431_G1|C122663_G1|C105409_G1
16137	0.00016	0.0051592	8	22	2225	28524	glycoside metabolic process	C147730_G1|C82040_G2|C239533_G1|C82040_G1|C151665_G1|C143299_G2|C129228_G1|C140276_G1
35186	0.00017315	0.0055244	4	5	2225	28524	syncytial blastoderm mitotic cell cycle	C95260_G2|C68096_G1|C39366_G1|C149431_G1
16138	0.00017315	0.0055244	4	5	2225	28524	glycoside biosynthetic process	C82040_G2|C82040_G1|C151665_G1|C129228_G1
6977	0.00017575	0.0055779	11	40	2225	28524	DNA damage response, signal transduction by p53 class mediator resulting in cell cycle arrest	C141252_G1|C50945_G1|C142942_G1|C113164_G1|C110058_G1|C78928_G1|C70746_G1|C137964_G1|C108352_G1|C4918_G1|C17141_G1
387	0.00018227	0.0057545	16	75	2225	28524	spliceosomal snRNP assembly	C144036_G1|C144036_G2|C139367_G1|C134144_G1|C144036_G3|C94968_G1|C120567_G1|C79973_G1|C137248_G1|C136209_G1|C264533_G1|C129462_G1|C240680_G1|C81188_G1|C122797_G1|C131474_G1
51168	0.00018607	0.0058439	31	200	2225	28524	nuclear export	C147215_G1|C134876_G1|C11485_G1|C138134_G1|C78912_G1|C139794_G1|C149440_G1|C149440_G2|C133730_G1|C140881_G1|C149309_G1|C118702_G1|C123744_G1|C154487_G1|C63502_G1|C139367_G1|C137455_G1|C141020_G1|C142480_G1|C267214_G1|C159164_G1|C146340_G2|C127532_G1|C127234_G1|C1257_G1|C139082_G1|C42000_G1|C139172_G1|C126120_G1|C139155_G1|C140934_G1
2164	0.00018766	0.0058633	10	34	2225	28524	larval development	C108110_G1|C140881_G1|C143670_G1|C125792_G2|C117981_G1|C122497_G1|C31913_G1|C127713_G1|C141986_G3|C158327_G1
33554	0.00019026	0.0059138	233	2392	2225	28524	cellular response to stress	C131887_G1|C145485_G1|C144463_G1|C128510_G1|C185702_G1|C144921_G1|C144646_G1|C134110_G2|C133352_G1|C3627_G1|C136022_G2|C116962_G1|C123813_G1|C127705_G1|C4918_G1|C239745_G1|C155494_G9|C82547_G1|C109589_G1|C84379_G1|C113764_G1|C97373_G1|C262096_G1|C129761_G1|C60400_G1|C69363_G1|C27788_G1|C143235_G1|C104427_G1|C162047_G1|C134140_G1|C141426_G3|C146335_G1|C115407_G1|C139053_G1|C124927_G1|C109189_G1|C1…
9994	0.00020882	0.0064574	20	107	2225	28524	oocyte differentiation	C150588_G1|C144790_G1|C154166_G1|C140607_G1|C82924_G1|C141986_G3|C155090_G1|C131596_G1|C95561_G1|C155090_G3|C105409_G1|C109657_G1|C156063_G1|C11253_G1|C156063_G2|C136062_G2|C122497_G1|C140992_G3|C264491_G1|C143311_G1
35317	0.0002375	0.0073069	6	13	2225	28524	imaginal disc-derived wing hair organization	C267367_G1|C155290_G8|C134895_G1|C153656_G5|C104155_G1|C78416_G1
42590	0.00024448	0.0074834	10	35	2225	28524	antigen processing and presentation of exogenous peptide antigen via MHC class I	C50945_G1|C142942_G1|C113164_G1|C110058_G1|C78928_G1|C70746_G1|C160930_G1|C137964_G1|C4918_G1|C17141_G1
32968	0.0002475	0.0075374	13	55	2225	28524	positive regulation of RNA elongation from RNA polymerase II promoter	C124745_G1|C145381_G2|C145381_G1|C131565_G1|C127191_G1|C83481_G1|C88208_G1|C151891_G2|C46445_G1|C158882_G9|C119783_G1|C130266_G1|C132661_G1
8407	0.00025653	0.0077733	7	18	2225	28524	bristle morphogenesis	C155290_G8|C140881_G1|C130487_G1|C122497_G1|C134895_G1|C104155_G1|C141986_G3
32508	0.00027296	0.0082299	23	134	2225	28524	DNA duplex unwinding	C131887_G1|C147776_G2|C147776_G1|C138974_G1|C130238_G1|C146430_G1|C142802_G1|C150959_G1|C132058_G1|C121230_G1|C133352_G1|C133893_G1|C135513_G1|C137571_G1|C126826_G1|C144509_G1|C127705_G1|C139040_G1|C16986_G1|C285511_G1|C139840_G1|C131601_G1|C145437_G2
45610	0.00027734	0.008279	5	9	2225	28524	regulation of hemocyte differentiation	C138981_G1|C140881_G1|C122497_G1|C141986_G3|C150873_G8
7300	0.00027734	0.008279	5	9	2225	28524	ovarian nurse cell to oocyte transport	C138981_G1|C154166_G1|C267367_G1|C155090_G1|C155090_G3
6595	0.0002896	0.0086025	14	63	2225	28524	polyamine metabolic process	C50945_G1|C142942_G1|C128705_G1|C135229_G1|C110058_G1|C78928_G1|C135892_G1|C70746_G1|C17141_G1|C28275_G1|C113164_G1|C158201_G8|C137964_G1|C4918_G1
48610	0.00029111	0.008605	69	579	2225	28524	reproductive cellular process	C149930_G13|C83845_G1|C144790_G1|C152943_G5|C82040_G2|C141698_G3|C114251_G1|C141948_G1|C129981_G1|C141986_G3|C2247_G1|C155090_G1|C155090_G3|C140881_G1|C11253_G1|C98021_G1|C153895_G1|C140583_G1|C140134_G1|C133853_G1|C154166_G1|C267367_G1|C121813_G1|C126399_G1|C158995_G1|C141612_G1|C141838_G1|C137677_G1|C131596_G1|C95561_G1|C105409_G1|C141252_G1|C141742_G1|C49296_G1|C133468_G1|C143311_G1|C4397_G2|C…
46907	0.00030119	0.0088594	233	2411	2225	28524	intracellular transport	C142070_G1|C41777_G1|C131434_G1|C212133_G1|C162093_G1|C130894_G1|C112559_G1|C133913_G1|C131222_G1|C133730_G1|C156423_G2|C135940_G1|C212483_G1|C123744_G1|C124766_G1|C142103_G1|C146941_G11|C130591_G1|C240447_G1|C125444_G1|C105409_G1|C142247_G3|C1257_G1|C129761_G1|C161770_G1|C134895_G1|C142591_G1|C136361_G1|C132050_G1|C94084_G1|C56093_G1|C121218_G1|C136270_G1|C79915_G1|C139794_G1|C125422_G1|C140649_…
212	0.00031955	0.009354	8	24	2225	28524	meiotic spindle organization	C160121_G2|C154166_G1|C146664_G1|C136708_G1|C113144_G1|C118140_G1|C68096_G1|C39366_G1
6635	0.00034666	0.010098	20	111	2225	28524	fatty acid beta-oxidation	C145115_G1|C136868_G1|C143363_G1|C79893_G1|C138002_G1|C115877_G1|C137884_G1|C127110_G1|C13097_G1|C141258_G1|C158949_G6|C153287_G2|C137930_G1|C138343_G1|C101449_G1|C79025_G1|C135754_G1|C109044_G1|C116514_G1|C113310_G1
19953	0.00037201	0.010785	114	1067	2225	28524	sexual reproduction	C144790_G1|C152943_G5|C82040_G2|C141698_G3|C133913_G1|C114251_G1|C2247_G1|C155090_G1|C42237_G1|C60245_G1|C155090_G3|C11253_G1|C127705_G1|C138599_G1|C140134_G1|C149139_G2|C133853_G1|C239745_G1|C130591_G1|C27710_G1|C143400_G1|C77920_G1|C158995_G1|C141612_G1|C85821_G1|C141838_G1|C137677_G1|C95561_G1|C105409_G1|C49296_G1|C160190_G1|C143311_G1|C4397_G2|C144654_G1|C150588_G1|C44009_G1|C143235_G1|C27140…
51340	0.00037697	0.010847	21	120	2225	28524	regulation of ligase activity	C50945_G1|C142942_G1|C27406_G1|C110058_G1|C78928_G1|C143548_G1|C162431_G1|C70746_G1|C121391_G1|C151577_G1|C122802_G1|C17141_G1|C141170_G3|C266979_G1|C113164_G1|C100393_G1|C134997_G1|C94796_G1|C143311_G1|C137964_G1|C4918_G1
7391	0.0003789	0.010847	7	19	2225	28524	dorsal closure	C142620_G1|C122497_G1|C153656_G5|C141986_G3|C158327_G1|C136489_G1|C146785_G3
32392	0.00037955	0.010847	23	137	2225	28524	DNA geometric change	C131887_G1|C147776_G2|C147776_G1|C138974_G1|C130238_G1|C146430_G1|C142802_G1|C150959_G1|C132058_G1|C121230_G1|C133352_G1|C133893_G1|C135513_G1|C137571_G1|C126826_G1|C144509_G1|C127705_G1|C139040_G1|C16986_G1|C285511_G1|C139840_G1|C131601_G1|C145437_G2
35316	0.00038821	0.011042	6	14	2225	28524	non-sensory hair organization	C267367_G1|C155290_G8|C134895_G1|C153656_G5|C104155_G1|C78416_G1
6413	0.00040218	0.011386	22	129	2225	28524	translational initiation	C41777_G1|C78852_G1|C53738_G1|C154472_G1|C137692_G1|C128901_G1|C135407_G1|C95808_G1|C131596_G1|C145166_G1|C133178_G1|C136110_G1|C139650_G1|C133003_G1|C144303_G1|C42416_G1|C116327_G1|C104528_G1|C142052_G1|C140993_G1|C212483_G1|C133708_G1
45292	0.00043676	0.012307	9	31	2225	28524	nuclear mRNA cis splicing, via spliceosome	C63502_G1|C139367_G1|C129462_G1|C153857_G1|C143182_G1|C185579_G1|C81188_G1|C131474_G1|C136209_G1
15992	0.00044896	0.012592	25	156	2225	28524	proton transport	C126031_G1|C145928_G1|C129104_G1|C187261_G1|C82395_G1|C299020_G1|C137703_G1|C188761_G1|C192124_G1|C137703_G2|C147034_G1|C142069_G1|C243908_G1|C136817_G1|C108991_G1|C147936_G2|C137876_G2|C113034_G1|C157874_G1|C159788_G1|C142945_G1|C141807_G1|C125267_G1|C117278_G1|C157685_G1
42062	0.00047404	0.013052	3	3	2225	28524	long-term strengthening of neuromuscular junction	C156063_G1|C156063_G2|C157136_G1
35158	0.00047404	0.013052	3	3	2225	28524	regulation of tube diameter, open tracheal system	C157874_G1|C146654_G2|C12858_G1
35296	0.00047404	0.013052	3	3	2225	28524	regulation of tube diameter	C157874_G1|C146654_G2|C12858_G1
8103	0.00047404	0.013052	3	3	2225	28524	oocyte microtubule cytoskeleton polarization	C144790_G1|C264491_G1|C105409_G1
33301	0.00048719	0.013233	4	6	2225	28524	cell cycle comprising mitosis without cytokinesis	C95260_G2|C68096_G1|C39366_G1|C149431_G1
35017	0.00048719	0.013233	4	6	2225	28524	cuticle pattern formation	C140881_G1|C153656_G5|C140992_G3|C104155_G1
30708	0.00048719	0.013233	4	6	2225	28524	germarium-derived female germ-line cyst encapsulation	C109657_G1|C138981_G1|C122497_G1|C141986_G3
6446	0.00050057	0.013536	22	131	2225	28524	regulation of translational initiation	C135441_G1|C78852_G1|C139367_G1|C142209_G1|C53738_G1|C137692_G1|C128901_G1|C95808_G1|C142783_G1|C145166_G1|C159164_G1|C133178_G1|C136110_G1|C122851_G4|C110833_G1|C139650_G1|C148574_G3|C146129_G1|C142052_G1|C140993_G1|C140134_G1|C149678_G2
30951	0.00051899	0.013971	5	10	2225	28524	establishment or maintenance of microtubule cytoskeleton polarity	C144790_G1|C264491_G1|C148370_G1|C95561_G1|C105409_G1
8340	0.00053725	0.014398	11	45	2225	28524	determination of adult lifespan	C138981_G1|C157874_G1|C136941_G1|C162588_G1|C135766_G1|C108991_G1|C122497_G1|C139074_G1|C127713_G1|C129981_G1|C141986_G3
43056	0.00054383	0.01451	7	20	2225	28524	forward locomotion	C156423_G2|C161332_G4|C161332_G5|C156423_G13|C161332_G6|C140743_G1|C148500_G1
51438	0.00055793	0.014821	20	115	2225	28524	regulation of ubiquitin-protein ligase activity	C50945_G1|C142942_G1|C27406_G1|C110058_G1|C78928_G1|C143548_G1|C162431_G1|C70746_G1|C121391_G1|C151577_G1|C122802_G1|C17141_G1|C141170_G3|C113164_G1|C100393_G1|C134997_G1|C94796_G1|C143311_G1|C137964_G1|C4918_G1
6999	0.00056594	0.014968	9	32	2225	28524	nuclear pore organization	C151825_G1|C262096_G1|C141387_G1|C138134_G1|C129761_G1|C42000_G1|C133754_G1|C132645_G1|C78481_G1
6818	0.00060008	0.015801	25	159	2225	28524	hydrogen transport	C126031_G1|C145928_G1|C129104_G1|C187261_G1|C82395_G1|C299020_G1|C137703_G1|C188761_G1|C192124_G1|C137703_G2|C147034_G1|C142069_G1|C243908_G1|C136817_G1|C108991_G1|C147936_G2|C137876_G2|C113034_G1|C157874_G1|C159788_G1|C142945_G1|C141807_G1|C125267_G1|C117278_G1|C157685_G1
2119	0.00060439	0.015845	6	15	2225	28524	nematode larval development	C143670_G1|C125792_G2|C117981_G1|C31913_G1|C127713_G1|C158327_G1
51325	0.00064934	0.01695	43	330	2225	28524	interphase	C133017_G1|C138346_G2|C142798_G1|C131434_G1|C94945_G1|C118140_G1|C126119_G1|C155090_G1|C160682_G1|C130550_G1|C124948_G1|C147445_G2|C146664_G1|C137663_G1|C145256_G1|C149952_G11|C140134_G1|C4918_G1|C142388_G1|C185436_G1|C133198_G1|C149315_G1|C50945_G1|C142942_G1|C146941_G11|C137346_G1|C121395_G1|C111135_G1|C110058_G1|C238473_G1|C154856_G4|C70746_G1|C72627_G1|C17141_G1|C113164_G1|C136178_G1|C19973_G…
6376	0.00065688	0.017073	11	46	2225	28524	mRNA splice site selection	C129750_G1|C135967_G1|C139870_G1|C129462_G1|C142192_G1|C79089_G1|C140345_G1|C79293_G1|C222506_G1|C103959_G1|C136209_G1
6886	0.00068087	0.017621	117	1118	2225	28524	intracellular protein transport	C41777_G1|C139102_G1|C142748_G1|C212133_G1|C162093_G1|C130894_G1|C11485_G1|C133913_G1|C131222_G1|C155090_G1|C160682_G1|C103959_G1|C155090_G3|C142382_G1|C1443_G1|C107313_G1|C212483_G1|C146941_G11|C129363_G1|C137677_G1|C125444_G1|C43050_G1|C142247_G3|C129761_G1|C42000_G1|C98198_G1|C136270_G1|C107892_G1|C140607_G1|C139794_G1|C125422_G1|C147561_G1|C119519_G1|C140649_G1|C140661_G1|C140661_G2|C146553_G…
31124	0.00076658	0.019754	18	101	2225	28524	mRNA 3'-end processing	C147215_G1|C139367_G1|C128901_G1|C83481_G1|C132150_G2|C137505_G1|C127532_G1|C140883_G2|C110750_G1|C211343_G1|C114726_G1|C123744_G1|C124285_G1|C130266_G1|C146387_G4|C52877_G1|C141456_G1|C114248_G3
1731	0.00078836	0.020229	10	40	2225	28524	formation of translation preinitiation complex	C78852_G1|C53738_G1|C137692_G1|C116327_G1|C142052_G1|C140993_G1|C95808_G1|C133708_G1|C145166_G1|C136110_G1
6354	0.00081764	0.020891	21	127	2225	28524	RNA elongation	C124745_G1|C139367_G1|C143420_G1|C134066_G2|C127191_G1|C92518_G1|C144571_G1|C83481_G1|C144571_G2|C143696_G1|C151891_G2|C149077_G1|C143891_G1|C29740_G1|C162442_G1|C139717_G1|C147019_G3|C131809_G1|C139997_G4|C119783_G1|C130266_G1
48002	0.0008695	0.022123	25	163	2225	28524	antigen processing and presentation of peptide antigen	C18916_G1|C122781_G1|C155090_G1|C1443_G1|C145256_G1|C144818_G1|C119760_G1|C4918_G1|C144982_G1|C141479_G1|C146244_G1|C50945_G1|C142942_G1|C110058_G1|C78928_G1|C138173_G1|C70746_G1|C17141_G1|C113164_G1|C148825_G1|C143759_G1|C160930_G1|C137964_G1|C139155_G1|C151327_G2
51329	0.00087947	0.022282	42	325	2225	28524	interphase of mitotic cell cycle	C133017_G1|C138346_G2|C142798_G1|C131434_G1|C94945_G1|C118140_G1|C126119_G1|C155090_G1|C160682_G1|C130550_G1|C124948_G1|C147445_G2|C146664_G1|C137663_G1|C145256_G1|C149952_G11|C140134_G1|C4918_G1|C142388_G1|C185436_G1|C133198_G1|C149315_G1|C50945_G1|C142942_G1|C146941_G11|C121395_G1|C111135_G1|C110058_G1|C238473_G1|C154856_G4|C70746_G1|C72627_G1|C17141_G1|C113164_G1|C136178_G1|C19973_G1|C289403_G…
35218	0.00090342	0.022793	6	16	2225	28524	leg disc development	C99948_G1|C122497_G1|C264491_G1|C141698_G1|C143405_G1|C141986_G3
6754	0.00091423	0.02297	15	78	2225	28524	ATP biosynthetic process	C142069_G1|C126031_G1|C145928_G1|C243908_G1|C129104_G1|C43794_G1|C136817_G1|C290895_G1|C147936_G2|C137876_G2|C117278_G1|C137703_G1|C188761_G1|C137703_G2|C124374_G1
7093	0.00093156	0.023308	27	182	2225	28524	mitotic cell cycle checkpoint	C143548_G1|C130238_G1|C151577_G1|C134290_G2|C115407_G1|C160715_G1|C160715_G2|C145434_G2|C108352_G1|C4918_G1|C50945_G1|C142942_G1|C16952_G1|C27406_G1|C110058_G1|C78928_G1|C70746_G1|C122802_G1|C159164_G1|C17141_G1|C141252_G1|C141170_G3|C113164_G1|C144694_G1|C42432_G1|C121510_G1|C137964_G1
6402	0.0010136	0.025255	34	249	2225	28524	mRNA catabolic process	C155059_G7|C138346_G2|C41777_G1|C155059_G8|C133422_G2|C148561_G10|C110204_G1|C144389_G1|C156008_G2|C109102_G1|C140791_G2|C133583_G1|C141203_G2|C138346_G1|C132150_G2|C115075_G1|C140883_G2|C287139_G1|C42416_G1|C212483_G1|C156291_G9|C52877_G1|C269846_G1|C141456_G1|C63502_G1|C139367_G1|C128901_G1|C18761_G1|C110833_G1|C139082_G1|C133003_G1|C135771_G1|C110229_G1|C139633_G1
8355	0.0010193	0.025295	8	28	2225	28524	olfactory learning	C138981_G1|C153813_G1|C153813_G2|C140881_G1|C264491_G1|C146654_G2|C130148_G2|C149431_G1
46331	0.0010416	0.025516	7	22	2225	28524	lateral inhibition	C133017_G1|C150588_G1|C243908_G1|C136003_G1|C122497_G1|C141986_G3|C122663_G1
34243	0.0010484	0.025516	15	79	2225	28524	regulation of RNA elongation from RNA polymerase II promoter	C124745_G1|C145381_G2|C145381_G1|C131565_G1|C291722_G1|C126926_G1|C127191_G1|C83481_G1|C88208_G1|C151891_G2|C46445_G1|C158882_G9|C119783_G1|C130266_G1|C132661_G1
60857	0.0010663	0.025516	4	7	2225	28524	establishment of glial blood-brain barrier	C151107_G1|C145903_G1|C12858_G1|C146785_G3
30713	0.0010663	0.025516	4	7	2225	28524	ovarian follicle cell stalk formation	C98021_G1|C122497_G1|C141986_G3|C137677_G1
30725	0.0010663	0.025516	4	7	2225	28524	germline ring canal formation	C138981_G1|C154166_G1|C155090_G1|C155090_G3
48135	0.0010663	0.025516	4	7	2225	28524	female germ-line cyst formation	C154166_G1|C156063_G1|C156063_G2|C136062_G2
48138	0.0010663	0.025516	4	7	2225	28524	germ-line cyst encapsulation	C109657_G1|C138981_G1|C122497_G1|C141986_G3
48139	0.0010663	0.025516	4	7	2225	28524	female germ-line cyst encapsulation	C109657_G1|C138981_G1|C122497_G1|C141986_G3
7301	0.0010663	0.025516	4	7	2225	28524	female germline ring canal formation	C138981_G1|C154166_G1|C155090_G1|C155090_G3
48599	0.001141	0.027194	17	96	2225	28524	oocyte development	C150588_G1|C144790_G1|C140607_G1|C141986_G3|C155090_G1|C131596_G1|C95561_G1|C155090_G3|C105409_G1|C109657_G1|C156063_G1|C11253_G1|C156063_G2|C122497_G1|C140992_G3|C264491_G1|C143311_G1
6521	0.0011513	0.027333	9	35	2225	28524	regulation of cellular amino acid metabolic process	C50945_G1|C142942_G1|C113164_G1|C110058_G1|C78928_G1|C70746_G1|C137964_G1|C4918_G1|C17141_G1
42773	0.001186	0.027936	10	42	2225	28524	ATP synthesis coupled electron transport	C106178_G1|C126329_G1|C129954_G1|C10535_G1|C190232_G1|C241975_G1|C141964_G1|C59003_G1|C154242_G1|C219054_G1
9791	0.001186	0.027936	44	350	2225	28524	post-embryonic development	C133017_G1|C131157_G1|C43501_G1|C127110_G1|C145903_G1|C114251_G1|C69508_G1|C146654_G2|C141986_G3|C158327_G1|C155290_G8|C140881_G1|C152426_G18|C122497_G1|C153656_G5|C140992_G3|C147057_G1|C39366_G1|C142642_G1|C109132_G1|C108110_G1|C267367_G1|C79008_G1|C99948_G1|C146416_G1|C125792_G2|C152898_G1|C31913_G1|C68096_G1|C127713_G1|C136489_G1|C144841_G1|C149241_G1|C83773_G1|C143670_G1|C117981_G1|C158882_G9…
19884	0.0012537	0.029415	23	149	2225	28524	antigen processing and presentation of exogenous antigen	C144982_G1|C141479_G1|C50945_G1|C142942_G1|C18916_G1|C110058_G1|C78928_G1|C138173_G1|C70746_G1|C122781_G1|C143825_G1|C155090_G1|C17141_G1|C113164_G1|C148825_G1|C1443_G1|C145256_G1|C144818_G1|C119760_G1|C160930_G1|C137964_G1|C4918_G1|C151327_G2
10564	0.0012703	0.029656	60	516	2225	28524	regulation of cell cycle process	C146923_G1|C149882_G1|C112559_G1|C143548_G1|C138159_G1|C155090_G1|C134290_G2|C155090_G3|C147445_G2|C111425_G1|C134997_G1|C146664_G1|C136022_G2|C140881_G1|C114298_G1|C116962_G1|C154487_G1|C4918_G1|C50945_G1|C92163_G1|C159164_G1|C17141_G1|C141252_G1|C141170_G3|C160121_G2|C113764_G1|C113164_G1|C114186_G1|C143311_G1|C135953_G1|C142123_G1|C136595_G1|C95260_G2|C135766_G1|C162431_G1|C151577_G1|C131310_G…
31571	0.0012787	0.029656	12	57	2225	28524	G1/S DNA damage checkpoint	C141252_G1|C115407_G1|C50945_G1|C142942_G1|C113164_G1|C110058_G1|C78928_G1|C70746_G1|C137964_G1|C108352_G1|C4918_G1|C17141_G1
31575	0.0012787	0.029656	12	57	2225	28524	G1/S transition checkpoint	C141252_G1|C115407_G1|C50945_G1|C142942_G1|C113164_G1|C110058_G1|C78928_G1|C70746_G1|C137964_G1|C108352_G1|C4918_G1|C17141_G1
5984	0.0013045	0.030139	6	17	2225	28524	disaccharide metabolic process	C147730_G1|C82040_G2|C82040_G1|C151665_G1|C129228_G1|C140276_G1
70727	0.0013164	0.030298	155	1570	2225	28524	cellular macromolecule localization	C144790_G1|C41777_G1|C139102_G1|C142748_G1|C212133_G1|C162093_G1|C130894_G1|C11485_G1|C133913_G1|C136696_G1|C131222_G1|C141486_G1|C155090_G1|C160682_G1|C286287_G1|C103959_G1|C155090_G3|C134110_G2|C142382_G1|C146664_G1|C1443_G1|C107313_G1|C212483_G1|C146941_G11|C129363_G1|C141612_G1|C137677_G1|C125444_G1|C43050_G1|C105409_G1|C128143_G1|C113764_G1|C142247_G3|C129761_G1|C42000_G1|C143311_G1|C98198_G…
10608	0.0013215	0.030299	105	1005	2225	28524	posttranscriptional regulation of gene expression	C59204_G1|C136570_G1|C142209_G1|C122840_G2|C141136_G1|C114251_G1|C147427_G12|C142783_G1|C149139_G5|C146664_G1|C115075_G1|C134428_G1|C107313_G1|C211343_G1|C130266_G1|C140134_G1|C4918_G1|C149139_G2|C185436_G1|C149678_G2|C63502_G1|C97792_G1|C129363_G1|C140776_G1|C135407_G1|C17141_G1|C121661_G1|C139650_G1|C142052_G1|C138653_G1|C94084_G1|C140152_G1|C150588_G1|C134956_G1|C27862_G1|C53738_G1|C130238_G1|…
31034	0.0013783	0.031482	11	50	2225	28524	myosin filament assembly	C156423_G2|C267367_G1|C161332_G4|C161332_G5|C140743_G2|C156423_G13|C161332_G6|C140743_G1|C153656_G5|C140264_G1|C148500_G1
7064	0.0013973	0.031796	7	23	2225	28524	mitotic sister chromatid cohesion	C150539_G1|C160715_G1|C160715_G2|C136696_G1|C75629_G1|C185962_G1|C127035_G1
103	0.0014285	0.032058	5	12	2225	28524	sulfate assimilation	C108197_G1|C109589_G1|C124954_G1|C106726_G1|C133860_G1
8587	0.0014285	0.032058	5	12	2225	28524	imaginal disc-derived wing margin morphogenesis	C108110_G1|C122497_G1|C69508_G1|C141698_G1|C141986_G3
6048	0.0014285	0.032058	5	12	2225	28524	UDP-N-acetylglucosamine biosynthetic process	C135082_G1|C137096_G1|C71219_G1|C142118_G1|C132655_G1
33539	0.0014301	0.032058	9	36	2225	28524	fatty acid beta-oxidation using acyl-CoA dehydrogenase	C136868_G1|C143363_G1|C79893_G1|C138002_G1|C127110_G1|C13097_G1|C116514_G1|C138343_G1|C113310_G1
33119	0.0014996	0.033381	12	58	2225	28524	negative regulation of RNA splicing	C87950_G1|C147215_G1|C139870_G1|C129462_G1|C127532_G1|C151414_G2|C142192_G1|C150074_G2|C107240_G1|C135766_G1|C79089_G1|C136209_G1
46034	0.0015033	0.033381	23	151	2225	28524	ATP metabolic process	C155879_G16|C142069_G1|C126031_G1|C126329_G1|C145928_G1|C153391_G8|C85706_G1|C243908_G1|C129104_G1|C43794_G1|C136817_G1|C290895_G1|C147936_G2|C137876_G2|C153391_G2|C117278_G1|C137703_G1|C141178_G1|C157685_G1|C188761_G1|C137703_G2|C131471_G1|C124374_G1
2478	0.0015057	0.033381	22	142	2225	28524	antigen processing and presentation of exogenous peptide antigen	C144982_G1|C141479_G1|C50945_G1|C142942_G1|C18916_G1|C110058_G1|C78928_G1|C138173_G1|C70746_G1|C122781_G1|C155090_G1|C17141_G1|C113164_G1|C148825_G1|C1443_G1|C145256_G1|C144818_G1|C119760_G1|C160930_G1|C137964_G1|C4918_G1|C151327_G2
22607	0.0015727	0.034738	367	4088	2225	28524	cellular component assembly	C131887_G1|C129750_G1|C144360_G1|C142070_G1|C144790_G1|C162093_G1|C130487_G1|C151107_G1|C133913_G1|C127191_G1|C285460_G1|C109102_G1|C128510_G1|C130779_G1|C78481_G1|C144646_G1|C156423_G2|C136022_G2|C155688_G5|C126827_G1|C30929_G1|C122459_G1|C154351_G1|C127705_G1|C146907_G1|C122126_G1|C122797_G1|C149281_G1|C142103_G1|C83678_G1|C101030_G1|C146999_G1|C130591_G1|C146649_G1|C109216_G1|C159392_G5|C82880…
82	0.0015942	0.035084	28	198	2225	28524	G1/S transition of mitotic cell cycle	C138346_G2|C131434_G1|C94945_G1|C126119_G1|C160682_G1|C130550_G1|C147445_G2|C137663_G1|C149952_G11|C140134_G1|C4918_G1|C185436_G1|C149315_G1|C50945_G1|C142942_G1|C146941_G11|C121395_G1|C110058_G1|C238473_G1|C154856_G4|C70746_G1|C72627_G1|C17141_G1|C113164_G1|C136178_G1|C19973_G1|C289403_G1|C137964_G1
31033	0.0016353	0.035599	11	51	2225	28524	myosin filament assembly or disassembly	C156423_G2|C267367_G1|C161332_G4|C161332_G5|C140743_G2|C156423_G13|C161332_G6|C140743_G1|C153656_G5|C140264_G1|C148500_G1
15985	0.0016353	0.035599	11	51	2225	28524	energy coupled proton transport, down electrochemical gradient	C142069_G1|C126031_G1|C137876_G2|C145928_G1|C129104_G1|C136817_G1|C117278_G1|C137703_G1|C147936_G2|C188761_G1|C137703_G2
15986	0.0016353	0.035599	11	51	2225	28524	ATP synthesis coupled proton transport	C142069_G1|C126031_G1|C137876_G2|C145928_G1|C129104_G1|C136817_G1|C117278_G1|C137703_G1|C147936_G2|C188761_G1|C137703_G2
6613	0.0017606	0.038052	9	37	2225	28524	cotranslational protein targeting to membrane	C136270_G1|C41777_G1|C85224_G1|C211563_G1|C130894_G1|C11784_G1|C133003_G1|C42416_G1|C212483_G1
6614	0.0017606	0.038052	9	37	2225	28524	SRP-dependent cotranslational protein targeting to membrane	C136270_G1|C41777_G1|C85224_G1|C211563_G1|C130894_G1|C11784_G1|C133003_G1|C42416_G1|C212483_G1
45451	0.0017854	0.038177	3	4	2225	28524	pole plasm oskar mRNA localization	C150588_G1|C131596_G1|C105409_G1
7056	0.0017854	0.038177	3	4	2225	28524	spindle assembly involved in female meiosis	C146664_G1|C68096_G1|C39366_G1
7057	0.0017854	0.038177	3	4	2225	28524	spindle assembly involved in female meiosis I	C146664_G1|C68096_G1|C39366_G1
7447	0.0018285	0.038961	6	18	2225	28524	imaginal disc pattern formation	C155290_G8|C122497_G1|C264491_G1|C143405_G1|C141986_G3|C160190_G1
8298	0.0018411	0.039091	7	24	2225	28524	intracellular mRNA localization	C150588_G1|C144790_G1|C110204_G1|C155090_G1|C131596_G1|C155090_G3|C105409_G1
9142	0.0019851	0.042	21	136	2225	28524	nucleoside triphosphate biosynthetic process	C142069_G1|C126031_G1|C145928_G1|C243908_G1|C129104_G1|C43794_G1|C136817_G1|C235635_G1|C290895_G1|C147936_G2|C114902_G1|C137876_G2|C139379_G1|C104527_G1|C117278_G1|C90109_G1|C137703_G1|C188761_G1|C137703_G2|C219304_G1|C124374_G1
7098	0.0019944	0.04204	15	84	2225	28524	centrosome cycle	C133017_G1|C133198_G1|C113536_G1|C137346_G1|C122583_G1|C18916_G1|C155090_G1|C155090_G3|C146664_G1|C191567_G1|C113144_G1|C114186_G1|C116124_G1|C131955_G1|C135953_G1
7474	0.0020009	0.04204	4	8	2225	28524	imaginal disc-derived wing vein specification	C131157_G1|C122497_G1|C141698_G1|C141986_G3
8334	0.002097	0.043753	8	31	2225	28524	histone mRNA metabolic process	C139367_G1|C137505_G1|C110204_G1|C129360_G1|C156008_G2|C123744_G1|C137422_G1|C141203_G2
48769	0.002097	0.043753	8	31	2225	28524	sarcomerogenesis	C156423_G2|C161332_G4|C161332_G5|C140743_G2|C156423_G13|C161332_G6|C140743_G1|C148500_G1
51488	0.0021729	0.044567	5	13	2225	28524	activation of anaphase-promoting complex activity	C100393_G1|C134997_G1|C143548_G1|C151577_G1|C143311_G1
30703	0.0021729	0.044567	5	13	2225	28524	eggshell formation	C122497_G1|C108083_G1|C140992_G3|C141986_G3|C149431_G1
7304	0.0021729	0.044567	5	13	2225	28524	chorion-containing eggshell formation	C122497_G1|C108083_G1|C140992_G3|C141986_G3|C149431_G1
7306	0.0021729	0.044567	5	13	2225	28524	eggshell chorion assembly	C122497_G1|C108083_G1|C140992_G3|C141986_G3|C149431_G1
7349	0.0021729	0.044567	5	13	2225	28524	cellularization	C136062_G2|C140607_G1|C155090_G1|C149431_G1|C155090_G3
6891	0.0022505	0.046001	15	85	2225	28524	intra-Golgi vesicle-mediated transport	C129620_G1|C105409_G1|C95907_G1|C145213_G1|C140661_G1|C108854_G2|C140661_G2|C146553_G1|C162490_G1|C117275_G1|C132050_G1|C124766_G1|C56093_G1|C133445_G1|C136383_G1
55114	0.0022817	0.046482	38	301	2225	28524	oxidation reduction	C136868_G1|C126329_G1|C190232_G1|C55887_G1|C120328_G1|C91503_G1|C135892_G1|C59003_G1|C133860_G1|C150873_G8|C10535_G1|C76962_G1|C121808_G1|C137011_G1|C154242_G1|C151660_G8|C79683_G1|C137703_G1|C101320_G1|C159957_G3|C16721_G1|C124374_G1|C141670_G1|C79893_G1|C135016_G1|C112488_G1|C141964_G1|C79748_G1|C219054_G1|C18201_G2|C106178_G1|C129954_G1|C114734_G1|C79025_G1|C292264_G1|C241975_G1|C142945_G1|C11…
33365	0.0023062	0.046823	68	615	2225	28524	protein localization in organelle	C141562_G1|C144790_G1|C41777_G1|C162093_G1|C130894_G1|C126574_G1|C112022_G1|C160682_G1|C286287_G1|C134110_G2|C151825_G1|C146664_G1|C141905_G1|C141387_G1|C109221_G1|C42416_G1|C117275_G1|C212483_G1|C154487_G1|C142105_G1|C139044_G1|C146941_G11|C211563_G1|C138408_G1|C76799_G1|C133754_G1|C143995_G1|C141612_G1|C159164_G1|C128143_G1|C146826_G1|C133003_G1|C129761_G1|C42000_G1|C121105_G1|C122962_G1|C28771…
7017	0.0023556	0.047665	132	1329	2225	28524	microtubule-based process	C144790_G1|C132668_G2|C210905_G1|C153776_G3|C153776_G2|C2247_G1|C155090_G1|C160682_G1|C84206_G1|C155090_G3|C147445_G2|C135694_G1|C146664_G1|C153813_G1|C151414_G2|C153813_G2|C145914_G1|C130493_G1|C73088_G1|C122126_G1|C65667_G1|C144982_G1|C142103_G1|C130591_G1|C146649_G1|C27710_G1|C138173_G1|C158865_G3|C43050_G1|C95561_G1|C105409_G1|C142247_G1|C10475_G1|C148825_G2|C262096_G1|C148825_G1|C116340_G1|C…
31397	0.0023705	0.047807	19	120	2225	28524	negative regulation of protein ubiquitination	C50945_G1|C142942_G1|C27406_G1|C110058_G1|C114251_G1|C143548_G1|C70746_G1|C121391_G1|C151577_G1|C122802_G1|C119925_G1|C17141_G1|C141170_G3|C113164_G1|C122739_G1|C212146_G1|C137964_G1|C108352_G1|C4918_G1
9206	0.0024007	0.048255	16	94	2225	28524	purine ribonucleoside triphosphate biosynthetic process	C142069_G1|C126031_G1|C145928_G1|C243908_G1|C129104_G1|C43794_G1|C136817_G1|C290895_G1|C147936_G2|C114902_G1|C137876_G2|C117278_G1|C137703_G1|C188761_G1|C137703_G2|C124374_G1
6401	0.0024236	0.048553	36	282	2225	28524	RNA catabolic process	C155059_G7|C138346_G2|C41777_G1|C155059_G8|C133422_G2|C148561_G10|C110204_G1|C144389_G1|C156008_G2|C109102_G1|C140791_G2|C16735_G1|C133583_G1|C141203_G2|C138346_G1|C132150_G2|C115075_G1|C140883_G2|C287139_G1|C137338_G1|C42416_G1|C212483_G1|C156291_G9|C52877_G1|C269846_G1|C141456_G1|C63502_G1|C139367_G1|C128901_G1|C18761_G1|C110833_G1|C139082_G1|C133003_G1|C135771_G1|C110229_G1|C139633_G1
70979	0.0024693	0.049056	10	46	2225	28524	protein K11-linked ubiquitination	C12226_G1|C141170_G3|C136595_G1|C100393_G1|C27406_G1|C132080_G1|C126415_G1|C115989_G1|C122802_G1|C157982_G1
6378	0.0024693	0.049056	10	46	2225	28524	mRNA polyadenylation	C137505_G1|C110750_G1|C211343_G1|C114726_G1|C123744_G1|C83481_G1|C124285_G1|C130266_G1|C146387_G4|C114248_G3
70647	0.0024809	0.049056	141	1434	2225	28524	protein modification by small protein conjugation or removal	C78503_G1|C106423_G1|C143644_G1|C141486_G1|C135164_G1|C138476_G1|C132150_G2|C109575_G1|C144477_G1|C135671_G1|C127634_G1|C82842_G1|C102579_G1|C186718_G1|C130266_G1|C138599_G1|C4918_G1|C124552_G1|C146649_G1|C115989_G1|C120016_G1|C145705_G1|C119682_G1|C17141_G1|C132671_G1|C46445_G1|C58139_G1|C83773_G1|C129761_G1|C135364_G1|C69363_G1|C100787_G1|C131946_G1|C136595_G1|C143659_G1|C126297_G1|C143229_G1|C…
59	0.0024976	0.049056	6	19	2225	28524	protein import into nucleus, docking	C151825_G1|C146826_G1|C138408_G1|C129761_G1|C121105_G1|C143995_G1
35127	0.0024976	0.049056	6	19	2225	28524	post-embryonic limb morphogenesis	C99948_G1|C122497_G1|C152898_G1|C264491_G1|C141698_G1|C141986_G3
6266	0.0024976	0.049056	6	19	2225	28524	DNA ligation	C143423_G1|C142883_G1|C150179_G1|C136153_G1|C145485_G1|C144217_G1

## Sheet: D29-11C
GO-ID	p-value	corr p-value	x	n	X	N	Description	Genes in test set
30721	8.4311e-07	0.0014934	3	4	171	28524	spectrosome organization	C154166_G1|C156063_G2|C157136_G1
9624	2.0985e-06	0.0014934	3	5	171	28524	response to nematode	C158498_G1|C154851_G3|C159957_G3
2215	2.0985e-06	0.0014934	3	5	171	28524	defense response to nematode	C158498_G1|C154851_G3|C159957_G3
42743	6.5631e-06	0.0024141	5	44	171	28524	hydrogen peroxide metabolic process	C158498_G1|C148464_G3|C154851_G3|C148455_G4|C159957_G3
6956	6.5631e-06	0.0024141	5	44	171	28524	complement activation	C154879_G1|C154351_G1|C154879_G10|C158735_G1|C157193_G1
2541	8.2041e-06	0.0024141	5	46	171	28524	activation of plasma proteins involved in acute inflammatory response	C154879_G1|C154351_G1|C154879_G10|C158735_G1|C157193_G1
6579	1.1596e-05	0.0024141	3	8	171	28524	betaine catabolic process	C157877_G2|C151530_G1|C151530_G3
32693	1.1596e-05	0.0024141	3	8	171	28524	negative regulation of interleukin-10 production	C158498_G1|C154851_G3|C159957_G3
32714	1.1596e-05	0.0024141	3	8	171	28524	negative regulation of interleukin-5 production	C158498_G1|C154851_G3|C159957_G3
6800	1.1737e-05	0.0024141	6	84	171	28524	oxygen and reactive oxygen species metabolic process	C158498_G1|C148464_G3|C154851_G3|C151675_G4|C148455_G4|C159957_G3
16338	1.2438e-05	0.0024141	5	50	171	28524	calcium-independent cell-cell adhesion	C158616_G1|C154492_G1|C136698_G1|C139302_G1|C158616_G4
6957	1.4297e-05	0.0025436	4	25	171	28524	complement activation, alternative pathway	C154879_G1|C154351_G1|C154879_G10|C158735_G1
45478	1.7318e-05	0.0028441	3	9	171	28524	fusome organization	C154166_G1|C156063_G2|C157136_G1
7522	5.793e-05	0.0088344	3	13	171	28524	visceral muscle development	C155879_G16|C153391_G8|C153391_G2
6958	6.3235e-05	0.0090005	4	36	171	28524	complement activation, classical pathway	C154879_G1|C154351_G1|C154879_G10|C157193_G1
42744	7.8505e-05	0.010103	4	38	171	28524	hydrogen peroxide catabolic process	C158498_G1|C148464_G3|C154851_G3|C159957_G3
45214	8.0449e-05	0.010103	6	118	171	28524	sarcomere organization	C155879_G16|C154166_G1|C153391_G8|C159392_G5|C152059_G1|C153391_G2
2455	8.7069e-05	0.010327	4	39	171	28524	humoral immune response mediated by circulating immunoglobulin	C154879_G1|C154351_G1|C154879_G10|C157193_G1
42062	0.00010677	0.011997	2	3	171	28524	long-term strengthening of neuromuscular junction	C156063_G2|C157136_G1
51605	0.00013724	0.014168	6	130	171	28524	protein maturation by peptide bond cleavage	C151161_G1|C154879_G1|C154351_G1|C154879_G10|C158735_G1|C157193_G1
30239	0.00014108	0.014168	7	187	171	28524	myofibril assembly	C155879_G16|C156518_G4|C154166_G1|C153391_G8|C159392_G5|C152059_G1|C153391_G2
51707	0.000146	0.014168	15	827	171	28524	response to other organism	C158498_G1|C154492_G1|C154851_G3|C161450_G1|C154305_G1|C83239_G1|C154879_G10|C143731_G2|C149077_G1|C154180_G1|C156999_G11|C154879_G1|C154390_G1|C147057_G1|C159957_G3
18149	0.0001672	0.01552	4	46	171	28524	peptide cross-linking	C159615_G1|C147107_G3|C157068_G3|C145035_G2
9607	0.00018838	0.016324	17	1043	171	28524	response to biotic stimulus	C158498_G1|C154492_G1|C154851_G3|C161450_G1|C154305_G1|C83239_G1|C159700_G2|C154879_G10|C143731_G2|C134110_G2|C149077_G1|C154180_G1|C156999_G11|C154879_G1|C154390_G1|C147057_G1|C159957_G3
32753	0.00019115	0.016324	3	19	171	28524	positive regulation of interleukin-4 production	C158498_G1|C154851_G3|C159957_G3
34330	0.00021782	0.017704	11	497	171	28524	cell junction organization	C147169_G1|C160778_G3|C159615_G1|C139708_G1|C136698_G1|C143731_G4|C157068_G3|C144738_G1|C139302_G1|C137166_G1|C160798_G1
32674	0.00022389	0.017704	3	20	171	28524	regulation of interleukin-5 production	C158498_G1|C154851_G3|C159957_G3
6959	0.0002874	0.021915	5	96	171	28524	humoral immune response	C154879_G1|C154351_G1|C154879_G10|C158735_G1|C157193_G1
55009	0.00039056	0.028753	3	24	171	28524	atrial cardiac muscle tissue morphogenesis	C155879_G16|C153391_G8|C153391_G2
55010	0.00049475	0.035209	5	108	171	28524	ventricular cardiac muscle tissue morphogenesis	C155879_G16|C153391_G8|C159615_G1|C157068_G3|C153391_G2
3228	0.00055701	0.036027	3	27	171	28524	atrial cardiac muscle tissue development	C155879_G16|C153391_G8|C153391_G2
3229	0.00056071	0.036027	5	111	171	28524	ventricular cardiac muscle tissue development	C155879_G16|C153391_G8|C159615_G1|C157068_G3|C153391_G2
31032	0.00056273	0.036027	7	235	171	28524	actomyosin structure organization	C155879_G16|C156518_G4|C154166_G1|C153391_G8|C159392_G5|C152059_G1|C153391_G2
19724	0.00067281	0.036027	4	66	171	28524	B cell mediated immunity	C154879_G1|C154351_G1|C154879_G10|C157193_G1
7512	0.00067281	0.036027	4	66	171	28524	adult heart development	C155879_G16|C153391_G8|C153391_G2|C156114_G2
16064	0.00067281	0.036027	4	66	171	28524	immunoglobulin mediated immune response	C154879_G1|C154351_G1|C154879_G10|C157193_G1
32653	0.00068975	0.036027	3	29	171	28524	regulation of interleukin-10 production	C158498_G1|C154851_G3|C159957_G3
32673	0.00068975	0.036027	3	29	171	28524	regulation of interleukin-4 production	C158498_G1|C154851_G3|C159957_G3
30198	0.00069641	0.036027	11	571	171	28524	extracellular matrix organization	C150027_G3|C147169_G1|C152833_G2|C160778_G3|C154347_G2|C151675_G4|C157867_G2|C158327_G1|C145035_G2|C142280_G1|C143448_G2
48135	0.00073565	0.036027	2	7	171	28524	female germ-line cyst formation	C154166_G1|C156063_G2
15670	0.00073565	0.036027	2	7	171	28524	carbon dioxide transport	C156325_G3|C147303_G1
48790	0.00073565	0.036027	2	7	171	28524	maintenance of presynaptic active zone structure	C156063_G2|C157136_G1
2526	0.00074016	0.036027	5	118	171	28524	acute inflammatory response	C154879_G1|C154351_G1|C154879_G10|C158735_G1|C157193_G1
10927	0.00074247	0.036027	8	321	171	28524	cellular component assembly involved in morphogenesis	C155879_G16|C156518_G4|C154166_G1|C153391_G8|C159392_G5|C152059_G1|C143731_G4|C153391_G2
15669	0.000977	0.046353	2	8	171	28524	gas transport	C156325_G3|C147303_G1
9086	0.001012	0.046968	3	33	171	28524	methionine biosynthetic process	C157877_G2|C151530_G1|C151530_G3

## Sheet: D19-13C
GO-ID	p-value	corr p-value	x	n	X	N	Description	Genes in test set
9624	1.3137e-08	1.4996e-05	4	5	206	28524	response to nematode	C158498_G1|C154851_G3|C148803_G1|C159957_G3
2215	1.3137e-08	1.4996e-05	4	5	206	28524	defense response to nematode	C158498_G1|C154851_G3|C148803_G1|C159957_G3
32693	1.8081e-07	0.0001032	4	8	206	28524	negative regulation of interleukin-10 production	C158498_G1|C154851_G3|C148803_G1|C159957_G3
32714	1.8081e-07	0.0001032	4	8	206	28524	negative regulation of interleukin-5 production	C158498_G1|C154851_G3|C148803_G1|C159957_G3
34330	7.5639e-07	0.00034537	16	497	206	28524	cell junction organization	C160778_G3|C159615_G1|C151107_G1|C145903_G1|C136698_G1|C157068_G3|C145276_G1|C149315_G5|C160798_G1|C142139_G1|C147169_G1|C157874_G1|C139708_G1|C154269_G1|C139302_G1|C137166_G1
30721	1.4771e-06	0.00056203	3	4	206	28524	spectrosome organization	C154166_G1|C156063_G2|C157136_G1
45216	3.0199e-06	0.00098493	13	367	206	28524	cell-cell junction organization	C159615_G1|C151107_G1|C145903_G1|C136698_G1|C157068_G3|C145276_G1|C149315_G5|C142139_G1|C157874_G1|C139708_G1|C154269_G1|C139302_G1|C137166_G1
32753	9.4063e-06	0.0026397	4	19	206	28524	positive regulation of interleukin-4 production	C158498_G1|C154851_G3|C148803_G1|C159957_G3
32674	1.1691e-05	0.0026397	4	20	206	28524	regulation of interleukin-5 production	C158498_G1|C154851_G3|C148803_G1|C159957_G3
60857	1.2719e-05	0.0026397	3	7	206	28524	establishment of glial blood-brain barrier	C149876_G2|C151107_G1|C145903_G1
19991	1.2719e-05	0.0026397	3	7	206	28524	septate junction assembly	C157874_G1|C151107_G1|C145903_G1
42743	1.6163e-05	0.0030751	5	44	206	28524	hydrogen peroxide metabolic process	C158498_G1|C154851_G3|C148455_G4|C148803_G1|C159957_G3
22610	1.8868e-05	0.0030768	32	2001	206	28524	biological adhesion	C154492_G1|C158799_G1|C145903_G1|C147544_G7|C136698_G1|C157867_G2|C151161_G1|C159104_G2|C143344_G1|C159700_G2|C158327_G1|C142280_G1|C160956_G1|C154779_G7|C146725_G3|C160646_G10|C154269_G1|C160956_G2|C137166_G1|C118995_G1|C158616_G1|C160778_G3|C152046_G1|C149396_G6|C141941_G1|C145276_G1|C149315_G5|C145514_G10|C142139_G1|C147169_G1|C159283_G2|C139302_G1
7155	1.8868e-05	0.0030768	32	2001	206	28524	cell adhesion	C154492_G1|C158799_G1|C145903_G1|C147544_G7|C136698_G1|C157867_G2|C151161_G1|C159104_G2|C143344_G1|C159700_G2|C158327_G1|C142280_G1|C160956_G1|C154779_G7|C146725_G3|C160646_G10|C154269_G1|C160956_G2|C137166_G1|C118995_G1|C158616_G1|C160778_G3|C152046_G1|C149396_G6|C141941_G1|C145276_G1|C149315_G5|C145514_G10|C142139_G1|C147169_G1|C159283_G2|C139302_G1
45478	3.02e-05	0.0043442	3	9	206	28524	fusome organization	C154166_G1|C156063_G2|C157136_G1
16338	3.0445e-05	0.0043442	5	50	206	28524	calcium-independent cell-cell adhesion	C142139_G1|C158616_G1|C154492_G1|C136698_G1|C139302_G1
32653	5.4468e-05	0.0069083	4	29	206	28524	regulation of interleukin-10 production	C158498_G1|C154851_G3|C148803_G1|C159957_G3
32673	5.4468e-05	0.0069083	4	29	206	28524	regulation of interleukin-4 production	C158498_G1|C154851_G3|C148803_G1|C159957_G3
7522	0.00010065	0.012094	3	13	206	28524	visceral muscle development	C155879_G16|C153391_G8|C153391_G2
42062	0.00015497	0.017491	2	3	206	28524	long-term strengthening of neuromuscular junction	C156063_G2|C157136_G1
42744	0.00016089	0.017491	4	38	206	28524	hydrogen peroxide catabolic process	C158498_G1|C154851_G3|C148803_G1|C159957_G3
43297	0.00023249	0.024126	6	119	206	28524	apical junction assembly	C142139_G1|C157874_G1|C151107_G1|C145903_G1|C154269_G1|C139302_G1
6956	0.00028605	0.028393	4	44	206	28524	complement activation	C158093_G1|C154351_G1|C158735_G1|C159968_G5
30449	0.00033029	0.031049	3	19	206	28524	regulation of complement activation	C158093_G1|C154351_G1|C158735_G1
2541	0.00034	0.031049	4	46	206	28524	activation of plasma proteins involved in acute inflammatory response	C158093_G1|C154351_G1|C158735_G1|C159968_G5
6800	0.00036375	0.03194	5	84	206	28524	oxygen and reactive oxygen species metabolic process	C158498_G1|C154851_G3|C148455_G4|C148803_G1|C159957_G3
60856	0.00038651	0.032681	3	20	206	28524	establishment of blood-brain barrier	C149876_G2|C151107_G1|C145903_G1
3013	0.00042541	0.034686	13	596	206	28524	circulatory system process	C155879_G16|C109970_G1|C153391_G8|C151674_G6|C137479_G1|C145648_G1|C139481_G1|C137262_G1|C155612_G1|C140121_G1|C159153_G2|C154390_G1|C153391_G2
21682	0.00051167	0.040281	2	5	206	28524	nerve maturation	C151107_G1|C145903_G1
35150	0.00055471	0.042213	6	140	206	28524	regulation of tube size	C109970_G1|C157874_G1|C145903_G1|C159153_G2|C137262_G1|C140121_G1
34329	0.00057837	0.042594	10	390	206	28524	cell junction assembly	C142139_G1|C147169_G1|C157874_G1|C160778_G3|C151107_G1|C145903_G1|C154269_G1|C139302_G1|C137166_G1|C160798_G1
55009	0.00067177	0.047927	3	24	206	28524	atrial cardiac muscle tissue morphogenesis	C155879_G16|C153391_G8|C153391_G2
