# Supplementary material for: Warming Accelerates the Onset of the Molecular Stress Response and Increases Mortality of Larval Atlantic Cod
Source: Integr Comp Biol. 2022 Sep 21;62(6):1784–801. doi: 10.1093/icb/icac145 (PMC9801969; doi:10.1093/icb/icac145)
Supplement: icac145_Supplemental_Files [file icac145_supplemental_files.zip › icb-2022-0143-File011.xlsx]

## Sheet: D2-13C
GO-ID	GOTerm	Ontology Source	Term PValue	Term PValue Corrected with Benjamini-Hochberg	Group PValue	Group PValue Corrected with Benjamini-Hochberg	GOLevels	GOGroups	% Associated Genes	Nr. Genes	Associated Genes Found
16255	attachment of GPI anchor to protein	GO_BiologicalProcess-GOA_23.02.2017_10h01	0.01	0.031	0.01	0.012	[6, 7, 8, 9, 10]	Group000	42.8571	3	[PIGK, PIGS, PIGU]
18107	peptidyl-threonine phosphorylation	GO_BiologicalProcess-GOA_23.02.2017_10h01	0.0097	0.028	0.0097	0.011	[7, 8, 9]	Group001	13.7931	16	[AKT1, CAB39, CDK1, CHEK2, COQ7, CSNK2B, GSK3B, MTOR, PKN1, PLK1, RPTOR, STK11, STK39, TBK1, VRK1, WNK1]
19827	stem cell population maintenance	GO_BiologicalProcess-GOA_23.02.2017_10h01	0.00033	0.0014	0.00033	0.00056	[3]	Group002	15.2439	25	[C21orf33, CDC73, CNOT1, CNOT2, CNOT3, CTR9, CUL4A, DDX6, KDM4C, LEO1, NIPBL, NKAP, PELO, POLR2A, POLR2B, POLR2C, POLR2G, RBPJ, RTF1, SMAD4, SMC1A, SMC3, SMOX, SRRT, TPT1]
30865	cortical cytoskeleton organization	GO_BiologicalProcess-GOA_23.02.2017_10h01	0.0025	0.0087	0.0025	0.0035	[5]	Group003	23.5294	8	[ARF6, CALR, DLG1, FMNL2, NCKAP1L, ROCK1, TLN1, WDR1]
6487	protein N-linked glycosylation	GO_BiologicalProcess-GOA_23.02.2017_10h01	0.0012	0.0047	0.0012	0.0019	[4, 6, 7, 8]	Group004	18.8406	13	[DAD1, DDOST, LMAN1, MAGT1, MGAT2, MOGS, PSMD2, RPN1, RPN2, STT3A, STT3B, SYVN1, VCP]
910	cytokinesis	GO_BiologicalProcess-GOA_23.02.2017_10h01	0.015	0.043	0.015	0.016	[3, 4, 5]	Group005	12.5874	18	[ACTR3, ANXA11, BIRC6, CDC42, ECT2, ESPL1, IST1, KIF14, KIF4A, NOX5, PIN1, PLK1, PRC1, RHOA, SNX18, SON, TEX14, VPS4A]
31669	cellular response to nutrient levels	GO_BiologicalProcess-GOA_23.02.2017_10h01	0.0071	0.021	0.0071	0.0088	[4, 5]	Group006	12.5683	23	[AIFM1, AKR1C3, ASNS, ATG7, BRIP1, CAV1, DNM1L, DNPEP, FAS, HNRNPL, HSPA5, IL6, MAX, MED1, MTMR3, MTOR, PDK2, PIM1, RPTOR, RRAGA, SRF, TBL2, UPP1]
32069	regulation of nuclease activity	GO_BiologicalProcess-GOA_23.02.2017_10h01	0.011	0.033	0.011	0.012	[4, 5, 6]	Group007	22.2222	6	[ABCE1, AKT1, ERN1, HMGB2, HSPA5, PCNA]
32988	ribonucleoprotein complex disassembly	GO_BiologicalProcess-GOA_23.02.2017_10h01	0.011	0.033	0.011	0.012	[5]	Group008	30.7692	4	[DENR, KIF5B, KLC1, PELO]
33120	positive regulation of RNA splicing	GO_BiologicalProcess-GOA_23.02.2017_10h01	0.013	0.038	0.013	0.014	[5, 6, 7, 8, 9, 10]	Group009	21.4286	6	[ERN1, POLR2A, PRPF19, RBM22, U2AF2, ZPR1]
33622	integrin activation	GO_BiologicalProcess-GOA_23.02.2017_10h01	0.0099	0.029	0.0099	0.011	[5, 6]	Group010	26.3158	5	[CXCL13, FARP2, FERMT3, KIF14, TLN1]
2097	tRNA wobble base modification	GO_BiologicalProcess-GOA_23.02.2017_10h01	0.011	0.033	0.011	0.012	[7, 8, 9, 10, 11]	Group011	30.7692	4	[ADAT2, CTU2, IKBKAP, NAT10]
34729	histone H3-K79 methylation	GO_BiologicalProcess-GOA_23.02.2017_10h01	0.0014	0.0053	0.0014	0.0021	[7, 8, 9, 10, 11]	Group012	75	3	[CTR9, DOT1L, WDR61]
35912	dorsal aorta morphogenesis	GO_BiologicalProcess-GOA_23.02.2017_10h01	0.016	0.044	0.016	0.016	[6, 7, 9, 10, 11, 12]	Group013	37.5	3	[DLL4, RBPJ, SRF]
36302	atrioventricular canal development	GO_BiologicalProcess-GOA_23.02.2017_10h01	0.01	0.031	0.01	0.012	[3, 4, 5, 6, 7]	Group014	42.8571	3	[FOXN4, RBPJ, SMAD4]
245	spliceosomal complex assembly	GO_BiologicalProcess-GOA_23.02.2017_10h01	0.0074	0.022	0.0074	0.0091	[5, 6, 7, 8, 9, 10, 11, 12]	Group015	17.5439	10	[CELF2, DDX1, DDX23, PRPF19, RBM5, SF3A3, SF3B1, SNRPD3, SRPK1, SRPK2]
39531	regulation of viral-induced cytoplasmic pattern recognition receptor signaling pathway	GO_BiologicalProcess-GOA_23.02.2017_10h01	0.0099	0.029	0.0099	0.011	[4, 5, 6, 7, 8, 9, 10, 11, 12, 13]	Group016	26.3158	5	[NPLOC4, PUM1, PUM2, RIOK3, UFD1]
42493	response to drug	GO_BiologicalProcess-GOA_23.02.2017_10h01	0.0065	0.02	0.0065	0.0082	[3]	Group017	10.4478	49	[ABCA1, ABCA3, ABCD3, ACSL1, APOD, ATRX, CALR, CDK1, CDK9, CHEK2, CPT1A, CRHBP, DAD1, DDC, EEF2, FBP1, FZR1, GATA4, GNAO1, GNAS, HADHA, HMGB2, HSPA5, IL6, KMT2A, LRP8, MYO6, NCKAP1L, PAM, PDE3A, PEMT, PPM1F, PRMT1, PTGR1, RAP1A, RBM22, RPN2, SLC31A1, SMPD1, SRP14, SRP54, SRP72, TOP1, TSPO, UMPS, VDAC2, XPO1, XRCC1, XRCC5]
2244	hematopoietic progenitor cell differentiation	GO_BiologicalProcess-GOA_23.02.2017_10h01	0.01	0.03	0.01	0.011	[5, 6, 7, 8]	Group018	14.0187	15	[ACE, ADAR, ARMC6, C21orf33, EEF2, HSPA9, MLF1, PDCD2, PTPRR, SIN3A, SRF, SSBP3, TOP2A, WDR78, XRCC5]
43248	proteasome assembly	GO_BiologicalProcess-GOA_23.02.2017_10h01	0.0032	0.011	0.0032	0.0045	[6, 7]	Group019	33.3333	5	[ADRM1, NT5C3A, PSMD4, PSMD5, PSMD8]
43615	astrocyte cell migration	GO_BiologicalProcess-GOA_23.02.2017_10h01	0.016	0.044	0.016	0.016	[5, 6, 7, 8, 9]	Group020	37.5	3	[APCDD1, HEXB, SCRIB]
45454	cell redox homeostasis	GO_BiologicalProcess-GOA_23.02.2017_10h01	8.5e-09	1.2e-07	8.5e-09	2.9e-08	[3, 4, 5]	Group021	28.3951	23	[AIFM1, DLD, ERO1B, ERP44, GLRX3, GLRX5, IL6, LDHD, PDIA3, PDIA5, PDIA6, PRDX1, PRDX3, PRDX4, PRDX5, PRDX6, PTGES2, QSOX1, SELENOT, TMX1, TMX3, TXNL1, TXNRD1]
46498	S-adenosylhomocysteine metabolic process	GO_BiologicalProcess-GOA_23.02.2017_10h01	0.016	0.044	0.016	0.016	[4, 5, 6, 7, 8, 9]	Group022	37.5	3	[AHCY, MTRR, PEMT]
46777	protein autophosphorylation	GO_BiologicalProcess-GOA_23.02.2017_10h01	0.00077	0.0031	0.00077	0.0012	[7, 8]	Group023	13.0435	33	[AAK1, ACE, AKT1, ATM, CAV1, CHEK2, CHP1, CLK2, COQ7, CSK, ERN1, FGR, GRK1, GSK3B, IQGAP1, MELK, MKNK1, MTOR, MVP, PASK, PIM1, PIM3, PKN1, RAD50, RAP2C, STK10, STK11, STK25, STK39, STK4, SYK, VRK1, WNK1]
46784	viral mRNA export from host cell nucleus	GO_BiologicalProcess-GOA_23.02.2017_10h01	0.0015	0.0056	0.0015	0.0023	[6, 7, 8, 9, 10, 11, 12, 13]	Group024	50	4	[ALYREF, THOC1, THOC2, THOC3]
50000	chromosome localization	GO_BiologicalProcess-GOA_23.02.2017_10h01	0.017	0.046	0.017	0.017	[4]	Group025	14.8649	11	[ACTR3, ATM, CDC23, CHMP5, CHMP7, KIF14, KPNB1, LEMD3, NUP98, SUN1, VPS4A]
6020	inositol metabolic process	GO_BiologicalProcess-GOA_23.02.2017_10h01	0.006	0.019	0.006	0.0077	[3, 4, 5, 6]	Group026	36.3636	4	[IMPA2, IMPAD1, ISYNA1, PPIP5K1]
50882	voluntary musculoskeletal movement	GO_BiologicalProcess-GOA_23.02.2017_10h01	0.0034	0.011	0.0034	0.0047	[5]	Group027	60	3	[ITPR1, MTOR, VPS35]
51098	regulation of binding	GO_BiologicalProcess-GOA_23.02.2017_10h01	0.011	0.033	0.011	0.012	[3]	Group028	10.6936	37	[ADNP, BTAF1, C21orf33, CARM1, CAV1, CDC42, CDK9, CSNK2B, DERL1, DOT1L, EDF1, EIF3C, EIF3D, EIF3E, FMR1, GAS8, GSK3B, GTPBP4, HMGB2, HNRNPL, HSPA5, MBD2, PARK7, PARP1, PIN1, PLK1, RAN, ROCK1, RSF1, SIN3A, SMAD3, SMAD4, SMOX, STK4, STUB1, TEX14, TRAF6]
60789	hair follicle placode formation	GO_BiologicalProcess-GOA_23.02.2017_10h01	0.01	0.031	0.01	0.012	[4, 5, 6, 7, 8, 9]	Group029	42.8571	3	[CDC42, GNAS, HDAC1]
61484	hematopoietic stem cell homeostasis	GO_BiologicalProcess-GOA_23.02.2017_10h01	0.016	0.044	0.016	0.016	[5]	Group030	37.5	3	[ADAR, MTCH2, NLE1]
70142	synaptic vesicle budding	GO_BiologicalProcess-GOA_23.02.2017_10h01	0.0064	0.02	0.0064	0.0082	[5, 6, 7, 8]	Group031	50	3	[AP2M1, AP3D1, ARF1]
70966	nuclear-transcribed mRNA catabolic process, no-go decay	GO_BiologicalProcess-GOA_23.02.2017_10h01	0.00038	0.0016	0.00038	0.00064	[7, 8, 9, 10]	Group032	100	3	[CNOT6, CSDE1, PELO]
70972	protein localization to endoplasmic reticulum	GO_BiologicalProcess-GOA_23.02.2017_10h01	0.01	0.03	0.01	0.011	[6]	Group033	13.1387	18	[ANK2, BCAP31, GBF1, HSPA5, KDELR1, PDIA3, PTGES2, RAB10, RPL14, RSL24D1, SEC62, SEC63, SPCS2, SPCS3, SRP14, SRP54, SRP72, SRPRA]
71392	cellular response to estradiol stimulus	GO_BiologicalProcess-GOA_23.02.2017_10h01	0.018	0.048	0.018	0.018	[5, 6]	Group034	18.4211	7	[AIFM1, CRHBP, DDX18, ESR2, H2AFZ, IL6, KAT5]
71425	hematopoietic stem cell proliferation	GO_BiologicalProcess-GOA_23.02.2017_10h01	0.012	0.035	0.012	0.013	[4, 5, 6, 7, 8]	Group035	25	5	[ACE, ARIH2, ETV6, NKAP, PDCD2]
71455	cellular response to hyperoxia	GO_BiologicalProcess-GOA_23.02.2017_10h01	0.016	0.044	0.016	0.016	[4, 6]	Group036	37.5	3	[ATG7, CAV1, FAS]
71476	cellular hypotonic response	GO_BiologicalProcess-GOA_23.02.2017_10h01	0.00081	0.0032	0.00081	0.0013	[5]	Group037	57.1429	4	[CAB39, MYLK, STK39, TSPO]
71806	protein transmembrane transport	GO_BiologicalProcess-GOA_23.02.2017_10h01	0.016	0.044	0.016	0.016	[5, 6, 7, 8]	Group038	15.625	10	[C2CD5, DNLZ, NUTF2, PEX12, PEX3, RAN, SEC63, SRP54, SRP72, TOMM20]
72520	seminiferous tubule development	GO_BiologicalProcess-GOA_23.02.2017_10h01	0.0044	0.014	0.0044	0.0059	[4, 5, 6, 7, 8, 9]	Group039	31.25	5	[ATRX, BRIP1, ING3, SMAD4, WDR48]
72583	clathrin-dependent endocytosis	GO_BiologicalProcess-GOA_23.02.2017_10h01	0.011	0.034	0.011	0.013	[7]	Group040	16.3934	10	[AAK1, AP2A2, AP2M1, DNM1L, GAK, HIP1, ITSN1, PICALM, SCRIB, SCYL2]
97194	execution phase of apoptosis	GO_BiologicalProcess-GOA_23.02.2017_10h01	0.01	0.029	0.01	0.011	[3, 6]	Group041	14.433	14	[AIFM1, AKT1, BCAP31, CASP7, DNM1L, ETFA, ETFB, FNTA, HMGB2, KPNB1, MADD, ROCK1, TOP2A, TP53BP2]
98903	regulation of membrane repolarization during action potential	GO_BiologicalProcess-GOA_23.02.2017_10h01	0.016	0.044	0.016	0.016	[3, 4, 5, 6, 7, 8]	Group042	37.5	3	[CAV1, DLG1, FLNA]
99637	neurotransmitter receptor transport	GO_BiologicalProcess-GOA_23.02.2017_10h01	0.0032	0.011	0.0032	0.0045	[5, 6, 7, 8]	Group043	33.3333	5	[AP3D1, HIP1, SCRIB, VAMP2, VPS35]
1900084	regulation of peptidyl-tyrosine autophosphorylation	GO_BiologicalProcess-GOA_23.02.2017_10h01	0.0034	0.011	0.0034	0.0047	[8, 9, 10, 11]	Group044	60	3	[ACE, CAV1, IQGAP1]
1901142	insulin metabolic process	GO_BiologicalProcess-GOA_23.02.2017_10h01	0.0026	0.009	0.0026	0.0036	[4, 5]	Group045	44.4444	4	[ERN1, ERO1B, IDE, PCSK2]
1901661	quinone metabolic process	GO_BiologicalProcess-GOA_23.02.2017_10h01	0.0084	0.025	0.0084	0.01	[4, 5]	Group046	21.2121	7	[AKR1C1, AKR1C3, CBR1, COQ3, COQ7, COQ8B, COQ9]
1902115	regulation of organelle assembly	GO_BiologicalProcess-GOA_23.02.2017_10h01	0.0024	0.0085	0.0024	0.0034	[3, 4, 5, 6]	Group047	13.9241	22	[ATG3, CEP97, CHMP5, CNOT1, CNOT2, CNOT6, CROCC, DCDC2, IFT88, KIF9, MNS1, MTMR3, PAN3, PLK1, PLK4, RAB5A, RAB7A, SCFD1, SMAD4, STAM, TAPT1, TPR]
6265	DNA topological change	GO_BiologicalProcess-GOA_23.02.2017_10h01	0.00019	0.00093	0.00019	0.00035	[5, 6, 7]	Group048	55.5556	5	[ERCC3, HMGB2, TOP1, TOP2A, TOP3A]
1903203	regulation of oxidative stress-induced neuron death	GO_BiologicalProcess-GOA_23.02.2017_10h01	0.015	0.042	0.015	0.016	[5, 6, 7, 8]	Group049	23.8095	5	[ATG7, CLU, OXR1, PARK7, PARP1]
6266	DNA ligation	GO_BiologicalProcess-GOA_23.02.2017_10h01	0.013	0.038	0.013	0.014	[5, 6, 7]	Group050	21.4286	6	[HMGB2, PARP1, PARP2, PCNA, TOP2A, XRCC1]
1903608	protein localization to cytoplasmic stress granule	GO_BiologicalProcess-GOA_23.02.2017_10h01	0.01	0.031	0.01	0.012	[6]	Group051	42.8571	3	[DDX1, DHX9, TIA1]
1903960	negative regulation of anion transmembrane transport	GO_BiologicalProcess-GOA_23.02.2017_10h01	0.006	0.019	0.006	0.0077	[5, 6, 7, 8]	Group052	36.3636	4	[AKT1, GOPC, MTOR, STK39]
6268	DNA unwinding involved in DNA replication	GO_BiologicalProcess-GOA_23.02.2017_10h01	0.016	0.044	0.016	0.016	[7, 8, 9]	Group053	37.5	3	[MCM2, MCM6, PURA]
1904903	ESCRT III complex disassembly	GO_BiologicalProcess-GOA_23.02.2017_10h01	0.004	0.013	0.004	0.0054	[7]	Group054	40	4	[CHMP5, CHMP7, IST1, VPS4A]
1990090	cellular response to nerve growth factor stimulus	GO_BiologicalProcess-GOA_23.02.2017_10h01	0.011	0.032	0.011	0.012	[4, 6]	Group055	18.6047	8	[ACAP2, AKT1, ARPC3, CDC5L, CSTF2, EEF2, HSPA5, RAP1A]
2000152	regulation of ubiquitin-specific protease activity	GO_BiologicalProcess-GOA_23.02.2017_10h01	0.0014	0.0053	0.0014	0.0021	[6, 7, 8]	Group056	75	3	[PARK7, UBXN1, VCP]
2000286	receptor internalization involved in canonical Wnt signaling pathway	GO_BiologicalProcess-GOA_23.02.2017_10h01	0.0014	0.0053	0.0014	0.0021	[4, 5, 6, 7, 8, 9]	Group057	75	3	[CAV1, RAB5A, SCYL2]
6338	chromatin remodeling	GO_BiologicalProcess-GOA_23.02.2017_10h01	0.012	0.034	0.012	0.013	[4, 6]	Group058	12.5	20	[ATRX, BAZ1A, BRDT, CBX3, CHD1, DMAP1, HDAC1, MBD2, PADI2, PBRM1, PSME4, RBBP4, RERE, RIOX1, RSF1, SUPT4H1, SUPT5H, SUPT6H, TOP1, TPR]
7163	establishment or maintenance of cell polarity	GO_BiologicalProcess-GOA_23.02.2017_10h01	0.0019	0.0071	0.0019	0.0028	[3]	Group059	13.5135	25	[ACTR3, ANK1, ARF6, BCAS3, BRSK2, C21orf33, CAP2, CCL4, CDC42, CKAP5, DLG1, GBF1, KANK1, LMNA, MARK1, MELK, NCKAP1L, PKN1, PTGES2, RAB10, ROCK1, SCRIB, STK11, STK25, WDR1]
7289	spermatid nucleus differentiation	GO_BiologicalProcess-GOA_23.02.2017_10h01	0.018	0.049	0.018	0.018	[2, 3, 5, 6, 7, 8, 9, 10]	Group060	22.7273	5	[HMGB2, PSME4, SRPK1, TBPL1, TMF1]
8033	tRNA processing	GO_BiologicalProcess-GOA_23.02.2017_10h01	0.014	0.039	0.014	0.015	[7, 8, 9]	Group061	13.2231	16	[ADAT2, CLP1, CPSF1, CSTF2, CTU2, DDX1, FTSJ1, HSD17B10, IKBKAP, NAT10, NSUN2, PTCD1, PYDC1, TP53RK, TRMT5, TYW1]
9314	response to radiation	GO_BiologicalProcess-GOA_23.02.2017_10h01	0.015	0.041	0.015	0.015	[3]	Group062	10	48	[AKT1, ASNS, ATM, ATRX, CASP7, CHEK2, CLK2, CNOT6, CRY1, DDB1, DHX15, DHX8, ECT2, EEF1D, ERCC3, ERCC6, FEN1, FMR1, FNTA, FNTB, GNA11, GRK1, H2AFX, HSPA5, KAT5, KMT2A, MSH2, MSH6, MTCH2, MTOR, NIPBL, NMT1, NOC2L, PARP1, PCNA, PNKP, PPP1CB, RDH13, RFWD2, RHO, RIC8A, RRM1, SMC1A, STK11, TRPM3, UBE2A, UBE4B, XRCC5]
9437	carnitine metabolic process	GO_BiologicalProcess-GOA_23.02.2017_10h01	0.015	0.042	0.015	0.016	[4, 5]	Group063	28.5714	4	[ACADM, CPT1A, TMLHE, VDAC2]
9636	response to toxic substance	GO_BiologicalProcess-GOA_23.02.2017_10h01	0.015	0.043	0.015	0.016	[3]	Group064	11.25	27	[AIFM1, ASNS, ATP7A, BRIP1, CCL4, CDK1, CHKA, DDC, DHX15, ERCC6, FAS, FIS1, FZR1, GSPT2, MBL2, PARK7, PRDX1, PRDX3, PRDX4, PRDX5, PRDX6, SCFD1, SELENOT, SLC30A1, SRF, TXNL1, TXNRD1]
9895	negative regulation of catabolic process	GO_BiologicalProcess-GOA_23.02.2017_10h01	0.0092	0.027	0.0092	0.011	[3, 4, 5]	Group065	11.7391	27	[AKT1, ATG7, DNPEP, FBP1, FLNA, FMR1, GATA4, IL6, MDM4, MTCH2, MTMR2, MTOR, PARK7, PDCL3, PHB, PIN1, QSOX1, RRAGA, SCFD1, SCO1, SENP1, SF3B3, SGTA, SMAD3, TSPO, UBXN1, VPS35]
10265	SCF complex assembly	GO_BiologicalProcess-GOA_23.02.2017_10h01	0.00036	0.0016	0.00036	0.00062	[6, 7]	Group066	66.6667	4	[CAND1, CUL1, RBX1, SKP1]
10501	RNA secondary structure unwinding	GO_BiologicalProcess-GOA_23.02.2017_10h01	6.7e-08	7.6e-07	6.7e-08	1.9e-07	[5, 6, 7]	Group067	34.7826	16	[AGO2, DDX1, DDX10, DDX18, DDX21, DDX23, DDX31, DDX3Y, DDX4, DDX43, DDX47, DDX5, DDX50, DDX51, DDX54, DDX6]
10770	positive regulation of cell morphogenesis involved in differentiation	GO_BiologicalProcess-GOA_23.02.2017_10h01	0.0095	0.028	0.0095	0.011	[4, 5, 6, 7, 8]	Group068	13.0137	19	[ADNP, ARPC2, CALR, CDC42, CUX1, DNM1L, DOCK5, FLNA, GSK3B, IST1, LRP8, OPA1, PKN1, PTPRD, RHOA, SLIT2, SRF, STK11, STK25]
10823	negative regulation of mitochondrion organization	GO_BiologicalProcess-GOA_23.02.2017_10h01	0.013	0.037	0.013	0.014	[5, 6, 7]	Group069	16.9811	9	[AKT1, ATG7, CLU, DNM1L, IL6, LMNA, OPA1, TSPO, VAT1]
15909	long-chain fatty acid transport	GO_BiologicalProcess-GOA_23.02.2017_10h01	0.01	0.03	0.01	0.011	[6, 7, 8, 9, 10]	Group070	15.942	11	[ABCD2, ABCD3, ACACA, ACE, ACSL1, ACSL3, AKT1, CPT1A, CPT2, MIF, SYK]
18171	peptidyl-cysteine oxidation	GO_BiologicalProcess-GOA_23.02.2017_10h01	0.00038	0.0016	0.0048	0.0063	[4, 5, 7, 8, 9]	Group071	100	3	[PARK7, PRDX3, TMX3]
18198	peptidyl-cysteine modification	GO_BiologicalProcess-GOA_23.02.2017_10h01	0.0048	0.015	0.0048	0.0063	[7, 8]	Group071	23.3333	7	[ACE, ADH5, OXR1, PARK7, PRDX3, RAB6A, TMX3]
8366	axon ensheathment	GO_BiologicalProcess-GOA_23.02.2017_10h01	0.007	0.021	0.007	0.0088	[4, 6, 7]	Group072	13.9344	17	[AKT1, ANK2, BUD31, CLU, DLG1, HEXB, IL6, KIF14, MBL2, MKL1, MTMR2, MTOR, PRDX6, QKI, RNF10, WASF3, ZPR1]
31641	regulation of myelination	GO_BiologicalProcess-GOA_23.02.2017_10h01	0.00042	0.0018	0.007	0.0088	[3, 4, 5, 6, 7, 8, 9]	Group072	27.2727	9	[AKT1, DLG1, IL6, KIF14, MTMR2, MTOR, RNF10, WASF3, ZPR1]
9299	mRNA transcription	GO_BiologicalProcess-GOA_23.02.2017_10h01	0.002	0.0073	0.002	0.0029	[6, 7, 8, 9, 10]	Group073	26.9231	7	[ARNT, DDX5, EEF1D, FLNA, MED1, SRF, SUPT6H]
42789	mRNA transcription from RNA polymerase II promoter	GO_BiologicalProcess-GOA_23.02.2017_10h01	0.012	0.035	0.002	0.0029	[7, 8, 9, 10, 11]	Group073	25	5	[ARNT, FLNA, MED1, SRF, SUPT6H]
45737	positive regulation of cyclin-dependent protein serine/threonine kinase activity	GO_BiologicalProcess-GOA_23.02.2017_10h01	0.0044	0.014	0.0058	0.0075	[4, 5, 6, 7, 9, 10, 11, 12]	Group074	21.6216	8	[AKT1, CCNL2, CCNT1, CKS1B, MCM2, PIM1, PKD2, SPDYA]
79	regulation of cyclin-dependent protein serine/threonine kinase activity	GO_BiologicalProcess-GOA_23.02.2017_10h01	0.0058	0.018	0.0058	0.0075	[5, 6, 8, 9, 10, 11]	Group074	15.3846	14	[AKT1, BCCIP, CCNB3, CCNE2, CCNL2, CCNT1, CDC37, CKS1B, GTPBP4, MCM2, PIM1, PKD2, PLK1, SPDYA]
22406	membrane docking	GO_BiologicalProcess-GOA_23.02.2017_10h01	0.0013	0.0049	0.0013	0.002	[3]	Group075	13.8889	25	[CDK1, CEP41, CEP83, CEP97, CHP1, CKAP5, DCTN1, DCTN2, DYNC1H1, EXOC2, EXOC4, EXOC5, EXOC8, PLK1, PLK4, PPP2R1A, RAB10, RAB37, RAB7A, ROCK1, SCFD1, STX12, STX5, USO1, VPS18]
48278	vesicle docking	GO_BiologicalProcess-GOA_23.02.2017_10h01	0.0019	0.0071	0.0013	0.002	[4, 5]	Group075	18.75	12	[CEP83, EXOC2, EXOC4, EXOC5, EXOC8, RAB10, RAB37, SCFD1, STX12, STX5, USO1, VPS18]
31647	regulation of protein stability	GO_BiologicalProcess-GOA_23.02.2017_10h01	1e-05	6.9e-05	1e-05	2.2e-05	[3]	Group076	14.9254	40	[AAK1, ANK2, CALR, CCT6A, CDC37, CDC42, CDC73, CHEK2, CHP1, CLU, COG3, CPN2, CSN3, DERL1, DNLZ, FBXW11, FLNA, GTPBP4, HCFC1, HIP1, IFI30, IFT46, MDM4, NAA16, NCLN, PARK7, PHB, PHB2, PIN1, PLK1, PPIB, PSMD8, SMAD3, SMOX, STK4, STUB1, STX12, SYVN1, TADA3, VPS35]
50821	protein stabilization	GO_BiologicalProcess-GOA_23.02.2017_10h01	2.9e-06	2.2e-05	1e-05	2.2e-05	[4]	Group076	18.0723	30	[AAK1, ANK2, CALR, CCT6A, CDC37, CHEK2, CHP1, CLU, COG3, CPN2, CSN3, DNLZ, FLNA, GTPBP4, HCFC1, HIP1, IFI30, IFT46, MDM4, NAA16, PARK7, PHB, PHB2, PIN1, PPIB, SMAD3, SMOX, STK4, STX12, SYVN1]
51260	protein homooligomerization	GO_BiologicalProcess-GOA_23.02.2017_10h01	0.013	0.037	0.0034	0.0046	[6, 7]	Group077	10.7362	35	[ACACA, AKR1C1, ALDOA, BRK1, CAV1, CLPP, CLU, CPT1A, DECR1, DERL1, DNM1L, DPYS, ECT2, FAS, FBP1, FIS1, GOPC, HM13, IDE, IFRD1, KCNV2, KCTD5, MICU1, MIF, MIPEP, MPP2, PAM, RIOK3, RXRG, SMAD4, SOAT1, STOM, TNPO1, VCP, VPS35]
51262	protein tetramerization	GO_BiologicalProcess-GOA_23.02.2017_10h01	0.0089	0.026	0.0034	0.0046	[6, 7]	Group077	13.3333	18	[AASS, ACACA, ALDOA, CPSF6, DECR1, DNM1L, DPYS, FBP1, HM13, HSD17B8, IDE, MIPEP, MTMR2, RCC1, RRM1, RXRG, TNPO1, TRPM3]
8334	histone mRNA metabolic process	GO_BiologicalProcess-GOA_23.02.2017_10h01	0.0012	0.0046	0.0012	0.0019	[6, 7, 8]	Group078	29.1667	7	[ATM, CPSF2, CPSF3, DCP2, PAPD5, SNRPD3, UPF1]
71044	histone mRNA catabolic process	GO_BiologicalProcess-GOA_23.02.2017_10h01	0.006	0.019	0.0012	0.0019	[7, 8, 9, 10]	Group078	36.3636	4	[ATM, DCP2, PAPD5, UPF1]
71103	DNA conformation change	GO_BiologicalProcess-GOA_23.02.2017_10h01	5.5e-06	3.8e-05	5.5e-06	1.2e-05	[5]	Group079	14.8789	43	[AIFM1, ATRX, BRD2, BRIP1, CDK1, CHD1, CHD3, CTCF, CUL4A, DDB1, DDX1, DHX9, ERCC3, G3BP1, GRWD1, H2AFX, HMGB2, IFRD1, IPO4, MCM2, MCM3, MCM5, MCM6, NAA10, NOC2L, PARP1, PSME4, PURA, RAD50, RBBP4, RBX1, RSF1, SET, SHPRH, SMC2, SMC4, SRPK1, SUPV3L1, TOP1, TOP2A, TOP3A, TPR, XRCC5]
32392	DNA geometric change	GO_BiologicalProcess-GOA_23.02.2017_10h01	1e-06	9.3e-06	5.5e-06	1.2e-05	[6]	Group079	22.9167	22	[ATRX, BRIP1, CHD1, CHD3, CUL4A, DDB1, DDX1, DHX9, ERCC3, G3BP1, HMGB2, IFRD1, MCM2, MCM3, MCM5, MCM6, PARP1, PURA, RAD50, RBX1, SUPV3L1, XRCC5]
38202	TORC1 signaling	GO_BiologicalProcess-GOA_23.02.2017_10h01	0.0094	0.028	0.0032	0.0044	[5, 6, 7]	Group080	23.0769	6	[ATM, LARP1, MTOR, RPTOR, RRAGA, STK11]
71233	cellular response to leucine	GO_BiologicalProcess-GOA_23.02.2017_10h01	0.01	0.031	0.0032	0.0044	[6, 7]	Group080	42.8571	3	[MTOR, RPTOR, UBR2]
16226	iron-sulfur cluster assembly	GO_BiologicalProcess-GOA_23.02.2017_10h01	1.7e-05	0.0001	1.7e-05	3.3e-05	[4, 5]	Group081	44.4444	8	[CIAO1, CIAPIN1, GLRX3, ISCA1, ISCU, MMS19, NFS1, NUBP2]
97428	protein maturation by iron-sulfur cluster transfer	GO_BiologicalProcess-GOA_23.02.2017_10h01	0.01	0.031	1.7e-05	3.3e-05	[5, 6]	Group081	42.8571	3	[GLRX3, ISCA1, ISCU]
61687	detoxification of inorganic compound	GO_BiologicalProcess-GOA_23.02.2017_10h01	0.0014	0.0053	0.00013	0.00024	[2, 5]	Group082	75	3	[ATP7A, PARK7, SLC30A1]
97501	stress response to metal ion	GO_BiologicalProcess-GOA_23.02.2017_10h01	2.7e-05	0.00016	0.00013	0.00024	[3, 5]	Group082	100	4	[ATP7A, HSPA5, PARK7, SLC30A1]
2000197	regulation of ribonucleoprotein complex localization	GO_BiologicalProcess-GOA_23.02.2017_10h01	0.0064	0.02	0.006	0.0077	[4, 5]	Group083	50	3	[IWS1, RIOK2, SUPT6H]
46831	regulation of RNA export from nucleus	GO_BiologicalProcess-GOA_23.02.2017_10h01	0.006	0.019	0.006	0.0077	[5, 6, 7, 8, 9]	Group083	36.3636	4	[IWS1, RIOK2, SUPT6H, TPR]
7568	aging	GO_BiologicalProcess-GOA_23.02.2017_10h01	0.004	0.013	0.004	0.0053	[3]	Group084	11.4551	37	[AKT1, APOD, ATG7, ATM, ATRX, CALR, CARM1, CASP7, CDK1, CHEK2, CISD2, COX1, DDC, DLD, EEF2, FZR1, GNAO1, H2AFX, IDE, IL6, ING3, LDHD, LMNA, MBD2, MIF, MSH2, MSH6, MTOR, OPA1, PDCD4, RPN2, RWDD1, SEC63, SIN3A, SMC6, SRF, TSPO]
7569	cell aging	GO_BiologicalProcess-GOA_23.02.2017_10h01	0.008	0.024	0.004	0.0053	[4]	Group084	14.4231	15	[ATM, CALR, CDK1, CHEK2, FZR1, H2AFX, ING3, LMNA, MIF, MTOR, OPA1, PDCD4, RWDD1, SMC6, SRF]
8340	determination of adult lifespan	GO_BiologicalProcess-GOA_23.02.2017_10h01	0.0032	0.011	0.0013	0.002	[3, 5]	Group085	33.3333	5	[ATM, ATRX, IDE, MSH2, MSH6]
10259	multicellular organism aging	GO_BiologicalProcess-GOA_23.02.2017_10h01	0.0013	0.005	0.0013	0.002	[4]	Group085	25.8065	8	[ATM, ATRX, CISD2, DDC, IDE, MSH2, MSH6, SEC63]
7018	microtubule-based movement	GO_BiologicalProcess-GOA_23.02.2017_10h01	7.6e-05	0.0004	7.6e-05	0.00014	[3, 4]	Group086	14.1221	37	[ACTR3, AP2A2, AP2M1, AP3B2, AP3D1, APBA1, ARMC4, BICD1, CDC42, DCTN1, DYNC1H1, GAS8, IFT46, IFT52, IFT81, IFT88, IGBP1, KIF14, KIF1A, KIF27, KIF2A, KIF4A, KIF5B, KIF9, KLC1, KPNB1, OPA1, RAB1A, RAB6A, RPGR, RSPH9, SPA17, SPG7, SUN1, TNPO1, TRAK1, TTLL6]
10970	transport along microtubule	GO_BiologicalProcess-GOA_23.02.2017_10h01	0.00054	0.0022	7.6e-05	0.00014	[5, 6]	Group086	15.9091	21	[AP3B2, AP3D1, APBA1, BICD1, CDC42, DCTN1, IFT46, IFT52, IFT81, IFT88, KIF1A, KIF4A, KIF5B, OPA1, RAB1A, RAB6A, RPGR, SPG7, SUN1, TNPO1, TRAK1]
2000234	positive regulation of rRNA processing	GO_BiologicalProcess-GOA_23.02.2017_10h01	0.00013	0.00064	0.0048	0.0063	[4, 5, 6, 7, 8, 9, 10, 11]	Group087	80	4	[RIOK2, UTP15, WDR43, WDR75]
6360	transcription from RNA polymerase I promoter	GO_BiologicalProcess-GOA_23.02.2017_10h01	0.01	0.03	0.0048	0.0063	[6, 7, 8, 9, 10]	Group087	15.942	11	[ERCC3, ERCC6, FLNA, MED1, MTOR, PHF8, RRN3, TBP, UTP15, WDR43, WDR75]
6356	regulation of transcription from RNA polymerase I promoter	GO_BiologicalProcess-GOA_23.02.2017_10h01	0.0044	0.014	0.0048	0.0063	[6, 7, 8, 9, 10, 11]	Group087	21.6216	8	[FLNA, MED1, MTOR, PHF8, RRN3, UTP15, WDR43, WDR75]
30031	cell projection assembly	GO_BiologicalProcess-GOA_23.02.2017_10h01	0.0029	0.01	2e-08	6.5e-08	[4]	Group088	10.5072	58	[ACTR3, ARF6, ARMC4, ARPC2, ATG3, ATP6V1D, ATP7A, BBS5, BCAS3, BRK1, BUD31, CAPZB, CAV1, CDC42, CDK1, CEP41, CEP83, CEP97, CKAP5, CLU, CROCC, DCDC2, DCTN1, DCTN2, DNAAF2, DYNC1H1, FLNA, FMR1, GAS8, IFT46, IFT52, IFT81, IFT88, KANK1, KIF27, MNS1, MTOR, MYLK, NCK2, NUP85, PLD1, PLK1, PLK4, POC1A, PPP2R1A, RAB5A, RAC2, ROCK1, RPGR, RSPH1, RSPH9, SLIT2, SPAG1, SRF, TAPT1, TNPO1, WASF3, WDR5]
70925	organelle assembly	GO_BiologicalProcess-GOA_23.02.2017_10h01	2.9e-07	2.9e-06	2e-08	6.5e-08	[4]	Group088	12.3342	93	[ACTR3, ARMC4, ATG13, ATG2B, ATG3, ATG9A, ATP6V1D, BBS5, BICD1, CDC20, CDK1, CEP41, CEP83, CEP97, CHEK2, CHMP5, CHMP7, CKAP5, CNOT1, CNOT2, CNOT6, CROCC, DCDC2, DCTN1, DCTN2, DDX6, DNAAF2, DYNC1H1, EIF2A, FARP2, FHOD3, FLNA, GAS8, HGS, IFT46, IFT52, IFT81, IFT88, IST1, KIF27, KIF2A, KIF4A, KIF9, KPNB1, MDN1, MEF2A, MFN2, MNS1, MRTO4, MTMR3, MYL2, MYO7A, MYOZ2, NIP7, NLE1, PAN3, PATL1, PLK1, PLK4,…
60491	regulation of cell projection assembly	GO_BiologicalProcess-GOA_23.02.2017_10h01	0.0011	0.0042	2e-08	6.5e-08	[3, 4, 5, 6]	Group088	14.2857	24	[ARF6, ARPC2, ATG3, ATP7A, BCAS3, BRK1, CAPZB, CAV1, CDC42, CEP97, CLU, CROCC, DCDC2, FMR1, IFT88, KANK1, MNS1, MTOR, PLD1, RAB5A, RAC2, SLIT2, SRF, TAPT1]
54	ribosomal subunit export from nucleus	GO_BiologicalProcess-GOA_23.02.2017_10h01	6e-06	4.1e-05	6e-06	1.3e-05	[5, 6, 8, 9, 10, 11, 12]	Group089	58.3333	7	[ABCE1, LTV1, NMD3, NUP88, RAN, RIOK2, XPO1]
55	ribosomal large subunit export from nucleus	GO_BiologicalProcess-GOA_23.02.2017_10h01	0.00081	0.0032	6e-06	1.3e-05	[6, 7, 9, 10, 11, 12, 13]	Group089	57.1429	4	[NMD3, NUP88, RAN, XPO1]
56	ribosomal small subunit export from nucleus	GO_BiologicalProcess-GOA_23.02.2017_10h01	1.1e-05	7.3e-05	6e-06	1.3e-05	[6, 7, 9, 10, 11, 12, 13]	Group089	83.3333	5	[LTV1, NUP88, RAN, RIOK2, XPO1]
6768	biotin metabolic process	GO_BiologicalProcess-GOA_23.02.2017_10h01	0.0032	0.011	5e-06	1.1e-05	[4, 5, 6, 7, 8]	Group090	33.3333	5	[ACACA, MCCC1, MCCC2, PCCA, PCCB]
6551	leucine metabolic process	GO_BiologicalProcess-GOA_23.02.2017_10h01	0.00081	0.0032	5e-06	1.1e-05	[5, 6, 8, 9]	Group090	57.1429	4	[BCAT1, IVD, MCCC1, MCCC2]
9083	branched-chain amino acid catabolic process	GO_BiologicalProcess-GOA_23.02.2017_10h01	1.7e-05	0.0001	5e-06	1.1e-05	[5, 6, 7, 8, 9]	Group090	39.1304	9	[ACAD8, BCAT1, DLD, HSD17B10, IVD, LDHD, MCCC1, MCCC2, SOAT1]
44106	cellular amine metabolic process	GO_BiologicalProcess-GOA_23.02.2017_10h01	0.00089	0.0035	0.00089	0.0014	[4, 5]	Group091	15.3285	21	[AMD1, ATP7A, CHKA, DDC, GCDH, KMO, OAZ1, PARK7, PSMD1, PSMD2, PSMD3, PSMD4, PSMD5, PSMD6, PSMD7, PSMD8, PSME4, SLC3A2, SMOX, SRM, VPS35]
6576	cellular biogenic amine metabolic process	GO_BiologicalProcess-GOA_23.02.2017_10h01	0.016	0.044	0.00089	0.0014	[5, 6]	Group091	15.625	10	[AMD1, ATP7A, CHKA, DDC, GCDH, KMO, OAZ1, SLC3A2, SMOX, SRM]
6586	indolalkylamine metabolic process	GO_BiologicalProcess-GOA_23.02.2017_10h01	0.0099	0.029	0.00089	0.0014	[5, 6, 7]	Group091	26.3158	5	[ATP7A, DDC, GCDH, KMO, SLC3A2]
6979	response to oxidative stress	GO_BiologicalProcess-GOA_23.02.2017_10h01	0.01	0.029	0.01	0.011	[3]	Group092	10.2845	47	[ACOX2, AIFM1, AKR1C3, AKT1, APOD, ARNT, ATG7, ATP7A, CDK1, CLU, COX1, ECT2, EEF2, ERCC3, ERCC6, G6PD, GNAO1, IL6, LIAS, MBL2, MELK, MSRA, NOX5, NUP93, OXR1, PARK7, PARP1, PCGF2, PCNA, PDK2, PIGU, PKD2, PNKP, PPARGC1B, PPP5C, PRDX1, PRDX3, PRDX5, PRDX6, RWDD1, SFPQ, SIN3A, SLC25A24, STK25, TRAP1, TXNL1, TXNRD1]
34599	cellular response to oxidative stress	GO_BiologicalProcess-GOA_23.02.2017_10h01	0.0056	0.018	0.01	0.011	[4]	Group092	11.6364	32	[AIFM1, AKR1C3, AKT1, ARNT, ATG7, ATP7A, CDK1, CLU, ECT2, G6PD, IL6, MELK, NUP93, OXR1, PARK7, PARP1, PCGF2, PCNA, PDK2, PKD2, PPARGC1B, PPP5C, PRDX1, PRDX3, PRDX5, RWDD1, SFPQ, SIN3A, SLC25A24, STK25, TRAP1, TXNL1]
34614	cellular response to reactive oxygen species	GO_BiologicalProcess-GOA_23.02.2017_10h01	0.0091	0.027	0.01	0.011	[5]	Group092	12.6506	21	[AIFM1, AKR1C3, AKT1, ATP7A, CDK1, CLU, ECT2, IL6, NUP93, PARK7, PCGF2, PCNA, PDK2, PKD2, PPARGC1B, PPP5C, PRDX1, PRDX3, PRDX5, STK25, TRAP1]
60	protein import into nucleus, translocation	GO_BiologicalProcess-GOA_23.02.2017_10h01	6.4e-06	4.4e-05	2.6e-05	5.1e-05	[5, 6, 7, 8, 9, 10, 11, 12]	Group093	28.5714	14	[AKR1C3, AKT1, CDK1, IL6, IPO4, IPO5, KPNB1, MED1, NUTF2, PHB2, RAN, RBM22, TNPO1, UBR5]
6607	NLS-bearing protein import into nucleus	GO_BiologicalProcess-GOA_23.02.2017_10h01	0.0039	0.013	2.6e-05	5.1e-05	[6, 7, 8, 9, 10, 11, 12]	Group093	27.2727	6	[IPO4, IPO5, KPNB1, NUP35, RERE, TNPO1]
6610	ribosomal protein import into nucleus	GO_BiologicalProcess-GOA_23.02.2017_10h01	0.004	0.013	2.6e-05	5.1e-05	[6, 7, 8, 9, 10, 11, 12]	Group093	40	4	[IPO4, IPO5, KPNB1, TNPO1]
9112	nucleobase metabolic process	GO_BiologicalProcess-GOA_23.02.2017_10h01	0.0012	0.0046	0.00043	0.00071	[4, 5, 6]	Group094	22.2222	10	[DPYD, DPYS, GMPR2, MTOR, PRPS1, RRM1, UCK2, UCKL1, UMPS, XDH]
46113	nucleobase catabolic process	GO_BiologicalProcess-GOA_23.02.2017_10h01	0.01	0.031	0.00043	0.00071	[4, 5, 6, 7]	Group094	42.8571	3	[DPYD, DPYS, XDH]
19482	beta-alanine metabolic process	GO_BiologicalProcess-GOA_23.02.2017_10h01	0.0014	0.0053	0.00043	0.00071	[4, 5, 7, 8]	Group094	75	3	[DPYD, DPYS, UPB1]
6656	phosphatidylcholine biosynthetic process	GO_BiologicalProcess-GOA_23.02.2017_10h01	0.0084	0.025	0.0023	0.0034	[5, 6, 7, 8]	Group095	19.5122	8	[ABHD3, ACSL3, CEPT1, CHEK2, CHKA, CSNK2B, LPIN2, PEMT]
6646	phosphatidylethanolamine biosynthetic process	GO_BiologicalProcess-GOA_23.02.2017_10h01	0.0044	0.014	0.0023	0.0034	[6, 7, 8]	Group095	31.25	5	[CEPT1, CHKA, LPIN2, PISD, SELENOI]
6657	CDP-choline pathway	GO_BiologicalProcess-GOA_23.02.2017_10h01	0.016	0.044	0.0023	0.0034	[6, 7, 8, 9]	Group095	37.5	3	[CEPT1, CHEK2, CHKA]
51702	interaction with symbiont	GO_BiologicalProcess-GOA_23.02.2017_10h01	0.015	0.043	8.7e-06	1.8e-05	[3, 4]	Group096	15.0685	11	[APCS, CCL4, CCNT1, CHD1, DDB1, FMR1, HDAC1, MBL2, PPIB, SMC3, STOM]
51817	modification of morphology or physiology of other organism involved in symbiotic interaction	GO_BiologicalProcess-GOA_23.02.2017_10h01	0.0021	0.0078	8.7e-06	1.8e-05	[3, 4]	Group096	15.5963	17	[AKR1C1, APCS, ATG7, CCL4, CCNT1, CHD1, FMR1, HDAC1, KPNB1, MBL2, PABPN1, PCCA, PPIB, RRAGA, SMAD3, SMC3, STOM]
1903900	regulation of viral life cycle	GO_BiologicalProcess-GOA_23.02.2017_10h01	4.5e-05	0.00025	8.7e-06	1.8e-05	[4, 5, 6]	Group096	15.7895	30	[ADAR, ADARB1, APCS, CCL4, CCNT1, CDK9, CHD1, DDB1, DDX5, FKBP6, FMR1, HDAC1, LARP1, NR5A2, POLR2A, POLR2B, POLR2C, POLR2G, PPIA, PPIB, PPIE, RSF1, SMC3, SRPK1, SRPK2, STOM, SUPT4H1, SUPT5H, TOP2A, VPS4A]
42592	homeostatic process	GO_BiologicalProcess-GOA_23.02.2017_10h01	0.006	0.019	0.005	0.0066	[3]	Group097	8.79369	156	[ABCA1, ACACA, ADAR, ADNP, AIFM1, AKR1C1, AKT1, ALDOA, AMPD2, ANK2, AP3D1, ARF1, ARNT, ATM, ATP6V0A1, ATP6V0C, ATP6V1B1, ATP6V1D, ATP7A, ATRX, BCAP31, BPNT1, BRSK2, BUD31, CALCR, CALR, CAV1, CCDC6, CCNE2, CCR1, CCT6A, CDK16, CHERP, CHP1, CLCN3, CLSTN1, CLU, CNNM2, CNOT6, CROCC, CRY1, CSK, CXCL13, CXXC1, DDB1, DERL1, DKC1, DLD, ERCC6, ERN1, ERO1B, ERP44, FAS, FBXL5, FEN1, FIS1, G6PD, GAA, GAR1, GA…
60249	anatomical structure homeostasis	GO_BiologicalProcess-GOA_23.02.2017_10h01	0.00079	0.0031	0.005	0.0066	[4]	Group097	11.7207	47	[ACACA, ALDOA, ATM, ATRX, BPNT1, CCNE2, CCT6A, CROCC, CSK, CXXC1, DKC1, ERCC6, FEN1, GAA, GAR1, GNAS, GNL3, IL6, KMT2A, NAT10, PARP1, PCNA, PNKP, PPARGC1B, PRDX1, PRDX5, RAC2, RAD50, RFC1, RFC2, RFC3, RHO, RPA1, RPA2, SERPINA3, SMC6, SMG7, SMOX, SRF, STK11, STK39, STRAP, SYK, TRAF6, UPF1, XRCC1, XRCC5]
32200	telomere organization	GO_BiologicalProcess-GOA_23.02.2017_10h01	0.00037	0.0016	0.005	0.0066	[5]	Group097	15.3846	24	[ATM, ATRX, CCNE2, CCT6A, DKC1, DOT1L, FEN1, GAR1, GNL3, NAT10, PARP1, PCNA, PNKP, RAD50, RFC1, RFC2, RFC3, RPA1, RPA2, SMC6, SMG7, UPF1, XRCC1, XRCC5]
6892	post-Golgi vesicle-mediated transport	GO_BiologicalProcess-GOA_23.02.2017_10h01	7e-05	0.00037	7e-05	0.00013	[6]	Group098	19.3878	19	[ACSL3, AP1G1, AP3B2, ARF1, CORO7, CSK, DOPEY1, EXOC1, EXOC2, EXOC4, EXOC5, GAK, GBF1, GOPC, PTGES2, RAB10, RAB14, SCFD1, VAMP2]
6893	Golgi to plasma membrane transport	GO_BiologicalProcess-GOA_23.02.2017_10h01	0.01	0.03	7e-05	0.00013	[6, 7]	Group098	17.6471	9	[ACSL3, CSK, EXOC1, EXOC2, EXOC4, EXOC5, GOPC, RAB10, VAMP2]
42996	regulation of Golgi to plasma membrane protein transport	GO_BiologicalProcess-GOA_23.02.2017_10h01	0.016	0.044	7e-05	0.00013	[4, 5, 6, 7, 8, 9]	Group098	37.5	3	[ACSL3, CSK, GOPC]
70997	neuron death	GO_BiologicalProcess-GOA_23.02.2017_10h01	0.0075	0.022	0.0075	0.0092	[4]	Group099	11.0119	37	[ADARB1, ADNP, AIFM1, AKT1, ATG7, ATM, CASP7, CDC42, CHP1, CLU, FAS, FIS1, G6PD, GSK3B, HSPA5, HYOU1, IL6, ITSN1, KIF14, LGMN, MAX, MSH2, MTOR, OXR1, PARK7, PARP1, PICALM, PIN1, PPP5C, ROCK1, SET, SRPK2, TBK1, TP53BP2, TRIM2, VPS35, ZPR1]
1901214	regulation of neuron death	GO_BiologicalProcess-GOA_23.02.2017_10h01	0.015	0.041	0.0075	0.0092	[4, 5]	Group099	10.8475	32	[ADNP, AIFM1, AKT1, ATG7, ATM, CDC42, CHP1, CLU, FIS1, G6PD, GSK3B, HYOU1, IL6, ITSN1, KIF14, LGMN, MSH2, MTOR, OXR1, PARK7, PARP1, PICALM, PIN1, PPP5C, ROCK1, SET, SRPK2, TBK1, TP53BP2, TRIM2, VPS35, ZPR1]
1901216	positive regulation of neuron death	GO_BiologicalProcess-GOA_23.02.2017_10h01	0.0093	0.027	0.0075	0.0092	[4, 5, 6]	Group099	15.5844	12	[AIFM1, ATM, CDC42, CLU, FIS1, GSK3B, MTOR, PARP1, PICALM, PIN1, SRPK2, TP53BP2]
32200	telomere organization	GO_BiologicalProcess-GOA_23.02.2017_10h01	0.00037	0.0016	2e-08	6.6e-08	[5]	Group100	15.3846	24	[ATM, ATRX, CCNE2, CCT6A, DKC1, DOT1L, FEN1, GAR1, GNL3, NAT10, PARP1, PCNA, PNKP, RAD50, RFC1, RFC2, RFC3, RPA1, RPA2, SMC6, SMG7, UPF1, XRCC1, XRCC5]
6260	DNA replication	GO_BiologicalProcess-GOA_23.02.2017_10h01	1.4e-08	1.9e-07	2e-08	6.6e-08	[5, 6, 7]	Group100	16.3636	54	[ALYREF, ATG7, ATM, ATRX, BAZ1A, BRIP1, CALR, CCNE2, CDC42, CDK1, CDK9, CHEK2, DSCC1, FEN1, GRWD1, GTPBP4, IL6, ING4, KAT5, KAT7, KIN, MCM2, MCM3, MCM5, MCM6, MCMBP, NUP98, ORC1, PARP1, PARP2, PCNA, PNKP, PPP2R1A, PURA, RAD50, RBBP4, RBBP8, RBMS1, RFC1, RFC2, RFC3, RPA1, RPA2, RRM1, SET, SIN3A, SMC1A, SMC3, SSRP1, THOC1, TOP1, TOP3A, UPF1, ZPR1]
6261	DNA-dependent DNA replication	GO_BiologicalProcess-GOA_23.02.2017_10h01	1.8e-06	1.4e-05	2e-08	6.6e-08	[6, 7, 8]	Group100	18.8312	29	[ALYREF, ATG7, ATRX, BAZ1A, CCNE2, CDK9, CHEK2, DSCC1, FEN1, MCM2, MCM3, MCM5, MCM6, MCMBP, ORC1, PARP1, PARP2, PCNA, PNKP, PURA, RFC1, RFC2, RFC3, RPA1, SMC1A, SMC3, THOC1, UPF1, ZPR1]
43467	regulation of generation of precursor metabolites and energy	GO_BiologicalProcess-GOA_23.02.2017_10h01	0.012	0.034	1.4e-05	3e-05	[4, 5]	Group101	14.1414	14	[AKT1, ARNT, ATP7A, CDK1, FBP1, GSK3B, MTCH2, MTOR, PARK7, PASK, PPP1CB, STK39, TRAP1, VCP]
46034	ATP metabolic process	GO_BiologicalProcess-GOA_23.02.2017_10h01	8.9e-05	0.00046	1.4e-05	3e-05	[7, 8, 9, 10]	Group101	14.0152	37	[AK2, ALDOA, ALDOC, AMPD2, ARNT, ATP5L, ATP5O, ATP6V0A1, ATP6V1B1, ATP7A, CCNI, CDK1, COQ9, COX1, COX15, COX5A, DLD, DNM1L, FBP1, HK2, KIF2A, LDHD, MSH2, MTCH2, NADK, OLA1, PARK7, PARP1, PGK1, PGM1, PMPCB, SDHA, SURF1, TSPO, UQCRB, UQCRC2, VCP]
1903578	regulation of ATP metabolic process	GO_BiologicalProcess-GOA_23.02.2017_10h01	0.011	0.034	1.4e-05	3e-05	[7, 8, 9, 10, 11]	Group101	16.3934	10	[ARNT, ATP7A, CDK1, DNM1L, FBP1, MTCH2, PARK7, PARP1, TSPO, VCP]
70584	mitochondrion morphogenesis	GO_BiologicalProcess-GOA_23.02.2017_10h01	0.018	0.049	0.00082	0.0013	[4, 5, 6]	Group102	22.7273	5	[DNM1L, FIS1, NUBPL, OPA1, SUPV3L1]
1904579	cellular response to thapsigargin	GO_BiologicalProcess-GOA_23.02.2017_10h01	0.0014	0.0053	0.00082	0.0013	[5, 6]	Group102	75	3	[CLU, DNM1L, FIS1]
43653	mitochondrial fragmentation involved in apoptotic process	GO_BiologicalProcess-GOA_23.02.2017_10h01	0.0026	0.009	0.00082	0.0013	[6, 7]	Group102	44.4444	4	[ATG3, DNM1L, FIS1, VPS35]
1901976	regulation of cell cycle checkpoint	GO_BiologicalProcess-GOA_23.02.2017_10h01	0.011	0.033	0.0084	0.01	[3, 4, 5, 6, 7]	Group103	20	7	[AKT1, CHEK2, CRY1, CUL4A, RPA2, THOC1, TPR]
2000001	regulation of DNA damage checkpoint	GO_BiologicalProcess-GOA_23.02.2017_10h01	0.0044	0.014	0.0084	0.01	[4, 5, 6, 7, 8, 9]	Group103	31.25	5	[CHEK2, CRY1, CUL4A, RPA2, THOC1]
6975	DNA damage induced protein phosphorylation	GO_BiologicalProcess-GOA_23.02.2017_10h01	0.016	0.044	0.0084	0.01	[5, 7, 8]	Group103	37.5	3	[ATM, CHEK2, CRY1]
42274	ribosomal small subunit biogenesis	GO_BiologicalProcess-GOA_23.02.2017_10h01	1.7e-05	0.0001	1.3e-06	3.3e-06	[4, 5]	Group104	23.8806	16	[DIEXF, LTV1, MPHOSPH10, NAT10, NOC4L, NOP14, PWP2, RCL1, RIOK2, TBL3, TSR1, UTP18, UTP20, UTP3, WDR3, WDR46]
462	maturation of SSU-rRNA from tricistronic rRNA transcript (SSU-rRNA, 5.8S rRNA, LSU-rRNA)	GO_BiologicalProcess-GOA_23.02.2017_10h01	6.9e-06	4.7e-05	1.3e-06	3.3e-06	[6, 7, 9, 10, 11]	Group104	32.4324	12	[DIEXF, NOC4L, NOP14, PWP2, RCL1, TBL3, TSR1, UTP18, UTP20, UTP3, WDR3, WDR46]
479	endonucleolytic cleavage of tricistronic rRNA transcript (SSU-rRNA, 5.8S rRNA, LSU-rRNA)	GO_BiologicalProcess-GOA_23.02.2017_10h01	0.00026	0.0011	1.3e-06	3.3e-06	[7, 8, 9, 10, 11, 12]	Group104	42.8571	6	[BOP1, NOL9, NOP14, RCL1, TSR1, UTP20]
16050	vesicle organization	GO_BiologicalProcess-GOA_23.02.2017_10h01	0.0007	0.0028	0.00028	0.00049	[4]	Group105	11.8557	46	[ABCA1, AP1G1, AP2M1, AP3D1, ARF1, C2CD5, CALR, CAV1, CHMP5, CHMP7, CLCN3, DOC2A, EVI5, EXOC8, GBF1, GOSR1, HGS, IST1, KIF5B, LMAN1, MYO7A, NSF, PICALM, PPP6R3, PTGES2, RAB1A, RAB7A, SAMD9, SAR1B, SCFD1, SEC13, SNX2, SNX32, STAM, STX12, STX5, TBPL1, TFG, TMED2, TMF1, TYRP1, USO1, VAMP2, VPS16, VPS18, VPS4A]
16197	endosomal transport	GO_BiologicalProcess-GOA_23.02.2017_10h01	0.00074	0.003	0.00028	0.00049	[4]	Group105	12.8205	35	[ABCA1, AP1G1, AP3D1, ARF1, CHMP5, CHMP7, CORO7, DCTN1, DNM1L, DOPEY1, DPY30, EVI5, GBF1, GCC2, GOSR1, HGS, MTMR2, PICALM, PTGES2, RAB10, RAB14, RAB5A, RAB6A, RAB7A, SCRIB, SCYL2, SNX18, SNX2, STAM, STX5, TRAK1, VPS16, VPS18, VPS35, VPS4A]
16482	cytosolic transport	GO_BiologicalProcess-GOA_23.02.2017_10h01	0.017	0.048	0.00028	0.00049	[4, 5]	Group105	12.4138	18	[AP1G1, CORO7, DCTN1, DOPEY1, EVI5, GAK, GBF1, GCC2, GOSR1, MTMR2, PTGES2, RAB14, RAB5A, RAB6A, RAB7A, SNX2, STX5, VPS35]
6895	Golgi to endosome transport	GO_BiologicalProcess-GOA_23.02.2017_10h01	0.015	0.042	0.00028	0.00049	[5, 6, 7]	Group105	23.8095	5	[CORO7, DOPEY1, GBF1, PTGES2, RAB14]
1825	blastocyst formation	GO_BiologicalProcess-GOA_23.02.2017_10h01	0.0059	0.018	0.012	0.013	[3, 4, 5, 9]	Group106	22.5806	7	[CNOT2, CNOT3, CTR9, KDM4C, MFN2, NLE1, SRF]
1824	blastocyst development	GO_BiologicalProcess-GOA_23.02.2017_10h01	0.00093	0.0036	0.012	0.013	[3, 8]	Group106	19.403	13	[CNOT2, CNOT3, CTR9, DAD1, KDM4C, MFN2, NLE1, PRPF19, RBBP8, RTF1, SRF, XAB2, ZPR1]
43009	chordate embryonic development	GO_BiologicalProcess-GOA_23.02.2017_10h01	0.012	0.035	0.012	0.013	[6]	Group106	9.75207	59	[ADAR, AKT1, APBA1, ARNT, ATM, ATP7A, BIRC6, BRK1, BTF3, C21orf33, CNOT2, CNOT3, CTR9, CUL4A, DAD1, DLG1, FKBP8, GNAS, IFT52, KDM4C, LIAS, MAPK8IP3, MED1, MFN2, MSH2, NIPBL, NLE1, NMT1, PCGF2, PCSK5, PHGDH, PIGU, PKD2, PLK4, PRMT1, PRPF19, PTPRR, RBBP8, RBPJ, RIC8A, RRN3, RTF1, SCRIB, SIN3A, SLC30A1, SMAD3, SMAD4, SMOX, SRF, SSBP3, STK4, SYF2, TAPT1, TMED2, TRAF6, UBE2A, WDTC1, XAB2, ZPR1]
1701	in utero embryonic development	GO_BiologicalProcess-GOA_23.02.2017_10h01	2.6e-05	0.00015	0.012	0.013	[7]	Group106	13.5447	47	[ADAR, AKT1, APBA1, ARNT, ATP7A, BIRC6, BRK1, BTF3, C21orf33, CNOT2, CNOT3, CTR9, CUL4A, DAD1, KDM4C, MAPK8IP3, MED1, MFN2, MSH2, NLE1, NMT1, PCGF2, PIGU, PKD2, PLK4, PRMT1, PRPF19, PTPRR, RBBP8, RBPJ, RIC8A, RRN3, RTF1, SIN3A, SLC30A1, SMAD3, SMAD4, SMOX, SRF, STK4, SYF2, TAPT1, TMED2, UBE2A, WDTC1, XAB2, ZPR1]
8625	extrinsic apoptotic signaling pathway via death domain receptors	GO_BiologicalProcess-GOA_23.02.2017_10h01	0.016	0.045	0.0067	0.0085	[5, 6, 7, 8]	Group107	13.9785	13	[BEX3, DDX47, ETFA, ETFB, FAF1, FAS, HMGB2, IL6, MADD, MKL1, PARK7, STK4, TMBIM1]
1902041	regulation of extrinsic apoptotic signaling pathway via death domain receptors	GO_BiologicalProcess-GOA_23.02.2017_10h01	0.01	0.03	0.0067	0.0085	[6, 7, 8, 9]	Group107	15.942	11	[ETFA, ETFB, FAF1, FAS, HMGB2, IL6, MADD, MKL1, PARK7, STK4, TMBIM1]
32483	regulation of Rab protein signal transduction	GO_BiologicalProcess-GOA_23.02.2017_10h01	0.01	0.031	0.0067	0.0085	[7, 8, 9]	Group107	42.8571	3	[ETFA, ETFB, MADD]
33539	fatty acid beta-oxidation using acyl-CoA dehydrogenase	GO_BiologicalProcess-GOA_23.02.2017_10h01	0.0026	0.009	0.0067	0.0085	[7, 8, 9, 10, 11]	Group107	44.4444	4	[ACADM, ETFA, ETFB, GCDH]
60491	regulation of cell projection assembly	GO_BiologicalProcess-GOA_23.02.2017_10h01	0.0011	0.0042	9.4e-06	1.9e-05	[3, 4, 5, 6]	Group108	14.2857	24	[ARF6, ARPC2, ATG3, ATP7A, BCAS3, BRK1, CAPZB, CAV1, CDC42, CEP97, CLU, CROCC, DCDC2, FMR1, IFT88, KANK1, MNS1, MTOR, PLD1, RAB5A, RAC2, SLIT2, SRF, TAPT1]
19079	viral genome replication	GO_BiologicalProcess-GOA_23.02.2017_10h01	0.00017	0.00083	9.4e-06	1.9e-05	[4, 5, 6]	Group108	17.6991	20	[ADAR, ADARB1, CDC42, DDB1, DDX5, FKBP6, FMR1, LARP1, NR5A2, PI4KA, PPIA, PPIB, PPIE, RAB5A, SRPK1, SRPK2, STOM, SUPT5H, TOP2A, VCP]
51489	regulation of filopodium assembly	GO_BiologicalProcess-GOA_23.02.2017_10h01	0.011	0.032	9.4e-06	1.9e-05	[4, 5, 6, 7]	Group108	18.6047	8	[ARF6, BCAS3, CAPZB, CDC42, CLU, FMR1, RAB5A, SRF]
39694	viral RNA genome replication	GO_BiologicalProcess-GOA_23.02.2017_10h01	0.0094	0.028	9.4e-06	1.9e-05	[3, 5, 6, 7, 8]	Group108	23.0769	6	[CDC42, FMR1, PI4KA, RAB5A, SUPT5H, TOP2A]
6464	cellular protein modification process	GO_BiologicalProcess-GOA_23.02.2017_10h01	1.8e-10	4.2e-09	1.8e-10	8.5e-10	[5, 6]	Group109	9.5716	391	[AAAS, AAK1, ABCA1, ACE, ACSL1, ADAR, ADARB1, ADH5, ADNP, ADRM1, AKT1, AMBP, ANAPC4, ANAPC7, ARIH2, ARNT, ART1, ASH2L, ATG3, ATG7, ATM, ATP7A, ATRX, BCCIP, BIRC6, BIRC7, BRAP, BRD7, BRIP1, BRPF1, BRSK2, BTBD2, BUB1, BUD31, C21orf33, CAB39, CAND1, CARM1, CAV1, CCDC6, CCL4, CCNB3, CCNE2, CCNL2, CCNT1, CCR1, CDC16, CDC20, CDC23, CDC27, CDC37, CDC42, CDC42BPA, CDC73, CDK1, CDK16, CDK9, CEP41, CHD3, C…
16570	histone modification	GO_BiologicalProcess-GOA_23.02.2017_10h01	4.1e-09	6.7e-08	1.8e-10	8.5e-10	[5, 6, 7]	Group109	15.0538	70	[ASH2L, ATM, ATRX, BRD7, BRPF1, CARM1, CDC73, CDK1, CDK9, CHD3, CTCF, CTR9, CXXC1, DDB1, DMAP1, DOT1L, DPY30, ELP3, EPC1, FMR1, HCFC1, HDAC1, HUWE1, ING3, ING4, IWS1, JMJD6, KAT5, KAT7, KDM4C, KMT2A, LEO1, MTA3, NIPBL, NOC2L, NUP98, PADI2, PCGF2, PHB, PHF8, PKN1, PPM1F, PPP5C, PRMT1, RBBP4, RCOR1, RIOX1, RNF20, RTF1, SAP18, SET, SF3B3, SFPQ, SIN3A, SKP1, SMAD4, SUPT6H, SUZ12, TADA3, TAF12, TAF5, …
18193	peptidyl-amino acid modification	GO_BiologicalProcess-GOA_23.02.2017_10h01	3e-06	2.3e-05	1.8e-10	8.5e-10	[6, 7]	Group109	10.6416	136	[AAAS, ACE, ADH5, ADNP, AKT1, ARNT, ASH2L, ATM, ATP7A, ATRX, BRD7, BRPF1, BRSK2, C21orf33, CAB39, CARM1, CAV1, CDC37, CDC42, CDK1, CEP41, CHEK2, CLK2, COQ7, CSK, CSNK2B, CTCF, CTR9, CUX1, CXXC1, DAD1, DDOST, DMAP1, DOHH, DOT1L, DPY30, EEF2, ELP3, EPC1, ERCC6, ERN1, FGR, FKBP4, FKBP6, FKBP8, GNL3, GSK3B, HCFC1, IL6, ING3, ING4, IQGAP1, IWS1, JMJD6, KAT5, KAT7, KDM4C, KMT2A, LMAN1, LRP8, MAGT1, MEL…
18205	peptidyl-lysine modification	GO_BiologicalProcess-GOA_23.02.2017_10h01	4.3e-06	3.1e-05	1.8e-10	8.5e-10	[7, 8]	Group109	13.7405	54	[AAAS, ARNT, ASH2L, ATP7A, ATRX, BRD7, BRPF1, CTCF, CTR9, CXXC1, DMAP1, DOHH, DOT1L, DPY30, ELP3, EPC1, GNL3, HCFC1, ING3, ING4, IWS1, JMJD6, KAT5, KAT7, KDM4C, KMT2A, NOC2L, NUP35, NUP85, NUP88, NUP93, NUP98, PARK7, PCGF2, PCNA, RTF1, SAE1, SENP1, SET, SF3B3, SIN3A, SMAD4, SUPT6H, TADA3, TAF12, TAF5, TAF7, TOP1, TOP2A, TPR, VDAC2, WBP2, WDR5, WDR61]
19058	viral life cycle	GO_BiologicalProcess-GOA_23.02.2017_10h01	1.3e-08	1.9e-07	1.3e-08	4.5e-08	[4, 5]	Group110	14.5492	71	[AAAS, ACE, ADAR, ADARB1, ALYREF, APCS, CAV1, CCL4, CCNT1, CD46, CDC42, CDK9, CHD1, CHMP5, CHMP7, DDB1, DDX5, DDX6, DERL1, EIF3A, EIF3B, EIF3D, EIF3F, EIF3G, EIF3L, FKBP6, FMR1, HDAC1, IDE, IST1, KPNB1, LARP1, NR5A2, NUP35, NUP85, NUP88, NUP93, NUP98, PCSK5, PI4KA, POLR2A, POLR2B, POLR2C, POLR2G, PPIA, PPIB, PPIE, PTBP1, RAB1A, RAB5A, RAB7A, RAN, RPL14, RSF1, RSL24D1, SMC3, SRPK1, SRPK2, STOM, SU…
19080	viral gene expression	GO_BiologicalProcess-GOA_23.02.2017_10h01	0.00078	0.0031	1.3e-08	4.5e-08	[3, 4, 5, 6]	Group110	13.7931	28	[AAAS, CCL4, CCNT1, CDK9, CHD1, EIF3A, EIF3B, EIF3D, EIF3F, EIF3G, EIF3L, HDAC1, NUP35, NUP85, NUP88, NUP93, NUP98, POLR2A, POLR2B, POLR2C, POLR2G, PTBP1, RPL14, RSF1, RSL24D1, SUPT4H1, SUPT5H, TPR]
46782	regulation of viral transcription	GO_BiologicalProcess-GOA_23.02.2017_10h01	0.0033	0.011	1.3e-08	4.5e-08	[5, 6, 7, 8, 9]	Group110	17.6471	12	[CCL4, CCNT1, CDK9, CHD1, HDAC1, POLR2A, POLR2B, POLR2C, POLR2G, RSF1, SUPT4H1, SUPT5H]
50434	positive regulation of viral transcription	GO_BiologicalProcess-GOA_23.02.2017_10h01	0.001	0.0039	1.3e-08	4.5e-08	[5, 6, 7, 8, 9, 10]	Group110	22.7273	10	[CCNT1, CDK9, CHD1, POLR2A, POLR2B, POLR2C, POLR2G, RSF1, SUPT4H1, SUPT5H]
1901658	glycosyl compound catabolic process	GO_BiologicalProcess-GOA_23.02.2017_10h01	0.0072	0.022	0.0019	0.0028	[4, 5]	Group111	20	8	[AHCY, DPYD, DPYS, GBA2, NT5C3A, UPB1, UPP1, UPP2]
46113	nucleobase catabolic process	GO_BiologicalProcess-GOA_23.02.2017_10h01	0.01	0.031	0.0019	0.0028	[4, 5, 6, 7]	Group111	42.8571	3	[DPYD, DPYS, XDH]
6213	pyrimidine nucleoside metabolic process	GO_BiologicalProcess-GOA_23.02.2017_10h01	0.0023	0.0083	0.0019	0.0028	[5, 6, 7]	Group111	19.2982	11	[DPYD, DPYS, ERH, NME7, NT5C3A, UCK2, UCKL1, UMPS, UPB1, UPP1, UPP2]
19482	beta-alanine metabolic process	GO_BiologicalProcess-GOA_23.02.2017_10h01	0.0014	0.0053	0.0019	0.0028	[4, 5, 7, 8]	Group111	75	3	[DPYD, DPYS, UPB1]
42274	ribosomal small subunit biogenesis	GO_BiologicalProcess-GOA_23.02.2017_10h01	1.7e-05	0.0001	6.2e-10	2.3e-09	[4, 5]	Group112	23.8806	16	[DIEXF, LTV1, MPHOSPH10, NAT10, NOC4L, NOP14, PWP2, RCL1, RIOK2, TBL3, TSR1, UTP18, UTP20, UTP3, WDR3, WDR46]
16072	rRNA metabolic process	GO_BiologicalProcess-GOA_23.02.2017_10h01	2.9e-10	6.3e-09	6.2e-10	2.3e-09	[6, 7, 8]	Group112	17.8344	56	[BOP1, DDX21, DDX47, DDX51, DIEXF, DIS3, DKC1, EBNA1BP2, GAR1, GTPBP4, IMP4, LTV1, MDN1, MPHOSPH10, MRTO4, MTOR, NAT10, NOC4L, NOL6, NOL9, NOP14, NOP2, NOP56, NOP58, NSA2, PA2G4, PAPD5, PDCD11, PELO, PIN4, PNO1, PWP2, RCL1, RIOK2, RIOK3, RPF1, RPF2, RPL14, RRN3, RSL24D1, TBL3, TEX10, TSR1, UTP15, UTP18, UTP20, UTP3, WBP11, WDR12, WDR18, WDR3, WDR37, WDR43, WDR46, WDR75, XRN2]
6364	rRNA processing	GO_BiologicalProcess-GOA_23.02.2017_10h01	4.6e-11	1.2e-09	6.2e-10	2.3e-09	[5, 7, 8, 9]	Group112	19.2727	53	[BOP1, DDX21, DDX47, DDX51, DIEXF, DIS3, DKC1, EBNA1BP2, GAR1, GTPBP4, IMP4, LTV1, MDN1, MPHOSPH10, MRTO4, NAT10, NOC4L, NOL6, NOL9, NOP14, NOP2, NOP56, NOP58, NSA2, PA2G4, PAPD5, PDCD11, PIN4, PNO1, PWP2, RCL1, RIOK2, RIOK3, RPF1, RPF2, RPL14, RSL24D1, TBL3, TEX10, TSR1, UTP15, UTP18, UTP20, UTP3, WBP11, WDR12, WDR18, WDR3, WDR37, WDR43, WDR46, WDR75, XRN2]
462	maturation of SSU-rRNA from tricistronic rRNA transcript (SSU-rRNA, 5.8S rRNA, LSU-rRNA)	GO_BiologicalProcess-GOA_23.02.2017_10h01	6.9e-06	4.7e-05	6.2e-10	2.3e-09	[6, 7, 9, 10, 11]	Group112	32.4324	12	[DIEXF, NOC4L, NOP14, PWP2, RCL1, TBL3, TSR1, UTP18, UTP20, UTP3, WDR3, WDR46]
1903076	regulation of protein localization to plasma membrane	GO_BiologicalProcess-GOA_23.02.2017_10h01	0.015	0.043	0.0038	0.0052	[5, 6, 7]	Group113	15.0685	11	[ACSL3, AKT1, AP2M1, ARF6, CSK, DLG1, GOPC, KIF5B, RER1, TMBIM1, VPS4A]
6893	Golgi to plasma membrane transport	GO_BiologicalProcess-GOA_23.02.2017_10h01	0.01	0.03	0.0038	0.0052	[6, 7]	Group113	17.6471	9	[ACSL3, CSK, EXOC1, EXOC2, EXOC4, EXOC5, GOPC, RAB10, VAMP2]
42996	regulation of Golgi to plasma membrane protein transport	GO_BiologicalProcess-GOA_23.02.2017_10h01	0.016	0.044	0.0038	0.0052	[4, 5, 6, 7, 8, 9]	Group113	37.5	3	[ACSL3, CSK, GOPC]
90003	regulation of establishment of protein localization to plasma membrane	GO_BiologicalProcess-GOA_23.02.2017_10h01	0.01	0.03	0.0038	0.0052	[5, 6, 7, 8]	Group113	17.6471	9	[ACSL3, AKT1, ARF6, CSK, DLG1, GOPC, KIF5B, RER1, TMBIM1]
43414	macromolecule methylation	GO_BiologicalProcess-GOA_23.02.2017_10h01	2e-06	1.6e-05	2e-06	4.7e-06	[3, 4, 5]	Group114	15.1515	45	[ASH2L, ASZ1, ATRX, CARM1, CMTR1, CTCF, CTR9, CXXC1, DDX4, DMAP1, DOT1L, DPY30, EEF1A1, EEF2, ETFB, FKBP6, FTSJ1, GNAS, GSK3B, HSD17B10, ICMT, IWS1, KDM4C, KIN, KMT2A, MAEL, MBD2, MTRR, NOP2, NSUN2, NUP98, PARP1, PRMT1, RAB6A, RNF20, RTF1, SMAD4, SNRPD3, SUPT6H, SUZ12, TDRD9, TRMT5, VCP, WDR5, WDR61]
6479	protein methylation	GO_BiologicalProcess-GOA_23.02.2017_10h01	0.00024	0.0011	2e-06	4.7e-06	[4, 5, 6, 7, 8]	Group114	14.8148	28	[ASH2L, ATRX, CARM1, CTCF, CTR9, CXXC1, DOT1L, DPY30, EEF1A1, EEF2, ETFB, ICMT, IWS1, KDM4C, KIN, KMT2A, NUP98, PRMT1, RAB6A, RNF20, RTF1, SMAD4, SNRPD3, SUPT6H, SUZ12, VCP, WDR5, WDR61]
6306	DNA methylation	GO_BiologicalProcess-GOA_23.02.2017_10h01	0.00023	0.001	2e-06	4.7e-06	[4, 5, 6, 7, 8, 9]	Group114	21.2121	14	[ASZ1, ATRX, CTCF, DDX4, DMAP1, FKBP6, GNAS, GSK3B, KMT2A, MAEL, MBD2, MTRR, PARP1, TDRD9]
16571	histone methylation	GO_BiologicalProcess-GOA_23.02.2017_10h01	0.0045	0.014	2e-06	4.7e-06	[5, 6, 7, 8, 9]	Group114	13.6986	20	[ASH2L, ATRX, CARM1, CTCF, CTR9, CXXC1, DOT1L, DPY30, IWS1, KDM4C, KMT2A, NUP98, PRMT1, RNF20, RTF1, SMAD4, SUPT6H, SUZ12, WDR5, WDR61]
51129	negative regulation of cellular component organization	GO_BiologicalProcess-GOA_23.02.2017_10h01	0.0022	0.008	2.8e-10	1.2e-09	[3, 4, 5]	Group115	10.2874	68	[ACE, AKT1, AP2M1, APOD, ARF6, ATG3, ATG7, ATM, ATRX, BCAS3, BUB1, BUD31, CAPZB, CARM1, CAV1, CDC42, CEP97, CLU, CSK, CXXC1, DNM1L, ESPL1, FHOD3, FKBP4, GAK, GOPC, GSK3B, IFRD1, IL6, KANK1, KDM4C, KIF14, LMNA, MTMR2, NAT10, NOC2L, NUBP2, OPA1, PARK7, PARP1, PHF8, PICALM, PLK1, RAB7A, RAD21, RAD50, RHOA, RIOK3, ROCK1, SACS, SCFD1, SET, SIN3A, SLIT2, SMAD4, SUPT6H, TAF7, TEX14, TMBIM1, TMOD1, TPR, …
33043	regulation of organelle organization	GO_BiologicalProcess-GOA_23.02.2017_10h01	1.1e-11	3.5e-10	2.8e-10	1.2e-09	[4, 5]	Group115	12.4105	156	[ACTR3, AKT1, ANAPC4, ANK1, ARF1, ARF6, ARIH2, ARPC2, ARPC3, ARPC4, ATG13, ATG3, ATG7, ATM, ATRX, BCAS3, BRD7, BRK1, BUB1, BUD31, C21orf33, C2CD5, CALR, CAPZB, CCT6A, CDC16, CDC20, CDC23, CDC27, CDC37, CDC42, CDK9, CEP97, CHMP5, CLU, CNOT1, CNOT2, CNOT6, CROCC, CTCF, CTR9, DCDC2, DCTN1, DDHD1, DKC1, DLG1, DNM1L, ESPL1, EVI5, FEN1, FHOD3, FIS1, FKBP4, FMR1, FZR1, GNL3, GSK3B, HK2, HUWE1, IFT88, IL…
10639	negative regulation of organelle organization	GO_BiologicalProcess-GOA_23.02.2017_10h01	0.002	0.0074	2.8e-10	1.2e-09	[4, 5, 6]	Group115	11.5819	41	[AKT1, ATG7, ATM, ATRX, BUB1, CAPZB, CEP97, CLU, DNM1L, ESPL1, FHOD3, FKBP4, IL6, KANK1, KDM4C, LMNA, NAT10, NOC2L, NUBP2, OPA1, PARP1, PHF8, PLK1, RAB7A, RAD21, RAD50, SCFD1, SET, SIN3A, SLIT2, SMAD4, SUPT6H, TAF7, TEX14, TMOD1, TPR, TSPO, UBR5, VAT1, XRCC1, XRCC5]
2001251	negative regulation of chromosome organization	GO_BiologicalProcess-GOA_23.02.2017_10h01	0.00014	0.00069	2.8e-10	1.2e-09	[5, 6, 7]	Group115	17.5	21	[ATM, ATRX, BUB1, ESPL1, KDM4C, NAT10, NOC2L, PARP1, PHF8, PLK1, RAD21, RAD50, SET, SIN3A, SUPT6H, TAF7, TEX14, TPR, UBR5, XRCC1, XRCC5]
44089	positive regulation of cellular component biogenesis	GO_BiologicalProcess-GOA_23.02.2017_10h01	1.9e-05	0.00011	4.4e-05	8.4e-05	[2, 3, 4]	Group116	12.426	63	[ACTR3, ADNP, ARF1, ARF6, ARPC2, ARPC3, ARPC4, ATM, ATP7A, BCAS3, BRK1, BUD31, CAND1, CAV1, CDC42, CLSTN1, CLU, CNOT1, CNOT2, CNOT6, CROCC, CUL4A, CXCL13, DCTN1, DDB1, DLG1, ERCC3, FAF1, FAS, FMR1, GSK3B, HGS, IDE, IQGAP1, MNS1, MTOR, NCK2, NCKAP1L, PAN3, PARP1, PKN1, PLK4, PPM1F, RAB7A, RAC2, RBX1, RHOA, RIOK2, ROCK1, RPA1, RPA2, SMAD3, SORBS3, SRF, STAM, STUB1, TAPT1, TPR, UTP15, VCP, VPS4A, WD…
31334	positive regulation of protein complex assembly	GO_BiologicalProcess-GOA_23.02.2017_10h01	0.0041	0.013	4.4e-05	8.4e-05	[3, 4, 5, 6, 7]	Group116	12.0968	30	[ACTR3, ARF1, ARF6, ARPC2, ARPC3, ARPC4, BRK1, CAND1, CLU, CUL4A, CXCL13, DCTN1, DDB1, DLG1, ERCC3, FAF1, FAS, GSK3B, IDE, MTOR, NCK2, NCKAP1L, PARP1, PKN1, RBX1, RPA1, RPA2, SRF, STUB1, VCP]
51495	positive regulation of cytoskeleton organization	GO_BiologicalProcess-GOA_23.02.2017_10h01	0.017	0.046	4.4e-05	8.4e-05	[5, 6, 7]	Group116	11.4833	24	[ACTR3, ARF1, ARF6, ARPC2, ARPC3, ARPC4, BCAS3, BRK1, BUD31, CDC42, DCTN1, DLG1, MTOR, NCK2, NCKAP1L, PFDN2, PKN1, PLK4, POC1A, PPM1F, RHOA, SMAD3, SORBS3, WDR1]
48013	ephrin receptor signaling pathway	GO_BiologicalProcess-GOA_23.02.2017_10h01	0.015	0.042	4.4e-05	8.4e-05	[6, 7, 8]	Group116	14.1304	13	[ACTR3, AP2A2, AP2M1, ARPC2, ARPC3, ARPC4, CDC42, ITSN1, NCK2, PKN1, RBPJ, RHOA, ROCK1]
6081	cellular aldehyde metabolic process	GO_BiologicalProcess-GOA_23.02.2017_10h01	0.00047	0.0019	0.00038	0.00063	[3]	Group117	17.3077	18	[ADH5, AGXT2, AKR1C1, AKR1C3, AMT, DLD, G6PD, GCSH, GLDC, LDHD, LIAS, PARK7, PDXK, PGD, PGM2, PHGDH, PNPO, TKT]
19321	pentose metabolic process	GO_BiologicalProcess-GOA_23.02.2017_10h01	0.0077	0.023	0.00038	0.00063	[5, 6]	Group117	27.7778	5	[DHDH, G6PD, PGD, PHGDH, TKT]
6098	pentose-phosphate shunt	GO_BiologicalProcess-GOA_23.02.2017_10h01	0.018	0.049	0.00038	0.00063	[5, 6, 8, 9, 10, 11]	Group117	22.7273	5	[G6PD, PGD, PGM2, PHGDH, TKT]
9051	pentose-phosphate shunt, oxidative branch	GO_BiologicalProcess-GOA_23.02.2017_10h01	0.0034	0.011	0.00038	0.00063	[5, 6, 7, 8, 9, 10, 11, 12]	Group117	60	3	[G6PD, PGD, PHGDH]
22613	ribonucleoprotein complex biogenesis	GO_BiologicalProcess-GOA_23.02.2017_10h01	7.5e-26	4.9e-23	4.3e-25	1.3e-23	[3]	Group118	21.9713	107	[AAMP, ABCE1, ADAR, AGO2, ATM, BICD1, BOP1, CDC73, CELF2, CLP1, CNOT1, CNOT2, CNOT6, DDX1, DDX21, DDX23, DDX31, DDX47, DDX51, DDX6, DENR, DIEXF, DIS3, DKC1, DYNC1H1, EBNA1BP2, EIF2A, EIF3A, EIF3B, EIF3C, EIF3D, EIF3E, EIF3F, EIF3G, EIF3H, EIF3I, EIF3K, EIF3L, GAR1, GTPBP4, IMP4, LTV1, MDN1, MPHOSPH10, MRTO4, NAT10, NIP7, NLE1, NMD3, NOC2L, NOC4L, NOL6, NOL9, NOP14, NOP2, NOP56, NOP58, NSA2, NUP88…
71826	ribonucleoprotein complex subunit organization	GO_BiologicalProcess-GOA_23.02.2017_10h01	1.5e-14	7.3e-13	4.3e-25	1.3e-23	[4]	Group118	23.0769	54	[ADAR, AGO2, ATM, BICD1, CDC73, CELF2, CLP1, CNOT1, CNOT2, CNOT6, DDX1, DDX23, DDX6, DENR, DYNC1H1, EIF2A, EIF3A, EIF3B, EIF3C, EIF3D, EIF3E, EIF3F, EIF3G, EIF3H, EIF3I, EIF3K, EIF3L, KIF5B, KLC1, MDN1, MRTO4, NIP7, NLE1, PAN3, PATL1, PELO, PPAN, PRPF19, PRPF3, PUM2, PWP2, RBM22, RBM5, RC3H1, RPF1, RPF2, RSL24D1, SF3A3, SF3B1, SNRPD3, SRPK1, SRPK2, STRAP, TSR1]
22618	ribonucleoprotein complex assembly	GO_BiologicalProcess-GOA_23.02.2017_10h01	9.9e-14	4.4e-12	4.3e-25	1.3e-23	[4, 5, 6]	Group118	22.973	51	[ADAR, AGO2, ATM, BICD1, CDC73, CELF2, CLP1, CNOT1, CNOT2, CNOT6, DDX1, DDX23, DDX6, DENR, DYNC1H1, EIF2A, EIF3A, EIF3B, EIF3C, EIF3D, EIF3E, EIF3F, EIF3G, EIF3H, EIF3I, EIF3K, EIF3L, MDN1, MRTO4, NIP7, NLE1, PAN3, PATL1, PPAN, PRPF19, PRPF3, PUM2, PWP2, RBM22, RBM5, RC3H1, RPF1, RPF2, RSL24D1, SF3A3, SF3B1, SNRPD3, SRPK1, SRPK2, STRAP, TSR1]
34622	cellular macromolecular complex assembly	GO_BiologicalProcess-GOA_23.02.2017_10h01	1.8e-13	7.7e-12	4.3e-25	1.3e-23	[5]	Group118	13.5109	142	[ACTR3, ADAR, ADRM1, AGO2, AIFM1, APCS, ARF1, ARF6, ARMC4, ARPC2, ARPC3, ARPC4, ATM, ATP6V0A1, ATRX, BICD1, BIN1, BRD2, BRK1, CALR, CAND1, CAPZB, CDC73, CELF2, CKAP5, CLINT1, CLP1, CLU, CNOT1, CNOT2, CNOT6, CORO7, COX15, CSNK2B, CUL1, CUL4A, DCTN1, DDB1, DDX1, DDX23, DDX6, DENR, DLG1, DNAAF2, DNM1L, DYNC1H1, EIF2A, EIF3A, EIF3B, EIF3C, EIF3D, EIF3E, EIF3F, EIF3G, EIF3H, EIF3I, EIF3K, EIF3L, ERCC3…
51651	maintenance of location in cell	GO_BiologicalProcess-GOA_23.02.2017_10h01	0.01	0.03	0.01	0.011	[3, 4]	Group119	13.6752	16	[AKT1, CAV1, FAF1, FLNA, GAA, GOPC, HK2, HSPA5, KDELR1, KIF2A, PDIA3, PKD2, SKP1, SUN1, TLN1, TSPO]
51220	cytoplasmic sequestering of protein	GO_BiologicalProcess-GOA_23.02.2017_10h01	0.0015	0.0055	0.01	0.011	[5, 6]	Group119	20.3704	11	[AKT1, FAF1, FLNA, GOPC, HK2, HSPA5, KDELR1, KIF2A, PDIA3, PKD2, TSPO]
72595	maintenance of protein localization in organelle	GO_BiologicalProcess-GOA_23.02.2017_10h01	0.001	0.0041	0.01	0.011	[5, 6]	Group119	24.3243	9	[AKT1, HK2, HSPA5, KDELR1, KIF2A, PDIA3, SKP1, SUN1, TSPO]
72656	maintenance of protein location in mitochondrion	GO_BiologicalProcess-GOA_23.02.2017_10h01	0.006	0.019	0.01	0.011	[6, 7]	Group119	36.3636	4	[AKT1, HK2, KIF2A, TSPO]
48193	Golgi vesicle transport	GO_BiologicalProcess-GOA_23.02.2017_10h01	1.1e-11	3.5e-10	1.1e-11	5.8e-11	[5]	Group120	17.9775	64	[ACSL3, ANK1, ANK2, AP1G1, AP3B2, ARCN1, ARF1, ATP9B, BCAP31, COG1, COG3, COG5, COG8, COPA, COPB1, COPB2, COPE, COPG2, COPZ1, CORO7, CSK, CUX1, DCTN1, DCTN2, DCTN4, DOPEY1, DYNC1H1, EXOC1, EXOC2, EXOC4, EXOC5, GAK, GBF1, GCC2, GOPC, GOSR1, HYOU1, KDELR1, KIF2A, KIF4A, KLC1, LMAN1, NRBP1, NSF, PPP6R3, PTGES2, RAB10, RAB14, RAB1A, RAB6A, RER1, SAR1B, SCFD1, SEC13, SNX2, STX5, SURF4, TFG, TMED2, TME…
6892	post-Golgi vesicle-mediated transport	GO_BiologicalProcess-GOA_23.02.2017_10h01	7e-05	0.00037	1.1e-11	5.8e-11	[6]	Group120	19.3878	19	[ACSL3, AP1G1, AP3B2, ARF1, CORO7, CSK, DOPEY1, EXOC1, EXOC2, EXOC4, EXOC5, GAK, GBF1, GOPC, PTGES2, RAB10, RAB14, SCFD1, VAMP2]
6895	Golgi to endosome transport	GO_BiologicalProcess-GOA_23.02.2017_10h01	0.015	0.042	1.1e-11	5.8e-11	[5, 6, 7]	Group120	23.8095	5	[CORO7, DOPEY1, GBF1, PTGES2, RAB14]
6893	Golgi to plasma membrane transport	GO_BiologicalProcess-GOA_23.02.2017_10h01	0.01	0.03	1.1e-11	5.8e-11	[6, 7]	Group120	17.6471	9	[ACSL3, CSK, EXOC1, EXOC2, EXOC4, EXOC5, GOPC, RAB10, VAMP2]
7030	Golgi organization	GO_BiologicalProcess-GOA_23.02.2017_10h01	6.8e-05	0.00036	3.2e-05	6.3e-05	[4]	Group121	18.8679	20	[BCAS3, CDC42, CDK1, COG1, COG3, DYM, GAK, GBF1, GCC2, LMAN1, NPLOC4, PTGES2, RAB1A, STK25, STX5, SURF4, TMED2, USO1, VMP1, VRK1]
48313	Golgi inheritance	GO_BiologicalProcess-GOA_23.02.2017_10h01	0.00041	0.0017	3.2e-05	6.3e-05	[5]	Group121	40	6	[CDK1, GBF1, PTGES2, STK25, STX5, VRK1]
6901	vesicle coating	GO_BiologicalProcess-GOA_23.02.2017_10h01	0.00069	0.0028	3.2e-05	6.3e-05	[5, 6]	Group121	20	13	[GBF1, LMAN1, NSF, PPP6R3, PTGES2, RAB1A, SAR1B, SCFD1, SEC13, STX5, TFG, TMED2, USO1]
48199	vesicle targeting, to, from or within Golgi	GO_BiologicalProcess-GOA_23.02.2017_10h01	0.00032	0.0014	3.2e-05	6.3e-05	[4, 6, 7]	Group121	20.5882	14	[GBF1, GOSR1, LMAN1, NSF, PPP6R3, PTGES2, RAB1A, SAR1B, SCFD1, SEC13, STX5, TFG, TMED2, USO1]
7062	sister chromatid cohesion	GO_BiologicalProcess-GOA_23.02.2017_10h01	7.2e-06	4.8e-05	5.9e-06	1.3e-05	[3, 5, 6, 7]	Group122	19.084	25	[ATRX, BUB1, CDC20, CKAP5, CTCF, DSCC1, ESPL1, FEN1, KIF2A, MAU2, MCMBP, NIPBL, NUDC, NUP85, NUP98, PHB2, PLK1, PPP2R1A, RAD21, SEC13, SFPQ, SMC1A, SMC3, STAG1, XPO1]
7064	mitotic sister chromatid cohesion	GO_BiologicalProcess-GOA_23.02.2017_10h01	0.00068	0.0028	5.9e-06	1.3e-05	[4, 5, 6, 7, 8]	Group122	31.8182	7	[ATRX, CDC20, DSCC1, MAU2, NIPBL, SMC1A, SMC3]
44786	cell cycle DNA replication	GO_BiologicalProcess-GOA_23.02.2017_10h01	0.018	0.048	5.9e-06	1.3e-05	[3, 4, 5, 7, 8, 9]	Group122	18.4211	7	[ATRX, CHEK2, PCNA, SMC1A, SMC3, UPF1, ZPR1]
34088	maintenance of mitotic sister chromatid cohesion	GO_BiologicalProcess-GOA_23.02.2017_10h01	0.006	0.019	5.9e-06	1.3e-05	[4, 5, 6, 7, 8, 9]	Group122	36.3636	4	[ATRX, DSCC1, MAU2, NIPBL]
9063	cellular amino acid catabolic process	GO_BiologicalProcess-GOA_23.02.2017_10h01	0.00025	0.0011	0.00025	0.00045	[4, 5, 6, 7, 8]	Group123	16.4179	22	[AASS, ACAD8, AGXT2, AHCY, AMT, BCAT1, CBS, DLD, GCDH, GCSH, GLDC, HGD, HPD, HSD17B10, IVD, KMO, LDHD, MCCC1, MCCC2, MTRR, SLC3A2, SOAT1]
6551	leucine metabolic process	GO_BiologicalProcess-GOA_23.02.2017_10h01	0.00081	0.0032	0.00025	0.00045	[5, 6, 8, 9]	Group123	57.1429	4	[BCAT1, IVD, MCCC1, MCCC2]
9083	branched-chain amino acid catabolic process	GO_BiologicalProcess-GOA_23.02.2017_10h01	1.7e-05	0.0001	0.00025	0.00045	[5, 6, 7, 8, 9]	Group123	39.1304	9	[ACAD8, BCAT1, DLD, HSD17B10, IVD, LDHD, MCCC1, MCCC2, SOAT1]
1901606	alpha-amino acid catabolic process	GO_BiologicalProcess-GOA_23.02.2017_10h01	0.00031	0.0014	0.00025	0.00045	[5, 6, 7, 8, 9]	Group123	16.9492	20	[AASS, ACAD8, AGXT2, AHCY, AMT, CBS, DLD, GCDH, GCSH, GLDC, HGD, HPD, IVD, KMO, LDHD, MCCC1, MCCC2, MTRR, SLC3A2, SOAT1]
46487	glyoxylate metabolic process	GO_BiologicalProcess-GOA_23.02.2017_10h01	0.0059	0.018	0.00027	0.00048	[4, 7, 8]	Group124	22.5806	7	[AGXT2, AMT, DLD, GCSH, GLDC, LDHD, LIAS]
9106	lipoate metabolic process	GO_BiologicalProcess-GOA_23.02.2017_10h01	0.0034	0.011	0.00027	0.00048	[4, 5, 6, 8, 9]	Group124	60	3	[DLD, LDHD, LIAS]
6086	acetyl-CoA biosynthetic process from pyruvate	GO_BiologicalProcess-GOA_23.02.2017_10h01	0.0099	0.029	0.00027	0.00048	[4, 7, 8, 9]	Group124	26.3158	5	[DLD, LDHD, MPC1, MPC2, PDK2]
6554	lysine catabolic process	GO_BiologicalProcess-GOA_23.02.2017_10h01	0.015	0.042	0.00027	0.00048	[7, 8, 9, 10, 11]	Group124	28.5714	4	[AASS, DLD, GCDH, LDHD]
33554	cellular response to stress	GO_BiologicalProcess-GOA_23.02.2017_10h01	1e-16	6.7e-15	1.4e-11	7.4e-11	[3]	Group125	12.2513	234	[AAAS, AIFM1, AKR1C3, AKT1, AMBP, APOD, AQR, ARNT, ASH2L, ASNS, ATG13, ATG7, ATM, ATP7A, ATRX, BCAP31, BCCIP, BIRC7, BRIP1, BRSK2, CAB39, CALR, CARM1, CAV1, CBS, CDC37, CDC42, CDC5L, CDK1, CDK9, CETN1, CHEK2, CLU, CNOT1, CNOT2, CNOT3, CNOT4, CNOT6, CPEB1, CRHBP, CRY1, CUL1, CUL2, CUL4A, CUL5, CXXC1, DCTN1, DDB1, DDX1, DDX5, DERL1, DLG1, DMAP1, DNPEP, DOT1L, ECT2, EDEM3, EEF2, EIF2A, ELOB, ELOC, E…
80134	regulation of response to stress	GO_BiologicalProcess-GOA_23.02.2017_10h01	0.015	0.041	1.4e-11	7.4e-11	[3, 4]	Group125	8.76945	124	[AAAS, ABR, ACOX2, ADAR, AKR1C1, AKT1, AMBP, AP1B1, AP1G1, AP1S2, AP2A2, AP2M1, APCS, APOD, ARF1, ATG7, ATM, ATP7A, BCAP31, BIRC7, BRSK2, CAV1, CD46, CDC37, CDC42, CDK9, CHEK2, CLU, COCH, CRY1, CTSL, CUL1, CUL4A, CXXC1, DDX5, DLG1, ERCC6, ERN1, FAS, FBXW11, FGR, FKBP4, FKTN, FMR1, GGT1, GSK3B, H2AFX, HMGB2, HNRNPK, HSBP1, HSPA5, HYOU1, IGBP1, IL6, ING3, ITGAM, KANK1, LGMN, MAGI3, MAPK8IP3, MED1, …
6974	cellular response to DNA damage stimulus	GO_BiologicalProcess-GOA_23.02.2017_10h01	5.4e-08	6.3e-07	1.4e-11	7.4e-11	[4]	Group125	12.3798	103	[AKT1, AQR, ASH2L, ATM, ATRX, BCCIP, BRIP1, CARM1, CDC5L, CDK1, CDK9, CHEK2, CLU, CNOT1, CNOT2, CNOT3, CNOT4, CNOT6, CRY1, CUL4A, CUL5, DDB1, DDX1, DDX5, DMAP1, DOT1L, ERCC3, ERCC6, FEN1, FMR1, FZR1, GNL1, H2AFX, HIPK1, HMGB2, HNRNPK, HUWE1, ING3, ING4, KAT5, KIAA0430, KIN, MAEL, MDM4, MEIOB, MIF, MMS19, MSH2, MSH6, MTCH2, MYO6, NIPBL, NPLOC4, PARP1, PARP2, PCNA, PLK1, PNKP, POLR2A, POLR2B, POLR2…
80135	regulation of cellular response to stress	GO_BiologicalProcess-GOA_23.02.2017_10h01	0.00022	0.001	1.4e-11	7.4e-11	[3, 4, 5]	Group125	11.0272	73	[AAAS, AKT1, AMBP, ATG7, ATM, BCAP31, BIRC7, BRSK2, CAV1, CDC42, CDK9, CHEK2, CLU, CRY1, CUL4A, CXXC1, DDX5, DLG1, ERCC6, ERN1, FAS, FKBP4, FKTN, FMR1, GSK3B, H2AFX, HNRNPK, HSBP1, HSPA5, HYOU1, IGBP1, IL6, ING3, MAGI3, MAPK8IP3, MIF, MTCH2, MTOR, NCK2, NUP35, NUP85, NUP88, NUP93, NUP98, OPA1, OXR1, PARK7, PARP1, PCNA, PDCD4, PIGU, PKN1, PRDX1, PRMT1, RPA1, RPA2, RPTOR, SFPQ, SGTA, STK25, SYK, SY…
97193	intrinsic apoptotic signaling pathway	GO_BiologicalProcess-GOA_23.02.2017_10h01	5.4e-06	3.8e-05	1.4e-11	7.4e-11	[4, 5, 6, 7]	Group125	14.6104	45	[AIFM1, AKT1, ATM, BCAP31, BRSK2, CAV1, CHEK2, CLU, CUL1, CUL2, CUL4A, CUL5, DDX5, DNM1L, ERCC6, ERN1, FIS1, GSK3B, HIPK1, HNRNPK, HYOU1, ING3, ITPR1, MAEL, MELK, MIF, MSH2, MSH6, MTCH2, NCK2, NOC2L, OPA1, PARK7, PARP1, PDK2, PPM1F, RRN3, SFPQ, STK11, STK25, SYVN1, TP53BP2, TPT1, TRAP1, VDAC2]
34249	negative regulation of cellular amide metabolic process	GO_BiologicalProcess-GOA_23.02.2017_10h01	0.00081	0.0032	1.4e-08	4.7e-08	[4, 5, 6]	Group126	14.3678	25	[ADAR, AGO2, CALR, CLU, CNOT1, CNOT2, CNOT3, CNOT6, CPEB1, DGCR8, EIF3E, FMR1, LARP1, PUM1, PUM2, PURA, QKI, RAN, RC3H1, RIDA, SMAD3, SRRT, TIA1, TPR, UPF1]
16458	gene silencing	GO_BiologicalProcess-GOA_23.02.2017_10h01	4.6e-08	5.5e-07	1.4e-08	4.7e-08	[3, 5, 6, 7]	Group126	17.8723	42	[AAAS, ADAR, AGO2, ASZ1, CLP1, CNOT1, CNOT2, CNOT3, CNOT6, DDX4, DGCR8, DOT1L, DPY30, FKBP6, FMR1, H2AFX, H2AFZ, HDAC1, HIST2H2AA3, MAEL, MBD2, NUP35, NUP85, NUP88, NUP93, NUP98, PHF8, POLR2A, POLR2B, POLR2C, POLR2G, PUM1, PUM2, RAN, SIN3A, SMAD3, SND1, SRRT, SUPT6H, TDRD9, TPR, UBR2]
40029	regulation of gene expression, epigenetic	GO_BiologicalProcess-GOA_23.02.2017_10h01	0.0001	0.00055	1.4e-08	4.7e-08	[5, 6]	Group126	14.17	35	[ADAR, AGO2, CLP1, CNOT1, CNOT6, CTCF, DDX21, DGCR8, DOT1L, DPY30, EPC1, ERCC6, FMR1, GSK3B, H2AFX, H2AFZ, HDAC1, HIST2H2AA3, MBD2, PADI2, PHF8, PUM1, PUM2, RAN, RBBP4, SF3B1, SIN3A, SMAD3, SRRT, SUPT6H, SUZ12, TBP, UBR2, UPF1, WBP2]
31047	gene silencing by RNA	GO_BiologicalProcess-GOA_23.02.2017_10h01	1.7e-08	2.3e-07	1.4e-08	4.7e-08	[4, 6, 7, 8]	Group126	22.1429	31	[AAAS, ADAR, AGO2, ASZ1, CLP1, CNOT1, CNOT2, CNOT3, CNOT6, DDX4, DGCR8, FKBP6, FMR1, MAEL, NUP35, NUP85, NUP88, NUP93, NUP98, POLR2A, POLR2B, POLR2C, POLR2G, PUM1, PUM2, RAN, SMAD3, SND1, SRRT, TDRD9, TPR]
35194	posttranscriptional gene silencing by RNA	GO_BiologicalProcess-GOA_23.02.2017_10h01	0.0025	0.009	1.4e-08	4.7e-08	[5, 7, 8, 9]	Group126	18.1818	12	[ADAR, AGO2, CLP1, CNOT1, CNOT6, DGCR8, FMR1, PUM1, PUM2, RAN, SMAD3, SRRT]
51170	nuclear import	GO_BiologicalProcess-GOA_23.02.2017_10h01	3e-08	3.8e-07	3e-08	8.9e-08	[6, 7]	Group127	16.3009	52	[ADAR, AKR1C3, AKT1, APOD, C21orf33, CABP1, CDK1, CHERP, CHP1, DMAP1, ECT2, FAF1, FBXW11, FLNA, FZR1, GSK3B, IL6, IPO13, IPO4, IPO5, IPO7, IPO9, KANK1, KPNB1, LMNA, MED1, MTOR, NUP35, NUP85, NUP88, NUP93, NUP98, NUTF2, PARP1, PDIA3, PHB2, PKD2, PRDX1, RAN, RBM22, RERE, RHOA, SMAD3, SMAD4, SMOX, SNRPD3, SYK, TNPO1, TNPO3, TPR, UBR5, ZPR1]
6606	protein import into nucleus	GO_BiologicalProcess-GOA_23.02.2017_10h01	8.8e-09	1.3e-07	3e-08	8.9e-08	[5, 6, 7, 8, 9, 10, 11]	Group127	17.0569	51	[ADAR, AKR1C3, AKT1, APOD, C21orf33, CABP1, CDK1, CHERP, CHP1, DMAP1, ECT2, FAF1, FBXW11, FLNA, FZR1, GSK3B, IL6, IPO13, IPO4, IPO5, IPO7, IPO9, KANK1, KPNB1, LMNA, MED1, MTOR, NUP35, NUP85, NUP88, NUP93, NUP98, NUTF2, PARP1, PDIA3, PHB2, PKD2, PRDX1, RAN, RBM22, RERE, RHOA, SMAD3, SMAD4, SMOX, SYK, TNPO1, TNPO3, TPR, UBR5, ZPR1]
60	protein import into nucleus, translocation	GO_BiologicalProcess-GOA_23.02.2017_10h01	6.4e-06	4.4e-05	3e-08	8.9e-08	[5, 6, 7, 8, 9, 10, 11, 12]	Group127	28.5714	14	[AKR1C3, AKT1, CDK1, IL6, IPO4, IPO5, KPNB1, MED1, NUTF2, PHB2, RAN, RBM22, TNPO1, UBR5]
6610	ribosomal protein import into nucleus	GO_BiologicalProcess-GOA_23.02.2017_10h01	0.004	0.013	3e-08	8.9e-08	[6, 7, 8, 9, 10, 11, 12]	Group127	40	4	[IPO4, IPO5, KPNB1, TNPO1]
33160	positive regulation of protein import into nucleus, translocation	GO_BiologicalProcess-GOA_23.02.2017_10h01	0.011	0.033	3e-08	8.9e-08	[5, 6, 7, 8, 9, 10, 11, 12, 13, 14]	Group127	30.7692	4	[CDK1, IL6, MED1, UBR5]
34248	regulation of cellular amide metabolic process	GO_BiologicalProcess-GOA_23.02.2017_10h01	8.6e-07	7.9e-06	2e-07	5.4e-07	[4, 5]	Group128	14.1791	57	[ABCF1, ADAR, AGO2, AKT1, CALR, CLU, CNOT1, CNOT2, CNOT3, CNOT6, CPEB1, DDX1, DDX6, DGCR8, EEF1A1, EEF2, EIF1B, EIF2A, EIF3A, EIF3B, EIF3C, EIF3D, EIF3E, EIF3F, EIF3G, EIF3H, EIF3I, EIF3K, EIF3L, FMR1, HNRNPL, IL6, LARP1, MKNK1, MTOR, NCK2, PA2G4, PASK, PICALM, POLR2G, PTCD3, PUM1, PUM2, PURA, QKI, RAN, RBM8A, RC3H1, RIDA, SELENOT, SMAD3, SRRT, STK39, TIA1, TPR, TRAP1, UPF1]
34250	positive regulation of cellular amide metabolic process	GO_BiologicalProcess-GOA_23.02.2017_10h01	0.016	0.044	2e-07	5.4e-07	[4, 5, 6]	Group128	12.782	17	[ABCF1, CLU, CPEB1, EEF2, EIF3C, EIF3D, EIF3E, FMR1, HNRNPL, IL6, LARP1, MTOR, NCK2, PASK, PICALM, POLR2G, STK39]
1902415	regulation of mRNA binding	GO_BiologicalProcess-GOA_23.02.2017_10h01	1e-06	9.1e-06	2e-07	5.4e-07	[5]	Group128	70	7	[CARM1, CDK9, EIF3C, EIF3D, EIF3E, FMR1, HNRNPL]
6417	regulation of translation	GO_BiologicalProcess-GOA_23.02.2017_10h01	3.6e-07	3.4e-06	2e-07	5.4e-07	[5, 6, 7, 8]	Group128	14.876	54	[ABCF1, ADAR, AGO2, AKT1, CALR, CNOT1, CNOT2, CNOT3, CNOT6, CPEB1, DDX1, DDX6, DGCR8, EEF2, EIF1B, EIF2A, EIF3A, EIF3B, EIF3C, EIF3D, EIF3E, EIF3F, EIF3G, EIF3H, EIF3I, EIF3K, EIF3L, FMR1, HNRNPL, IL6, LARP1, MKNK1, MTOR, NCK2, PA2G4, PASK, POLR2G, PTCD3, PUM1, PUM2, PURA, QKI, RAN, RBM8A, RC3H1, RIDA, SELENOT, SMAD3, SRRT, STK39, TIA1, TPR, TRAP1, UPF1]
45727	positive regulation of translation	GO_BiologicalProcess-GOA_23.02.2017_10h01	0.018	0.048	2e-07	5.4e-07	[5, 6, 7, 8, 9]	Group128	13.1579	15	[ABCF1, CPEB1, EEF2, EIF3C, EIF3D, EIF3E, FMR1, HNRNPL, IL6, LARP1, MTOR, NCK2, PASK, POLR2G, STK39]
6081	cellular aldehyde metabolic process	GO_BiologicalProcess-GOA_23.02.2017_10h01	0.00047	0.0019	0.00032	0.00055	[3]	Group129	17.3077	18	[ADH5, AGXT2, AKR1C1, AKR1C3, AMT, DLD, G6PD, GCSH, GLDC, LDHD, LIAS, PARK7, PDXK, PGD, PGM2, PHGDH, PNPO, TKT]
72524	pyridine-containing compound metabolic process	GO_BiologicalProcess-GOA_23.02.2017_10h01	0.00068	0.0028	0.00032	0.00055	[4]	Group129	14.5349	25	[ALDOA, ALDOC, ARNT, DLD, FBP1, G6PD, HK2, IDH3B, KIF2A, KMO, LDHD, MPC1, MPC2, MTCH2, NADK, PDXK, PGD, PGK1, PGM1, PGM2, PHGDH, PNPO, PRDX5, TKT, VCP]
46487	glyoxylate metabolic process	GO_BiologicalProcess-GOA_23.02.2017_10h01	0.0059	0.018	0.00032	0.00055	[4, 7, 8]	Group129	22.5806	7	[AGXT2, AMT, DLD, GCSH, GLDC, LDHD, LIAS]
6544	glycine metabolic process	GO_BiologicalProcess-GOA_23.02.2017_10h01	0.0099	0.029	0.00032	0.00055	[6, 7, 9, 10]	Group129	26.3158	5	[AGXT2, AMT, GCSH, GLDC, PHGDH]
6098	pentose-phosphate shunt	GO_BiologicalProcess-GOA_23.02.2017_10h01	0.018	0.049	0.00032	0.00055	[5, 6, 8, 9, 10, 11]	Group129	22.7273	5	[G6PD, PGD, PGM2, PHGDH, TKT]
90305	nucleic acid phosphodiester bond hydrolysis	GO_BiologicalProcess-GOA_23.02.2017_10h01	1.1e-07	1.2e-06	1.1e-07	3.2e-07	[5, 6]	Group130	15.9236	50	[AGO2, AIFM1, BOP1, CLP1, CNOT1, CNOT2, CNOT6, CPSF1, CPSF2, CPSF3, CSTF2, CUL4A, DCP2, DCPS, DDB1, DDX1, DGCR8, DIS3, EDC4, ERCC3, ERN1, FEN1, G3BP1, HMGB2, KPNB1, MEIOB, NOL9, NOP14, PAN3, PARP1, PCNA, PELO, PNKP, PYDC1, RAB1A, RAD50, RBBP8, RBX1, RCL1, RFC1, RFC2, RFC3, RIDA, RPA1, RPA2, SMG7, SND1, TSR1, UTP20, XRN2]
90501	RNA phosphodiester bond hydrolysis	GO_BiologicalProcess-GOA_23.02.2017_10h01	3.6e-05	0.0002	1.1e-07	3.2e-07	[5, 6, 7]	Group130	17.1053	26	[AGO2, BOP1, CLP1, CNOT1, CNOT2, CNOT6, CPSF1, CPSF2, CPSF3, CSTF2, DCP2, DCPS, DGCR8, DIS3, ERN1, FEN1, NOL9, NOP14, PAN3, PYDC1, RCL1, RIDA, SMG7, TSR1, UTP20, XRN2]
6379	mRNA cleavage	GO_BiologicalProcess-GOA_23.02.2017_10h01	0.0039	0.013	1.1e-07	3.2e-07	[6, 7, 8]	Group130	24.1379	7	[AGO2, CLP1, CPSF1, CPSF2, CPSF3, CSTF2, ERN1]
90502	RNA phosphodiester bond hydrolysis, endonucleolytic	GO_BiologicalProcess-GOA_23.02.2017_10h01	0.0073	0.022	1.1e-07	3.2e-07	[6, 7, 8]	Group130	15.4762	13	[AGO2, BOP1, CPSF3, DGCR8, ERN1, FEN1, NOL9, NOP14, PYDC1, RCL1, RIDA, TSR1, UTP20]
90503	RNA phosphodiester bond hydrolysis, exonucleolytic	GO_BiologicalProcess-GOA_23.02.2017_10h01	0.0052	0.016	1.1e-07	3.2e-07	[6, 7, 8]	Group130	21.0526	8	[CNOT1, CNOT2, CNOT6, DCP2, DCPS, DIS3, PAN3, XRN2]
6996	organelle organization	GO_BiologicalProcess-GOA_23.02.2017_10h01	1.1e-26	1e-23	1.2e-20	1.5e-19	[3]	Group131	11.4122	438	[AAAS, ABCA1, ABCD3, ABR, ACTR3, AIFM1, AKT1, ALDOA, ANAPC4, ANAPC7, ANK1, ANK2, AP1G1, AP2M1, AP3D1, ARF1, ARF6, ARIH2, ARMC4, ARPC2, ARPC3, ARPC4, ASH2L, ASZ1, ATG13, ATG2B, ATG3, ATG7, ATG9A, ATM, ATP6V0A1, ATP6V0C, ATP6V1B1, ATP6V1D, ATP7A, ATRX, BAZ1A, BBS5, BCAS3, BICD1, BIN1, BIRC6, BRD2, BRD7, BRDT, BRIP1, BRK1, BRPF1, BRSK2, BRWD1, BUB1, BUD31, C21orf33, C2CD5, CALR, CAP2, CAPZB, CARM1, …
51128	regulation of cellular component organization	GO_BiologicalProcess-GOA_23.02.2017_10h01	1.1e-08	1.6e-07	1.2e-20	1.5e-19	[3, 4]	Group131	10.1354	247	[AAK1, ABCA1, ABR, ACE, ACSL3, ACTR3, ADNP, AIFM1, AKT1, ALDOA, ANAPC4, ANK1, AP2M1, APBB2, APOD, ARF1, ARF6, ARIH2, ARPC2, ARPC3, ARPC4, ATG13, ATG3, ATG7, ATM, ATP7A, ATRX, BCAS3, BICD1, BIN1, BRD7, BRK1, BRWD1, BUB1, BUD31, C21orf33, C2CD5, CALR, CAND1, CAPZB, CARM1, CAV1, CCT6A, CDC16, CDC20, CDC23, CDC27, CDC37, CDC42, CDC73, CDK9, CEP97, CHMP5, CLSTN1, CLU, CNOT1, CNOT2, CNOT6, COCH, CPEB1,…
1902589	single-organism organelle organization	GO_BiologicalProcess-GOA_23.02.2017_10h01	2.4e-08	3.1e-07	1.2e-20	1.5e-19	[3, 4]	Group131	10.706	185	[ABR, ACTR3, ALDOA, ANAPC4, ARF1, ARF6, ARMC4, ARPC2, ARPC3, ARPC4, ATG13, ATG2B, ATG3, ATG7, ATG9A, ATM, ATP6V1D, ATRX, BBS5, BCAS3, BRK1, BRSK2, BUB1, BUD31, C2CD5, CALR, CAP2, CAPZB, CDC20, CDC23, CDC27, CDC37, CDC42, CDC42BPA, CDK1, CEP41, CEP83, CEP97, CHMP5, CHMP7, CHP1, CISD2, CKAP5, CLU, CORO7, CROCC, CTCF, DCDC2, DCTN1, DCTN2, DENR, DLG1, DNAAF2, DNM1L, DOC2A, DSCC1, DYNC1H1, ESPL1, EVI5…
51276	chromosome organization	GO_BiologicalProcess-GOA_23.02.2017_10h01	3.5e-19	2.9e-17	1.2e-20	1.5e-19	[4]	Group131	14.3678	175	[AIFM1, ANAPC4, ASH2L, ATM, ATRX, BAZ1A, BRD2, BRD7, BRDT, BRIP1, BRPF1, BRWD1, BUB1, CARM1, CBX3, CBX7, CCNE2, CCT6A, CDC20, CDC23, CDC27, CDC73, CDK1, CDK9, CHD1, CHD3, CHMP5, CHMP7, CKAP5, CTCF, CTR9, CUL4A, CXXC1, DDB1, DDX1, DHX9, DKC1, DMAP1, DOT1L, DPY30, DSCC1, ELP3, EPC1, ERCC3, ESPL1, FEN1, FMR1, G3BP1, GAR1, GNL3, GRWD1, H2AFX, H2AFZ, HCFC1, HDAC1, HIST2H2AA3, HMGB2, HUWE1, IFRD1, ING3…
33043	regulation of organelle organization	GO_BiologicalProcess-GOA_23.02.2017_10h01	1.1e-11	3.5e-10	1.2e-20	1.5e-19	[4, 5]	Group131	12.4105	156	[ACTR3, AKT1, ANAPC4, ANK1, ARF1, ARF6, ARIH2, ARPC2, ARPC3, ARPC4, ATG13, ATG3, ATG7, ATM, ATRX, BCAS3, BRD7, BRK1, BUB1, BUD31, C21orf33, C2CD5, CALR, CAPZB, CCT6A, CDC16, CDC20, CDC23, CDC27, CDC37, CDC42, CDK9, CEP97, CHMP5, CLU, CNOT1, CNOT2, CNOT6, CROCC, CTCF, CTR9, DCDC2, DCTN1, DDHD1, DKC1, DLG1, DNM1L, ESPL1, EVI5, FEN1, FHOD3, FIS1, FKBP4, FMR1, FZR1, GNL3, GSK3B, HK2, HUWE1, IFT88, IL…
226	microtubule cytoskeleton organization	GO_BiologicalProcess-GOA_23.02.2017_10h01	0.0019	0.0071	2.2e-06	5.2e-06	[3, 5]	Group132	10.9053	53	[ARMC4, ATRX, BCAS3, BICD1, CAPZB, CDC20, CDK1, CEP97, CHD3, CHEK2, CHMP5, CHP1, CKAP5, CROCC, DCTN1, DCTN2, DLG1, DNAAF2, DYNC1H1, ESPL1, FKBP4, FLNA, GAS8, GCC2, KIF2A, KIF4A, KPNB1, LMNA, MAP2, MARK1, MELK, NUBP2, PKD2, PKN1, PLK1, PLK4, POC1A, PPP2R1A, PRC1, RAN, RCC1, RHOA, RSPH1, RSPH9, SMC1A, SON, SPAG1, SUN1, TACC3, TPR, TTLL6, XPO1, ZPR1]
7051	spindle organization	GO_BiologicalProcess-GOA_23.02.2017_10h01	7.8e-05	0.00041	2.2e-06	5.2e-06	[3, 4, 5, 6]	Group132	16.6667	25	[ATRX, CDC20, CEP97, CHD3, CHEK2, CHMP5, CKAP5, DCTN2, DLG1, DYNC1H1, ESPL1, FLNA, KIF2A, KIF4A, KPNB1, PLK1, POC1A, PPP2R1A, PRC1, RAN, RCC1, RHOA, SMC1A, TACC3, TPR]
7067	mitotic nuclear division	GO_BiologicalProcess-GOA_23.02.2017_10h01	5.8e-07	5.4e-06	2.2e-06	5.2e-06	[4, 5, 6]	Group132	13.6555	65	[ANAPC4, ANAPC7, ATM, ATRX, BIRC6, BRSK2, BUB1, CDC16, CDC20, CDC23, CDC27, CDC42, CDK1, CEP97, CETN1, CHEK2, CHMP5, CHMP7, CKAP5, DCTN1, DCTN2, DSCC1, DYNC1H1, ESPL1, FLNA, FZR1, IL6, KIF14, KIF2A, KIF4A, KPNB1, MAU2, MCMBP, NIPBL, NSUN2, NUDC, NUP88, PAPD5, PBRM1, PHB2, PIN1, PLK1, POC1A, PPP2R1A, PPP5C, PRC1, RAD21, RAN, RBBP8, RCC1, RHOA, RSL24D1, SMC1A, SMC2, SMC3, SMC4, SNX18, STAG1, TACC3,…
70	mitotic sister chromatid segregation	GO_BiologicalProcess-GOA_23.02.2017_10h01	4.3e-07	4.1e-06	2.2e-06	5.2e-06	[4, 5, 6, 7]	Group132	20.1389	29	[ANAPC4, ATM, ATRX, BUB1, CDC20, CDC23, CDC27, CHMP5, CHMP7, DSCC1, ESPL1, KIF14, KIF4A, KPNB1, MAU2, NIPBL, PLK1, PPP2R1A, PRC1, RAD21, SMC1A, SMC2, SMC3, SMC4, TACC3, TEX14, TPR, UBE2C, VPS4A]
7052	mitotic spindle organization	GO_BiologicalProcess-GOA_23.02.2017_10h01	3.3e-05	0.00019	2.2e-06	5.2e-06	[4, 5, 6, 7, 8]	Group132	20.4301	19	[CDC20, CEP97, CHEK2, CHMP5, DCTN2, DYNC1H1, FLNA, KIF2A, KIF4A, KPNB1, PLK1, POC1A, PRC1, RAN, RCC1, RHOA, SMC1A, TACC3, TPR]
90501	RNA phosphodiester bond hydrolysis	GO_BiologicalProcess-GOA_23.02.2017_10h01	3.6e-05	0.0002	2.8e-10	1.2e-09	[5, 6, 7]	Group133	17.1053	26	[AGO2, BOP1, CLP1, CNOT1, CNOT2, CNOT6, CPSF1, CPSF2, CPSF3, CSTF2, DCP2, DCPS, DGCR8, DIS3, ERN1, FEN1, NOL9, NOP14, PAN3, PYDC1, RCL1, RIDA, SMG7, TSR1, UTP20, XRN2]
6379	mRNA cleavage	GO_BiologicalProcess-GOA_23.02.2017_10h01	0.0039	0.013	2.8e-10	1.2e-09	[6, 7, 8]	Group133	24.1379	7	[AGO2, CLP1, CPSF1, CPSF2, CPSF3, CSTF2, ERN1]
394	RNA splicing, via endonucleolytic cleavage and ligation	GO_BiologicalProcess-GOA_23.02.2017_10h01	0.012	0.035	2.8e-10	1.2e-09	[7, 8, 9]	Group133	25	5	[CLP1, CPSF1, CSTF2, DDX1, ERN1]
6378	mRNA polyadenylation	GO_BiologicalProcess-GOA_23.02.2017_10h01	8.1e-07	7.5e-06	2.8e-10	1.2e-09	[6, 7, 8, 9, 10]	Group133	33.3333	14	[CCNT1, CDC73, CDK9, CLP1, CPSF1, CPSF2, CPSF3, CPSF6, CSTF2, CTR9, LEO1, RNF20, SUPT5H, SYMPK]
6369	termination of RNA polymerase II transcription	GO_BiologicalProcess-GOA_23.02.2017_10h01	1.1e-05	7.4e-05	2.8e-10	1.2e-09	[7, 8, 9, 10, 11]	Group133	23.6111	17	[ALYREF, CLP1, CPSF1, CPSF2, CPSF3, CSTF2, MAGOHB, PABPN1, RBM8A, SNRPD3, SRSF7, SYMPK, THOC1, THOC2, THOC3, TTF2, U2AF2]
51650	establishment of vesicle localization	GO_BiologicalProcess-GOA_23.02.2017_10h01	0.0004	0.0017	1.2e-09	4.5e-09	[4, 5]	Group134	13.3858	34	[AP2M1, AP3B2, AP3D1, ARF1, BBS5, DCTN1, DCTN2, DNM1L, DOC2A, EXOC4, FMR1, GAK, GBF1, GOSR1, ITSN1, KIF5B, LMAN1, MYO7A, NSF, PCLO, PPP6R3, PTGES2, RAB1A, RAB5A, RAP1A, SAR1B, SCFD1, SCRIB, SEC13, STX5, TFG, TMED2, USO1, VAMP2]
6888	ER to Golgi vesicle-mediated transport	GO_BiologicalProcess-GOA_23.02.2017_10h01	1.3e-10	3.2e-09	1.2e-09	4.5e-09	[4, 5, 6]	Group134	22.2222	40	[ANK1, ANK2, ARCN1, ARF1, BCAP31, COG1, COG3, COG5, COG8, COPA, COPB1, COPB2, COPE, COPG2, COPZ1, DCTN1, DCTN2, DCTN4, DYNC1H1, GBF1, GOPC, GOSR1, HYOU1, KDELR1, LMAN1, NRBP1, NSF, PPP6R3, PTGES2, RAB1A, SAR1B, SCFD1, SEC13, STX5, TFG, TMED2, TMED3, USO1, VCP, YIPF5]
48193	Golgi vesicle transport	GO_BiologicalProcess-GOA_23.02.2017_10h01	1.1e-11	3.5e-10	1.2e-09	4.5e-09	[5]	Group134	17.9775	64	[ACSL3, ANK1, ANK2, AP1G1, AP3B2, ARCN1, ARF1, ATP9B, BCAP31, COG1, COG3, COG5, COG8, COPA, COPB1, COPB2, COPE, COPG2, COPZ1, CORO7, CSK, CUX1, DCTN1, DCTN2, DCTN4, DOPEY1, DYNC1H1, EXOC1, EXOC2, EXOC4, EXOC5, GAK, GBF1, GCC2, GOPC, GOSR1, HYOU1, KDELR1, KIF2A, KIF4A, KLC1, LMAN1, NRBP1, NSF, PPP6R3, PTGES2, RAB10, RAB14, RAB1A, RAB6A, RER1, SAR1B, SCFD1, SEC13, SNX2, STX5, SURF4, TFG, TMED2, TME…
6890	retrograde vesicle-mediated transport, Golgi to ER	GO_BiologicalProcess-GOA_23.02.2017_10h01	7.4e-08	8.3e-07	1.2e-09	4.5e-09	[6]	Group134	25.5556	23	[ARCN1, ATP9B, COG3, COPA, COPB1, COPB2, COPE, COPG2, COPZ1, GBF1, KDELR1, KIF2A, KIF4A, KLC1, NSF, PTGES2, RAB1A, RAB6A, RER1, SCFD1, SURF4, TMED2, TMED3]
6891	intra-Golgi vesicle-mediated transport	GO_BiologicalProcess-GOA_23.02.2017_10h01	1e-05	6.9e-05	1.2e-09	4.5e-09	[6]	Group134	27.451	14	[COG1, COG3, COG5, COG8, COPA, COPB1, COPB2, COPE, COPG2, COPZ1, CUX1, GCC2, GOSR1, RAB6A]
6892	post-Golgi vesicle-mediated transport	GO_BiologicalProcess-GOA_23.02.2017_10h01	7e-05	0.00037	1.2e-09	4.5e-09	[6]	Group134	19.3878	19	[ACSL3, AP1G1, AP3B2, ARF1, CORO7, CSK, DOPEY1, EXOC1, EXOC2, EXOC4, EXOC5, GAK, GBF1, GOPC, PTGES2, RAB10, RAB14, SCFD1, VAMP2]
6259	DNA metabolic process	GO_BiologicalProcess-GOA_23.02.2017_10h01	1.6e-10	3.9e-09	2e-10	9.2e-10	[4, 5, 6]	Group135	12.657	131	[AIFM1, AKT1, ALYREF, AQR, ASZ1, ATG7, ATM, ATRX, BAZ1A, BCCIP, BRIP1, CALR, CBS, CCNE2, CCT6A, CDC42, CDC5L, CDK1, CDK9, CHEK2, CTCF, CUL4A, DDB1, DDX1, DDX4, DKC1, DMAP1, DOT1L, DSCC1, ERCC3, ERCC6, FEN1, FKBP6, FZR1, GAR1, GNAS, GNL3, GRWD1, GSK3B, GTPBP4, H2AFX, HDAC1, HMGB2, HUWE1, IL6, ING4, KAT5, KAT7, KIAA0430, KIN, KMT2A, KPNB1, MAEL, MBD2, MCM2, MCM3, MCM5, MCM6, MCMBP, MEIOB, MMS19, MS…
32200	telomere organization	GO_BiologicalProcess-GOA_23.02.2017_10h01	0.00037	0.0016	2e-10	9.2e-10	[5]	Group135	15.3846	24	[ATM, ATRX, CCNE2, CCT6A, DKC1, DOT1L, FEN1, GAR1, GNL3, NAT10, PARP1, PCNA, PNKP, RAD50, RFC1, RFC2, RFC3, RPA1, RPA2, SMC6, SMG7, UPF1, XRCC1, XRCC5]
51052	regulation of DNA metabolic process	GO_BiologicalProcess-GOA_23.02.2017_10h01	0.015	0.043	2e-10	9.2e-10	[4, 5, 6, 7]	Group135	10.219	42	[AIFM1, AKT1, ALYREF, ATG7, ATM, ATRX, CALR, CCT6A, CDC42, CDK1, CDK9, CHEK2, CUL4A, DKC1, DSCC1, GNL3, GSK3B, GTPBP4, H2AFX, IL6, MBD2, MSH2, MSH6, NAT10, NVL, PARP1, PCNA, PNKP, PPP2R1A, RAD50, RFC2, RFC3, RPA2, SMC1A, SMC3, SUPT6H, THOC1, TOP2A, UBE2N, UBR5, XRCC1, XRCC5]
6260	DNA replication	GO_BiologicalProcess-GOA_23.02.2017_10h01	1.4e-08	1.9e-07	2e-10	9.2e-10	[5, 6, 7]	Group135	16.3636	54	[ALYREF, ATG7, ATM, ATRX, BAZ1A, BRIP1, CALR, CCNE2, CDC42, CDK1, CDK9, CHEK2, DSCC1, FEN1, GRWD1, GTPBP4, IL6, ING4, KAT5, KAT7, KIN, MCM2, MCM3, MCM5, MCM6, MCMBP, NUP98, ORC1, PARP1, PARP2, PCNA, PNKP, PPP2R1A, PURA, RAD50, RBBP4, RBBP8, RBMS1, RFC1, RFC2, RFC3, RPA1, RPA2, RRM1, SET, SIN3A, SMC1A, SMC3, SSRP1, THOC1, TOP1, TOP3A, UPF1, ZPR1]
6310	DNA recombination	GO_BiologicalProcess-GOA_23.02.2017_10h01	0.0033	0.011	2e-10	9.2e-10	[5, 6, 7]	Group135	11.8467	34	[ALYREF, ATM, ATRX, BRIP1, FEN1, H2AFX, HMGB2, KAT5, KIN, MEIOB, MSH2, MSH6, PARP1, PCNA, RAD21, RAD50, RBBP8, RBPJ, RFC1, RFC2, RFC3, RPA1, RPA2, SFPQ, SMC6, SUPT6H, SUPV3L1, THOC1, TOP2A, TOP3A, UBE2N, WDR48, XRCC1, XRCC5]
6261	DNA-dependent DNA replication	GO_BiologicalProcess-GOA_23.02.2017_10h01	1.8e-06	1.4e-05	2e-10	9.2e-10	[6, 7, 8]	Group135	18.8312	29	[ALYREF, ATG7, ATRX, BAZ1A, CCNE2, CDK9, CHEK2, DSCC1, FEN1, MCM2, MCM3, MCM5, MCM6, MCMBP, ORC1, PARP1, PARP2, PCNA, PNKP, PURA, RFC1, RFC2, RFC3, RPA1, SMC1A, SMC3, THOC1, UPF1, ZPR1]
80135	regulation of cellular response to stress	GO_BiologicalProcess-GOA_23.02.2017_10h01	0.00022	0.001	1.6e-05	3.2e-05	[3, 4, 5]	Group136	11.0272	73	[AAAS, AKT1, AMBP, ATG7, ATM, BCAP31, BIRC7, BRSK2, CAV1, CDC42, CDK9, CHEK2, CLU, CRY1, CUL4A, CXXC1, DDX5, DLG1, ERCC6, ERN1, FAS, FKBP4, FKTN, FMR1, GSK3B, H2AFX, HNRNPK, HSBP1, HSPA5, HYOU1, IGBP1, IL6, ING3, MAGI3, MAPK8IP3, MIF, MTCH2, MTOR, NCK2, NUP35, NUP85, NUP88, NUP93, NUP98, OPA1, OXR1, PARK7, PARP1, PCNA, PDCD4, PIGU, PKN1, PRDX1, PRMT1, RPA1, RPA2, RPTOR, SFPQ, SGTA, STK25, SYK, SY…
97190	apoptotic signaling pathway	GO_BiologicalProcess-GOA_23.02.2017_10h01	0.0002	0.00096	1.6e-05	3.2e-05	[3, 4, 5, 6]	Group136	11.094	72	[ACSL5, AIFM1, AKT1, ATM, BCAP31, BEX3, BIRC6, BRSK2, CAV1, CHEK2, CLU, CUL1, CUL2, CUL4A, CUL5, DDX47, DDX5, DNM1L, DNPEP, ERCC6, ERN1, ETFA, ETFB, FAF1, FAS, FIS1, GSK3B, HIP1, HIPK1, HMGB2, HNRNPK, HYOU1, IL6, ING3, ITPR1, LMNA, MADD, MAEL, MELK, MIF, MKL1, MSH2, MSH6, MTCH2, NCK2, NLE1, NMT1, NOC2L, OPA1, PARK7, PARP1, PARP2, PCGF2, PDCD6, PDIA3, PDK2, PPM1F, PPP2R1A, RRN3, SENP1, SFPQ, SMAD3…
1905897	regulation of response to endoplasmic reticulum stress	GO_BiologicalProcess-GOA_23.02.2017_10h01	0.0048	0.015	1.6e-05	3.2e-05	[4, 5, 6]	Group136	16.25	13	[BCAP31, BRSK2, CAV1, CLU, ERN1, HSPA5, HYOU1, NCK2, OPA1, PARK7, SGTA, SYVN1, UBXN1]
97193	intrinsic apoptotic signaling pathway	GO_BiologicalProcess-GOA_23.02.2017_10h01	5.4e-06	3.8e-05	1.6e-05	3.2e-05	[4, 5, 6, 7]	Group136	14.6104	45	[AIFM1, AKT1, ATM, BCAP31, BRSK2, CAV1, CHEK2, CLU, CUL1, CUL2, CUL4A, CUL5, DDX5, DNM1L, ERCC6, ERN1, FIS1, GSK3B, HIPK1, HNRNPK, HYOU1, ING3, ITPR1, MAEL, MELK, MIF, MSH2, MSH6, MTCH2, NCK2, NOC2L, OPA1, PARK7, PARP1, PDK2, PPM1F, RRN3, SFPQ, STK11, STK25, SYVN1, TP53BP2, TPT1, TRAP1, VDAC2]
2001233	regulation of apoptotic signaling pathway	GO_BiologicalProcess-GOA_23.02.2017_10h01	0.018	0.049	1.6e-05	3.2e-05	[4, 5, 6, 7]	Group136	10.0703	43	[ACSL5, AKT1, BCAP31, BIRC6, CAV1, CLU, DNM1L, ETFA, ETFB, FAF1, FAS, FIS1, GSK3B, HMGB2, HNRNPK, HYOU1, IL6, ING3, LMNA, MADD, MIF, MKL1, MTCH2, NCK2, NLE1, NMT1, NOC2L, OPA1, PARK7, PARP1, PCGF2, PDIA3, PPP2R1A, RRN3, SFPQ, SMAD3, STK4, SYVN1, TMBIM1, TP53BP2, TPT1, TRAP1, VDAC2]
2001242	regulation of intrinsic apoptotic signaling pathway	GO_BiologicalProcess-GOA_23.02.2017_10h01	0.0055	0.017	1.6e-05	3.2e-05	[5, 6, 7, 8]	Group136	13.0178	22	[AKT1, BCAP31, CAV1, CLU, DNM1L, FIS1, HNRNPK, HYOU1, ING3, MIF, MTCH2, NCK2, NOC2L, OPA1, PARK7, PARP1, RRN3, SFPQ, SYVN1, TPT1, TRAP1, VDAC2]
34976	response to endoplasmic reticulum stress	GO_BiologicalProcess-GOA_23.02.2017_10h01	9.6e-08	1e-06	2.2e-07	5.9e-07	[4]	Group137	16.6667	46	[AIFM1, ASNS, BCAP31, BRSK2, CALR, CAV1, CLU, CXXC1, DCTN1, DERL1, EDEM3, EEF2, ERN1, ERP44, GFPT1, GSK3B, HM13, HSPA5, HYOU1, ITPR1, LMNA, NCK2, NPLOC4, OPA1, PARK7, PDIA3, PDIA5, PDIA6, SDF2, SEC62, SEC63, SERP2, SGTA, SRPRA, STT3B, STUB1, SYVN1, TBL2, TLN1, TMX1, TMX3, UBA5, UBE4B, UBXN1, UFD1, VCP]
36503	ERAD pathway	GO_BiologicalProcess-GOA_23.02.2017_10h01	0.00034	0.0015	2.2e-07	5.9e-07	[3, 4, 5, 6]	Group137	18.2796	17	[BCAP31, BRSK2, CAV1, DERL1, EDEM3, HM13, HSPA5, NPLOC4, SDF2, SGTA, STT3B, STUB1, SYVN1, UBE4B, UBXN1, UFD1, VCP]
51788	response to misfolded protein	GO_BiologicalProcess-GOA_23.02.2017_10h01	0.005	0.016	2.2e-07	5.9e-07	[4, 5]	Group137	26.087	6	[CLU, DERL1, SDF2, STUB1, UFD1, VCP]
1905897	regulation of response to endoplasmic reticulum stress	GO_BiologicalProcess-GOA_23.02.2017_10h01	0.0048	0.015	2.2e-07	5.9e-07	[4, 5, 6]	Group137	16.25	13	[BCAP31, BRSK2, CAV1, CLU, ERN1, HSPA5, HYOU1, NCK2, OPA1, PARK7, SGTA, SYVN1, UBXN1]
32527	protein exit from endoplasmic reticulum	GO_BiologicalProcess-GOA_23.02.2017_10h01	0.0015	0.0058	2.2e-07	5.9e-07	[5, 6, 7, 8, 9]	Group137	23.0769	9	[BCAP31, BRSK2, DERL1, GCC2, HM13, NPLOC4, SYVN1, UFD1, VCP]
30433	ubiquitin-dependent ERAD pathway	GO_BiologicalProcess-GOA_23.02.2017_10h01	0.0083	0.025	2.2e-07	5.9e-07	[4, 5, 6, 7, 8, 9, 10, 11]	Group137	15.7895	12	[BCAP31, CAV1, DERL1, EDEM3, HSPA5, NPLOC4, SGTA, STT3B, STUB1, SYVN1, UBE4B, VCP]
6629	lipid metabolic process	GO_BiologicalProcess-GOA_23.02.2017_10h01	0.00016	0.00081	2.3e-08	7.1e-08	[3]	Group138	9.7035	144	[ABCA1, ABCD2, ABCD3, ABHD3, ACACA, ACAD8, ACADM, ACADS, ACBD3, ACBD5, ACLY, ACOX2, ACOX3, ACSF2, ACSF3, ACSL1, ACSL3, ACSL5, ADH5, AGK, AGPS, AKR1C1, AKR1C3, AKT1, ALG13, APOD, ARF1, ASAH1, ATM, BPNT1, CARM1, CAV1, CBR1, CDC42, CDS2, CEPT1, CHEK2, CHKA, CLSTN1, CLU, CNBP, CPT1A, CPT2, CSNK2B, CXXC1, DDHD1, DECR1, DEGS1, DGKB, DLD, ECH1, ECI1, ECI2, EDF1, ESYT1, ETFA, ETFB, FAAH2, FADS2, FGR, G6P…
19637	organophosphate metabolic process	GO_BiologicalProcess-GOA_23.02.2017_10h01	4.6e-06	3.3e-05	2.3e-08	7.1e-08	[3, 4]	Group138	10.559	136	[ABCA1, ABHD3, ACSL3, ADNP, AK2, ALDOA, ALDOC, AMPD2, APLP1, ARF1, ARNT, ATM, ATP5L, ATP5O, ATP6V0A1, ATP6V1B1, ATP7A, BPNT1, BUD31, CALCR, CAP2, CCNI, CDC42, CDK1, CDS2, CEPT1, CHEK2, CHKA, CLSTN1, COQ9, COX1, COX15, COX5A, CSNK2B, DDHD1, DHX8, DLD, DLG1, DNM1L, ERH, FBP1, FGR, G6PD, GFPT1, GMPR2, GNAS, GPD2, GPHN, HADHA, HADHB, HDHD5, HEXB, HK2, IDH3B, IL6, IMPA2, IMPAD1, ISYNA1, KIF2A, KMO, LD…
44255	cellular lipid metabolic process	GO_BiologicalProcess-GOA_23.02.2017_10h01	7.7e-06	5.1e-05	2.3e-08	7.1e-08	[3, 4]	Group138	10.6474	125	[ABCD2, ABCD3, ABHD3, ACACA, ACADM, ACADS, ACBD5, ACLY, ACOX2, ACOX3, ACSF2, ACSF3, ACSL1, ACSL3, ACSL5, ADH5, AGK, AGPS, AKR1C1, AKR1C3, AKT1, ALG13, APOD, ARF1, ASAH1, ATM, BPNT1, CARM1, CAV1, CBR1, CDC42, CDS2, CEPT1, CHEK2, CHKA, CLSTN1, CPT1A, CPT2, CSNK2B, DDHD1, DECR1, DEGS1, DGKB, DLD, ECH1, ECI1, ECI2, ESYT1, ETFA, ETFB, FAAH2, FADS2, FGR, GBA2, GCDH, GGT1, GPD2, HACL1, HADHA, HADHB, HDH…
8610	lipid biosynthetic process	GO_BiologicalProcess-GOA_23.02.2017_10h01	0.015	0.043	2.3e-08	7.1e-08	[4]	Group138	9.43134	68	[ABCD3, ABHD3, ACACA, ACBD3, ACLY, ACOX2, ACSF3, ACSL1, ACSL3, AGK, AGPS, AKR1C3, AKT1, ARF1, ATM, CBR1, CDS2, CEPT1, CHEK2, CHKA, CLSTN1, CNBP, CSNK2B, DDHD1, DEGS1, FADS2, G6PD, GGT1, HDHD5, HEXB, HPGDS, HSD17B8, ISYNA1, LIAS, LPIN2, MCAT, MED1, MIF, MTMR2, MTMR3, MTOR, NR1D1, OSBP, PCCB, PEMT, PI4KA, PI4KB, PIGK, PIGS, PIGU, PISD, PLD1, PRPF19, PTGES2, QKI, RAB14, RAB5A, SACM1L, SCP2, SELENOI,…
90407	organophosphate biosynthetic process	GO_BiologicalProcess-GOA_23.02.2017_10h01	0.0034	0.011	2.3e-08	7.1e-08	[4, 5]	Group138	10.0282	71	[ABCA1, ABHD3, ACSL3, ADNP, AK2, ALDOA, AMPD2, APLP1, ARF1, ATM, ATP5L, ATP5O, ATP6V0A1, BUD31, CALCR, CAP2, CCNI, CDS2, CEPT1, CHEK2, CHKA, CLSTN1, CSNK2B, DDHD1, DHX8, ERH, G6PD, GNAS, GPHN, HDHD5, HEXB, ISYNA1, KMO, LPIN2, MTMR2, MTMR3, NADK, NFS1, NME7, PANK3, PAPSS1, PARP1, PDXK, PEMT, PI4KA, PI4KB, PIGK, PIGS, PIGU, PISD, PLD1, PNPO, PPIP5K1, PRPS1, RAB14, RAB5A, RRM1, SACM1L, SCP2, SELENOI…
6650	glycerophospholipid metabolic process	GO_BiologicalProcess-GOA_23.02.2017_10h01	0.0057	0.018	2.3e-08	7.1e-08	[5, 6]	Group138	10.9333	41	[ABHD3, ACSL3, ARF1, ATM, BPNT1, CDS2, CEPT1, CHEK2, CHKA, CLSTN1, CSNK2B, DDHD1, HADHA, HADHB, HDHD5, IL6, IMPA2, IMPAD1, LPIN2, MTMR2, MTMR3, MTMR9, PEMT, PGP, PI4KA, PI4KB, PIGK, PIGS, PIGU, PISD, PLB1, PLCD4, PLD1, PRDX5, PRDX6, PTPRR, RAB14, RAB5A, SACM1L, SELENOI, TSPO]
19884	antigen processing and presentation of exogenous antigen	GO_BiologicalProcess-GOA_23.02.2017_10h01	1.3e-06	1.1e-05	1.6e-05	3.3e-05	[3]	Group139	17.8378	33	[AP1B1, AP1G1, AP1S2, AP2A2, AP2M1, AP3D1, ARF1, CALR, CTSL, DCTN1, DCTN2, DCTN4, DYNC1H1, GNAO1, IFI30, KIF2A, KIF4A, KLC1, LGMN, PDIA3, PSMD1, PSMD2, PSMD3, PSMD4, PSMD5, PSMD6, PSMD7, PSMD8, PSME4, RAB7A, SAR1B, SEC13, TRAF6]
48002	antigen processing and presentation of peptide antigen	GO_BiologicalProcess-GOA_23.02.2017_10h01	9.5e-07	8.4e-06	1.6e-05	3.3e-05	[3]	Group139	17.801	34	[ACE, AP1B1, AP1G1, AP1S2, AP2A2, AP2M1, ARF1, BCAP31, CALR, CTSL, DCTN1, DCTN2, DCTN4, DYNC1H1, GNAO1, IFI30, KIF2A, KIF4A, KLC1, LGMN, PDIA3, PSMD1, PSMD2, PSMD3, PSMD4, PSMD5, PSMD6, PSMD7, PSMD8, PSME4, RAB7A, SAR1B, SEC13, TRAF6]
2474	antigen processing and presentation of peptide antigen via MHC class I	GO_BiologicalProcess-GOA_23.02.2017_10h01	0.001	0.004	1.6e-05	3.3e-05	[4]	Group139	16.6667	17	[ACE, BCAP31, CALR, GNAO1, IFI30, PDIA3, PSMD1, PSMD2, PSMD3, PSMD4, PSMD5, PSMD6, PSMD7, PSMD8, PSME4, SAR1B, SEC13]
19886	antigen processing and presentation of exogenous peptide antigen via MHC class II	GO_BiologicalProcess-GOA_23.02.2017_10h01	4.9e-06	3.5e-05	1.6e-05	3.3e-05	[5]	Group139	21.6495	21	[AP1B1, AP1G1, AP1S2, AP2A2, AP2M1, ARF1, CTSL, DCTN1, DCTN2, DCTN4, DYNC1H1, GNAO1, IFI30, KIF2A, KIF4A, KLC1, LGMN, RAB7A, SAR1B, SEC13, TRAF6]
38061	NIK/NF-kappaB signaling	GO_BiologicalProcess-GOA_23.02.2017_10h01	0.017	0.047	1.6e-05	3.3e-05	[4, 5, 6]	Group139	12.9032	16	[AKT1, CALR, CUL1, FBXW11, PSMD1, PSMD2, PSMD3, PSMD4, PSMD5, PSMD6, PSMD7, PSMD8, PSME4, RC3H1, SKP1, TRAF6]
42590	antigen processing and presentation of exogenous peptide antigen via MHC class I	GO_BiologicalProcess-GOA_23.02.2017_10h01	0.016	0.044	1.6e-05	3.3e-05	[5]	Group139	14.4578	12	[CALR, IFI30, PDIA3, PSMD1, PSMD2, PSMD3, PSMD4, PSMD5, PSMD6, PSMD7, PSMD8, PSME4]
6974	cellular response to DNA damage stimulus	GO_BiologicalProcess-GOA_23.02.2017_10h01	5.4e-08	6.3e-07	1.4e-18	1.3e-17	[4]	Group140	12.3798	103	[AKT1, AQR, ASH2L, ATM, ATRX, BCCIP, BRIP1, CARM1, CDC5L, CDK1, CDK9, CHEK2, CLU, CNOT1, CNOT2, CNOT3, CNOT4, CNOT6, CRY1, CUL4A, CUL5, DDB1, DDX1, DDX5, DMAP1, DOT1L, ERCC3, ERCC6, FEN1, FMR1, FZR1, GNL1, H2AFX, HIPK1, HMGB2, HNRNPK, HUWE1, ING3, ING4, KAT5, KIAA0430, KIN, MAEL, MDM4, MEIOB, MIF, MMS19, MSH2, MSH6, MTCH2, MYO6, NIPBL, NPLOC4, PARP1, PARP2, PCNA, PLK1, PNKP, POLR2A, POLR2B, POLR2…
51276	chromosome organization	GO_BiologicalProcess-GOA_23.02.2017_10h01	3.5e-19	2.9e-17	1.4e-18	1.3e-17	[4]	Group140	14.3678	175	[AIFM1, ANAPC4, ASH2L, ATM, ATRX, BAZ1A, BRD2, BRD7, BRDT, BRIP1, BRPF1, BRWD1, BUB1, CARM1, CBX3, CBX7, CCNE2, CCT6A, CDC20, CDC23, CDC27, CDC73, CDK1, CDK9, CHD1, CHD3, CHMP5, CHMP7, CKAP5, CTCF, CTR9, CUL4A, CXXC1, DDB1, DDX1, DHX9, DKC1, DMAP1, DOT1L, DPY30, DSCC1, ELP3, EPC1, ERCC3, ESPL1, FEN1, FMR1, G3BP1, GAR1, GNL3, GRWD1, H2AFX, H2AFZ, HCFC1, HDAC1, HIST2H2AA3, HMGB2, HUWE1, IFRD1, ING3…
6259	DNA metabolic process	GO_BiologicalProcess-GOA_23.02.2017_10h01	1.6e-10	3.9e-09	1.4e-18	1.3e-17	[4, 5, 6]	Group140	12.657	131	[AIFM1, AKT1, ALYREF, AQR, ASZ1, ATG7, ATM, ATRX, BAZ1A, BCCIP, BRIP1, CALR, CBS, CCNE2, CCT6A, CDC42, CDC5L, CDK1, CDK9, CHEK2, CTCF, CUL4A, DDB1, DDX1, DDX4, DKC1, DMAP1, DOT1L, DSCC1, ERCC3, ERCC6, FEN1, FKBP6, FZR1, GAR1, GNAS, GNL3, GRWD1, GSK3B, GTPBP4, H2AFX, HDAC1, HMGB2, HUWE1, IL6, ING4, KAT5, KAT7, KIAA0430, KIN, KMT2A, KPNB1, MAEL, MBD2, MCM2, MCM3, MCM5, MCM6, MCMBP, MEIOB, MMS19, MS…
51052	regulation of DNA metabolic process	GO_BiologicalProcess-GOA_23.02.2017_10h01	0.015	0.043	1.4e-18	1.3e-17	[4, 5, 6, 7]	Group140	10.219	42	[AIFM1, AKT1, ALYREF, ATG7, ATM, ATRX, CALR, CCT6A, CDC42, CDK1, CDK9, CHEK2, CUL4A, DKC1, DSCC1, GNL3, GSK3B, GTPBP4, H2AFX, IL6, MBD2, MSH2, MSH6, NAT10, NVL, PARP1, PCNA, PNKP, PPP2R1A, RAD50, RFC2, RFC3, RPA2, SMC1A, SMC3, SUPT6H, THOC1, TOP2A, UBE2N, UBR5, XRCC1, XRCC5]
6260	DNA replication	GO_BiologicalProcess-GOA_23.02.2017_10h01	1.4e-08	1.9e-07	1.4e-18	1.3e-17	[5, 6, 7]	Group140	16.3636	54	[ALYREF, ATG7, ATM, ATRX, BAZ1A, BRIP1, CALR, CCNE2, CDC42, CDK1, CDK9, CHEK2, DSCC1, FEN1, GRWD1, GTPBP4, IL6, ING4, KAT5, KAT7, KIN, MCM2, MCM3, MCM5, MCM6, MCMBP, NUP98, ORC1, PARP1, PARP2, PCNA, PNKP, PPP2R1A, PURA, RAD50, RBBP4, RBBP8, RBMS1, RFC1, RFC2, RFC3, RPA1, RPA2, RRM1, SET, SIN3A, SMC1A, SMC3, SSRP1, THOC1, TOP1, TOP3A, UPF1, ZPR1]
6281	DNA repair	GO_BiologicalProcess-GOA_23.02.2017_10h01	5.1e-06	3.6e-05	1.4e-18	1.3e-17	[5, 6, 7]	Group140	12.6394	68	[AQR, ATM, ATRX, BCCIP, BRIP1, CDC5L, CDK1, CDK9, CHEK2, CUL4A, DDB1, DDX1, DMAP1, DOT1L, ERCC3, ERCC6, FEN1, FZR1, H2AFX, HMGB2, HUWE1, KAT5, KIAA0430, KIN, MEIOB, MMS19, MSH2, MSH6, NPLOC4, PARP1, PARP2, PCNA, PNKP, POLR2A, POLR2B, POLR2C, POLR2G, PPIE, PPP5C, PRPF19, PSME4, RAD21, RAD50, RBBP8, RBX1, RFC1, RFC2, RFC3, RPA1, RPA2, SFPQ, SHPRH, SMC1A, SMC3, SMC6, SSRP1, STUB1, TOP3A, UBE2A, UBE2…
34976	response to endoplasmic reticulum stress	GO_BiologicalProcess-GOA_23.02.2017_10h01	9.6e-08	1e-06	4.2e-08	1.2e-07	[4]	Group141	16.6667	46	[AIFM1, ASNS, BCAP31, BRSK2, CALR, CAV1, CLU, CXXC1, DCTN1, DERL1, EDEM3, EEF2, ERN1, ERP44, GFPT1, GSK3B, HM13, HSPA5, HYOU1, ITPR1, LMNA, NCK2, NPLOC4, OPA1, PARK7, PDIA3, PDIA5, PDIA6, SDF2, SEC62, SEC63, SERP2, SGTA, SRPRA, STT3B, STUB1, SYVN1, TBL2, TLN1, TMX1, TMX3, UBA5, UBE4B, UBXN1, UFD1, VCP]
36503	ERAD pathway	GO_BiologicalProcess-GOA_23.02.2017_10h01	0.00034	0.0015	4.2e-08	1.2e-07	[3, 4, 5, 6]	Group141	18.2796	17	[BCAP31, BRSK2, CAV1, DERL1, EDEM3, HM13, HSPA5, NPLOC4, SDF2, SGTA, STT3B, STUB1, SYVN1, UBE4B, UBXN1, UFD1, VCP]
1903573	negative regulation of response to endoplasmic reticulum stress	GO_BiologicalProcess-GOA_23.02.2017_10h01	0.014	0.04	4.2e-08	1.2e-07	[3, 4, 5, 6, 7]	Group141	17.7778	8	[CLU, HYOU1, NCK2, OPA1, PARK7, SGTA, SYVN1, UBXN1]
1905897	regulation of response to endoplasmic reticulum stress	GO_BiologicalProcess-GOA_23.02.2017_10h01	0.0048	0.015	4.2e-08	1.2e-07	[4, 5, 6]	Group141	16.25	13	[BCAP31, BRSK2, CAV1, CLU, ERN1, HSPA5, HYOU1, NCK2, OPA1, PARK7, SGTA, SYVN1, UBXN1]
70059	intrinsic apoptotic signaling pathway in response to endoplasmic reticulum stress	GO_BiologicalProcess-GOA_23.02.2017_10h01	0.018	0.048	4.2e-08	1.2e-07	[5, 6, 7, 8]	Group141	15.3846	10	[AIFM1, BRSK2, ERN1, GSK3B, HYOU1, ITPR1, NCK2, OPA1, PARK7, SYVN1]
2001242	regulation of intrinsic apoptotic signaling pathway	GO_BiologicalProcess-GOA_23.02.2017_10h01	0.0055	0.017	4.2e-08	1.2e-07	[5, 6, 7, 8]	Group141	13.0178	22	[AKT1, BCAP31, CAV1, CLU, DNM1L, FIS1, HNRNPK, HYOU1, ING3, MIF, MTCH2, NCK2, NOC2L, OPA1, PARK7, PARP1, RRN3, SFPQ, SYVN1, TPT1, TRAP1, VDAC2]
6402	mRNA catabolic process	GO_BiologicalProcess-GOA_23.02.2017_10h01	8.9e-06	5.9e-05	8.7e-06	1.8e-05	[5, 6, 7, 8]	Group142	15.5462	37	[AGO2, ATM, CNOT1, CNOT2, CNOT3, CNOT4, CNOT6, CSDE1, DCP2, DCPS, DDX5, DDX6, DIS3, EDC4, EIF3E, ERN1, FMR1, GSPT2, HBS1L, MAGOHB, MRTO4, PAN3, PAPD5, PATL1, PELO, POLR2G, PPP2R1A, RBM8A, RC3H1, RPL14, RSL24D1, SMG7, SMG9, SUPV3L1, UPF1, UPF2, WDR61]
90503	RNA phosphodiester bond hydrolysis, exonucleolytic	GO_BiologicalProcess-GOA_23.02.2017_10h01	0.0052	0.016	8.7e-06	1.8e-05	[6, 7, 8]	Group142	21.0526	8	[CNOT1, CNOT2, CNOT6, DCP2, DCPS, DIS3, PAN3, XRN2]
956	nuclear-transcribed mRNA catabolic process	GO_BiologicalProcess-GOA_23.02.2017_10h01	1.5e-05	9.6e-05	8.7e-06	1.8e-05	[6, 7, 8, 9]	Group142	15.7407	34	[AGO2, ATM, CNOT1, CNOT2, CNOT3, CNOT4, CNOT6, CSDE1, DCP2, DCPS, DDX5, DDX6, DIS3, EDC4, EIF3E, GSPT2, HBS1L, MAGOHB, MRTO4, PAN3, PAPD5, PATL1, PELO, POLR2G, PPP2R1A, RBM8A, RC3H1, RPL14, RSL24D1, SMG7, SMG9, UPF1, UPF2, WDR61]
288	nuclear-transcribed mRNA catabolic process, deadenylation-dependent decay	GO_BiologicalProcess-GOA_23.02.2017_10h01	3.5e-05	0.0002	8.7e-06	1.8e-05	[7, 8, 9, 10]	Group142	21.7949	17	[AGO2, CNOT1, CNOT2, CNOT3, CNOT4, CNOT6, DCP2, DCPS, DDX6, DIS3, EDC4, HBS1L, PAN3, PATL1, POLR2G, RC3H1, WDR61]
291	nuclear-transcribed mRNA catabolic process, exonucleolytic	GO_BiologicalProcess-GOA_23.02.2017_10h01	0.00013	0.00066	8.7e-06	1.8e-05	[7, 8, 9, 10]	Group142	28.5714	10	[CNOT6, DCP2, DCPS, DDX6, DIS3, EDC4, HBS1L, PATL1, POLR2G, WDR61]
290	deadenylation-dependent decapping of nuclear-transcribed mRNA	GO_BiologicalProcess-GOA_23.02.2017_10h01	0.006	0.019	8.7e-06	1.8e-05	[7, 8, 9, 10, 11]	Group142	36.3636	4	[DCP2, DCPS, PAN3, PATL1]
51983	regulation of chromosome segregation	GO_BiologicalProcess-GOA_23.02.2017_10h01	1.3e-06	1.1e-05	4.8e-09	1.7e-08	[3, 4]	Group143	23.3333	21	[ANAPC4, ATM, ATRX, BUB1, CDC23, CDC27, CDC42, CTCF, ECT2, ESPL1, FEN1, PLK1, PUM1, PUM2, RAD21, SFPQ, SMC6, TACC3, TEX14, TPR, UBE2C]
51984	positive regulation of chromosome segregation	GO_BiologicalProcess-GOA_23.02.2017_10h01	0.018	0.049	4.8e-09	1.7e-08	[3, 4, 5]	Group143	22.7273	5	[ESPL1, FEN1, RAD21, SFPQ, SMC6]
7062	sister chromatid cohesion	GO_BiologicalProcess-GOA_23.02.2017_10h01	7.2e-06	4.8e-05	4.8e-09	1.7e-08	[3, 5, 6, 7]	Group143	19.084	25	[ATRX, BUB1, CDC20, CKAP5, CTCF, DSCC1, ESPL1, FEN1, KIF2A, MAU2, MCMBP, NIPBL, NUDC, NUP85, NUP98, PHB2, PLK1, PPP2R1A, RAD21, SEC13, SFPQ, SMC1A, SMC3, STAG1, XPO1]
33045	regulation of sister chromatid segregation	GO_BiologicalProcess-GOA_23.02.2017_10h01	3.8e-05	0.00022	4.8e-09	1.7e-08	[4, 5, 6, 7]	Group143	22.5352	16	[ANAPC4, ATM, ATRX, BUB1, CDC23, CDC27, CTCF, ESPL1, FEN1, PLK1, RAD21, SFPQ, TACC3, TEX14, TPR, UBE2C]
7063	regulation of sister chromatid cohesion	GO_BiologicalProcess-GOA_23.02.2017_10h01	0.00049	0.002	4.8e-09	1.7e-08	[4, 5, 6, 7, 8]	Group143	33.3333	7	[ATRX, BUB1, CTCF, ESPL1, FEN1, RAD21, SFPQ]
33046	negative regulation of sister chromatid segregation	GO_BiologicalProcess-GOA_23.02.2017_10h01	0.0061	0.019	4.8e-09	1.7e-08	[4, 5, 6, 7, 8]	Group143	20.5128	8	[ATM, ATRX, BUB1, ESPL1, PLK1, RAD21, TEX14, TPR]
72527	pyrimidine-containing compound metabolic process	GO_BiologicalProcess-GOA_23.02.2017_10h01	0.0015	0.0058	0.0016	0.0024	[4]	Group144	17.0455	15	[DPYD, DPYS, ERH, MTOR, NME7, NT5C3A, PRPS1, RRM1, TBPL1, UCK2, UCKL1, UMPS, UPB1, UPP1, UPP2]
9112	nucleobase metabolic process	GO_BiologicalProcess-GOA_23.02.2017_10h01	0.0012	0.0046	0.0016	0.0024	[4, 5, 6]	Group144	22.2222	10	[DPYD, DPYS, GMPR2, MTOR, PRPS1, RRM1, UCK2, UCKL1, UMPS, XDH]
72528	pyrimidine-containing compound biosynthetic process	GO_BiologicalProcess-GOA_23.02.2017_10h01	0.0023	0.0084	0.0016	0.0024	[5]	Group144	20.4082	10	[ERH, MTOR, NME7, PRPS1, TBPL1, UCK2, UCKL1, UMPS, UPP1, UPP2]
46113	nucleobase catabolic process	GO_BiologicalProcess-GOA_23.02.2017_10h01	0.01	0.031	0.0016	0.0024	[4, 5, 6, 7]	Group144	42.8571	3	[DPYD, DPYS, XDH]
6206	pyrimidine nucleobase metabolic process	GO_BiologicalProcess-GOA_23.02.2017_10h01	0.00091	0.0036	0.0016	0.0024	[5, 6, 7]	Group144	30.4348	7	[DPYD, DPYS, MTOR, RRM1, UCK2, UCKL1, UMPS]
6213	pyrimidine nucleoside metabolic process	GO_BiologicalProcess-GOA_23.02.2017_10h01	0.0023	0.0083	0.0016	0.0024	[5, 6, 7]	Group144	19.2982	11	[DPYD, DPYS, ERH, NME7, NT5C3A, UCK2, UCKL1, UMPS, UPB1, UPP1, UPP2]
72524	pyridine-containing compound metabolic process	GO_BiologicalProcess-GOA_23.02.2017_10h01	0.00068	0.0028	1.4e-08	4.7e-08	[4]	Group145	14.5349	25	[ALDOA, ALDOC, ARNT, DLD, FBP1, G6PD, HK2, IDH3B, KIF2A, KMO, LDHD, MPC1, MPC2, MTCH2, NADK, PDXK, PGD, PGK1, PGM1, PGM2, PHGDH, PNPO, PRDX5, TKT, VCP]
6733	oxidoreduction coenzyme metabolic process	GO_BiologicalProcess-GOA_23.02.2017_10h01	0.00033	0.0014	1.4e-08	4.7e-08	[5]	Group145	14.7541	27	[ALDOA, ALDOC, ARNT, COQ3, COQ7, COQ8B, COQ9, DLD, FBP1, G6PD, HK2, IDH3B, KIF2A, KMO, LDHD, MPC1, MPC2, MTCH2, NADK, PGD, PGK1, PGM1, PGM2, PHGDH, PRDX5, TKT, VCP]
9161	ribonucleoside monophosphate metabolic process	GO_BiologicalProcess-GOA_23.02.2017_10h01	8.4e-07	7.7e-06	1.4e-08	4.7e-08	[6, 7, 8]	Group145	15.0769	49	[AK2, ALDOA, ALDOC, AMPD2, ARNT, ATP5L, ATP5O, ATP6V0A1, ATP6V1B1, ATP7A, CCNI, CDK1, COQ9, COX1, COX15, COX5A, DLD, DLG1, DNM1L, FBP1, GMPR2, HK2, KIF2A, LDHD, MAGI3, MPP2, MSH2, MTCH2, NADK, NUDT9, OLA1, PARK7, PARP1, PGK1, PGM1, PMPCB, PRPS1, SCRIB, SDHA, SURF1, TSPO, UCK2, UCKL1, UMPS, UPP1, UPP2, UQCRB, UQCRC2, VCP]
46496	nicotinamide nucleotide metabolic process	GO_BiologicalProcess-GOA_23.02.2017_10h01	0.0022	0.008	1.4e-08	4.7e-08	[6, 7, 8, 9]	Group145	13.7725	23	[ALDOA, ALDOC, ARNT, DLD, FBP1, G6PD, HK2, IDH3B, KIF2A, KMO, LDHD, MPC1, MPC2, MTCH2, NADK, PGD, PGK1, PGM1, PGM2, PHGDH, PRDX5, TKT, VCP]
9167	purine ribonucleoside monophosphate metabolic process	GO_BiologicalProcess-GOA_23.02.2017_10h01	1.7e-05	0.0001	1.4e-08	4.7e-08	[7, 8, 9]	Group145	14.1026	44	[AK2, ALDOA, ALDOC, AMPD2, ARNT, ATP5L, ATP5O, ATP6V0A1, ATP6V1B1, ATP7A, CCNI, CDK1, COQ9, COX1, COX15, COX5A, DLD, DLG1, DNM1L, FBP1, GMPR2, HK2, KIF2A, LDHD, MAGI3, MPP2, MSH2, MTCH2, NADK, NUDT9, OLA1, PARK7, PARP1, PGK1, PGM1, PMPCB, PRPS1, SCRIB, SDHA, SURF1, TSPO, UQCRB, UQCRC2, VCP]
9179	purine ribonucleoside diphosphate metabolic process	GO_BiologicalProcess-GOA_23.02.2017_10h01	0.016	0.045	1.4e-08	4.7e-08	[7, 8, 9]	Group145	13.2743	15	[AK2, ALDOA, ALDOC, ARNT, DLG1, FBP1, HK2, KIF2A, MAGI3, MPP2, MTCH2, NUDT9, PGK1, PGM1, SCRIB]
1903046	meiotic cell cycle process	GO_BiologicalProcess-GOA_23.02.2017_10h01	2.8e-07	2.8e-06	5.3e-10	2.1e-09	[2, 3, 4, 5]	Group146	17.8744	37	[ACTR3, ASZ1, ATM, ATRX, BRDT, BRIP1, BUB1, CALR, CCNE2, CDC20, DDX4, ESPL1, FKBP6, FZR1, ING3, KIAA0430, LEMD3, MAEL, MEIOB, MSH6, NSUN2, PDE3A, PLK1, PPP2R1A, RAD21, RAD50, SMC1A, SMC2, SMC3, SMC4, SPDYA, SUN1, TDRD9, TEX14, TOP2A, TOP3A, UBR2]
43414	macromolecule methylation	GO_BiologicalProcess-GOA_23.02.2017_10h01	2e-06	1.6e-05	5.3e-10	2.1e-09	[3, 4, 5]	Group146	15.1515	45	[ASH2L, ASZ1, ATRX, CARM1, CMTR1, CTCF, CTR9, CXXC1, DDX4, DMAP1, DOT1L, DPY30, EEF1A1, EEF2, ETFB, FKBP6, FTSJ1, GNAS, GSK3B, HSD17B10, ICMT, IWS1, KDM4C, KIN, KMT2A, MAEL, MBD2, MTRR, NOP2, NSUN2, NUP98, PARP1, PRMT1, RAB6A, RNF20, RTF1, SMAD4, SNRPD3, SUPT6H, SUZ12, TDRD9, TRMT5, VCP, WDR5, WDR61]
7127	meiosis I	GO_BiologicalProcess-GOA_23.02.2017_10h01	0.0069	0.021	5.3e-10	2.1e-09	[4, 5, 6, 7]	Group146	14.2857	16	[ATM, BRDT, BRIP1, CCNE2, ESPL1, ING3, LEMD3, MAEL, MEIOB, MSH6, PLK1, RAD21, RAD50, SUN1, TOP2A, UBR2]
7140	male meiosis	GO_BiologicalProcess-GOA_23.02.2017_10h01	0.00035	0.0015	5.3e-10	2.1e-09	[4, 5, 6, 7]	Group146	23.913	11	[ASZ1, ATM, BRDT, DDX4, ING3, MAEL, MEIOB, SPDYA, TDRD9, TEX14, UBR2]
43046	DNA methylation involved in gamete generation	GO_BiologicalProcess-GOA_23.02.2017_10h01	0.012	0.035	5.3e-10	2.1e-09	[2, 3, 4, 5, 6, 7, 8, 9, 10]	Group146	25	5	[ASZ1, DDX4, FKBP6, MAEL, TDRD9]
6306	DNA methylation	GO_BiologicalProcess-GOA_23.02.2017_10h01	0.00023	0.001	5.3e-10	2.1e-09	[4, 5, 6, 7, 8, 9]	Group146	21.2121	14	[ASZ1, ATRX, CTCF, DDX4, DMAP1, FKBP6, GNAS, GSK3B, KMT2A, MAEL, MBD2, MTRR, PARP1, TDRD9]
34587	piRNA metabolic process	GO_BiologicalProcess-GOA_23.02.2017_10h01	0.0044	0.014	5.3e-10	2.1e-09	[6, 7, 8]	Group146	31.25	5	[ASZ1, DDX4, FKBP6, MAEL, TDRD9]
7030	Golgi organization	GO_BiologicalProcess-GOA_23.02.2017_10h01	6.8e-05	0.00036	5.7e-07	1.4e-06	[4]	Group147	18.8679	20	[BCAS3, CDC42, CDK1, COG1, COG3, DYM, GAK, GBF1, GCC2, LMAN1, NPLOC4, PTGES2, RAB1A, STK25, STX5, SURF4, TMED2, USO1, VMP1, VRK1]
16482	cytosolic transport	GO_BiologicalProcess-GOA_23.02.2017_10h01	0.017	0.048	5.7e-07	1.4e-06	[4, 5]	Group147	12.4138	18	[AP1G1, CORO7, DCTN1, DOPEY1, EVI5, GAK, GBF1, GCC2, GOSR1, MTMR2, PTGES2, RAB14, RAB5A, RAB6A, RAB7A, SNX2, STX5, VPS35]
48313	Golgi inheritance	GO_BiologicalProcess-GOA_23.02.2017_10h01	0.00041	0.0017	5.7e-07	1.4e-06	[5]	Group147	40	6	[CDK1, GBF1, PTGES2, STK25, STX5, VRK1]
6892	post-Golgi vesicle-mediated transport	GO_BiologicalProcess-GOA_23.02.2017_10h01	7e-05	0.00037	5.7e-07	1.4e-06	[6]	Group147	19.3878	19	[ACSL3, AP1G1, AP3B2, ARF1, CORO7, CSK, DOPEY1, EXOC1, EXOC2, EXOC4, EXOC5, GAK, GBF1, GOPC, PTGES2, RAB10, RAB14, SCFD1, VAMP2]
6895	Golgi to endosome transport	GO_BiologicalProcess-GOA_23.02.2017_10h01	0.015	0.042	5.7e-07	1.4e-06	[5, 6, 7]	Group147	23.8095	5	[CORO7, DOPEY1, GBF1, PTGES2, RAB14]
70973	protein localization to endoplasmic reticulum exit site	GO_BiologicalProcess-GOA_23.02.2017_10h01	0.0034	0.011	5.7e-07	1.4e-06	[7]	Group147	60	3	[BCAP31, GBF1, PTGES2]
48205	COPI coating of Golgi vesicle	GO_BiologicalProcess-GOA_23.02.2017_10h01	0.0034	0.011	5.7e-07	1.4e-06	[6, 7, 8, 9]	Group147	60	3	[GBF1, PTGES2, TMED2]
30031	cell projection assembly	GO_BiologicalProcess-GOA_23.02.2017_10h01	0.0029	0.01	0.0028	0.004	[4]	Group148	10.5072	58	[ACTR3, ARF6, ARMC4, ARPC2, ATG3, ATP6V1D, ATP7A, BBS5, BCAS3, BRK1, BUD31, CAPZB, CAV1, CDC42, CDK1, CEP41, CEP83, CEP97, CKAP5, CLU, CROCC, DCDC2, DCTN1, DCTN2, DNAAF2, DYNC1H1, FLNA, FMR1, GAS8, IFT46, IFT52, IFT81, IFT88, KANK1, KIF27, MNS1, MTOR, MYLK, NCK2, NUP85, PLD1, PLK1, PLK4, POC1A, PPP2R1A, RAB5A, RAC2, ROCK1, RPGR, RSPH1, RSPH9, SLIT2, SPAG1, SRF, TAPT1, TNPO1, WASF3, WDR5]
97581	lamellipodium organization	GO_BiologicalProcess-GOA_23.02.2017_10h01	0.006	0.019	0.0028	0.004	[4]	Group148	15.8537	13	[ARPC2, ATP7A, BRK1, CAPZB, CDC42, KANK1, MTOR, NCK2, NUP85, RAC2, SLIT2, SNX2, WASF3]
60491	regulation of cell projection assembly	GO_BiologicalProcess-GOA_23.02.2017_10h01	0.0011	0.0042	0.0028	0.004	[3, 4, 5, 6]	Group148	14.2857	24	[ARF6, ARPC2, ATG3, ATP7A, BCAS3, BRK1, CAPZB, CAV1, CDC42, CEP97, CLU, CROCC, DCDC2, FMR1, IFT88, KANK1, MNS1, MTOR, PLD1, RAB5A, RAC2, SLIT2, SRF, TAPT1]
30032	lamellipodium assembly	GO_BiologicalProcess-GOA_23.02.2017_10h01	0.0075	0.023	0.0028	0.004	[5]	Group148	16.6667	11	[ARPC2, ATP7A, BRK1, CAPZB, CDC42, MTOR, NCK2, NUP85, RAC2, SLIT2, WASF3]
10592	positive regulation of lamellipodium assembly	GO_BiologicalProcess-GOA_23.02.2017_10h01	0.003	0.01	0.0028	0.004	[3, 4, 5, 6, 7, 8]	Group148	28.5714	6	[ARPC2, ATP7A, BRK1, CDC42, MTOR, RAC2]
51489	regulation of filopodium assembly	GO_BiologicalProcess-GOA_23.02.2017_10h01	0.011	0.032	0.0028	0.004	[4, 5, 6, 7]	Group148	18.6047	8	[ARF6, BCAS3, CAPZB, CDC42, CLU, FMR1, RAB5A, SRF]
1902743	regulation of lamellipodium organization	GO_BiologicalProcess-GOA_23.02.2017_10h01	0.0038	0.012	0.0028	0.004	[5, 6]	Group148	20.4545	9	[ARPC2, ATP7A, BRK1, CAPZB, CDC42, KANK1, MTOR, RAC2, SLIT2]
42254	ribosome biogenesis	GO_BiologicalProcess-GOA_23.02.2017_10h01	2.2e-14	1e-12	2.2e-14	1.4e-13	[4]	Group149	19.9405	67	[AAMP, ABCE1, BOP1, DDX21, DDX31, DDX47, DDX51, DIEXF, DIS3, DKC1, EBNA1BP2, EIF2A, GAR1, GTPBP4, IMP4, LTV1, MDN1, MPHOSPH10, MRTO4, NAT10, NIP7, NLE1, NMD3, NOC2L, NOC4L, NOL6, NOL9, NOP14, NOP2, NOP56, NOP58, NSA2, NUP88, NVL, PA2G4, PAPD5, PDCD11, PIN4, PNO1, PPAN, PWP2, RAN, RCL1, RIOK2, RIOK3, RPF1, RPF2, RPL14, RRN3, RSL24D1, TBL3, TEX10, TSR1, UTP15, UTP18, UTP20, UTP3, WBP11, WDR12, WDR1…
42273	ribosomal large subunit biogenesis	GO_BiologicalProcess-GOA_23.02.2017_10h01	5.7e-08	6.6e-07	2.2e-14	1.4e-13	[4, 5]	Group149	30.1587	19	[AAMP, BOP1, EBNA1BP2, GTPBP4, MDN1, MRTO4, NIP7, NLE1, NOC2L, NOL9, NOP2, NSA2, PPAN, RPF1, RPF2, RPL14, RSL24D1, WDR12, WDR37]
42255	ribosome assembly	GO_BiologicalProcess-GOA_23.02.2017_10h01	0.0041	0.013	2.2e-14	1.4e-13	[5, 6, 7]	Group149	18.0328	11	[EIF2A, MDN1, MRTO4, NIP7, NLE1, PPAN, PWP2, RPF1, RPF2, RSL24D1, TSR1]
27	ribosomal large subunit assembly	GO_BiologicalProcess-GOA_23.02.2017_10h01	0.002	0.0073	2.2e-14	1.4e-13	[5, 6, 7, 8]	Group149	26.9231	7	[MDN1, MRTO4, NLE1, PPAN, RPF1, RPF2, RSL24D1]
470	maturation of LSU-rRNA	GO_BiologicalProcess-GOA_23.02.2017_10h01	1.7e-05	0.0001	2.2e-14	1.4e-13	[5, 6, 8, 9, 10]	Group149	39.1304	9	[BOP1, GTPBP4, NOL9, NOP2, NSA2, RPF1, RPF2, WDR12, WDR37]
460	maturation of 5.8S rRNA	GO_BiologicalProcess-GOA_23.02.2017_10h01	0.00019	0.00092	2.2e-14	1.4e-13	[6, 8, 9, 10]	Group149	30	9	[BOP1, NOL9, NOP14, NSA2, RCL1, RPF1, UTP20, WDR12, WDR37]
463	maturation of LSU-rRNA from tricistronic rRNA transcript (SSU-rRNA, 5.8S rRNA, LSU-rRNA)	GO_BiologicalProcess-GOA_23.02.2017_10h01	0.00019	0.00093	2.2e-14	1.4e-13	[6, 7, 9, 10, 11]	Group149	55.5556	5	[BOP1, GTPBP4, NOL9, RPF2, WDR12]
6793	phosphorus metabolic process	GO_BiologicalProcess-GOA_23.02.2017_10h01	1.4e-08	1.9e-07	1.6e-17	1.3e-16	[3]	Group150	9.55711	328	[AAK1, AASS, ABCA1, ABHD3, ACACA, ACE, ACLY, ACSF2, ACSF3, ACSL1, ACSL3, ACSL5, ADAR, ADARB1, ADNP, AGK, AK2, AKT1, ALDOA, ALDOC, ALPP, AMBP, AMPD2, APLP1, ARF1, ARNT, ATM, ATP5L, ATP5O, ATP6V0A1, ATP6V1B1, ATP7A, BCCIP, BIRC6, BIRC7, BPNT1, BRAP, BRSK2, BUB1, BUD31, C21orf33, CAB39, CALCR, CAP2, CAV1, CCDC6, CCL4, CCNB3, CCNE2, CCNI, CCNL2, CCNT1, CCR1, CDC37, CDC42, CDC42BPA, CDK1, CDK16, CDK9,…
19637	organophosphate metabolic process	GO_BiologicalProcess-GOA_23.02.2017_10h01	4.6e-06	3.3e-05	1.6e-17	1.3e-16	[3, 4]	Group150	10.559	136	[ABCA1, ABHD3, ACSL3, ADNP, AK2, ALDOA, ALDOC, AMPD2, APLP1, ARF1, ARNT, ATM, ATP5L, ATP5O, ATP6V0A1, ATP6V1B1, ATP7A, BPNT1, BUD31, CALCR, CAP2, CCNI, CDC42, CDK1, CDS2, CEPT1, CHEK2, CHKA, CLSTN1, COQ9, COX1, COX15, COX5A, CSNK2B, DDHD1, DHX8, DLD, DLG1, DNM1L, ERH, FBP1, FGR, G6PD, GFPT1, GMPR2, GNAS, GPD2, GPHN, HADHA, HADHB, HDHD5, HEXB, HK2, IDH3B, IL6, IMPA2, IMPAD1, ISYNA1, KIF2A, KMO, LD…
6796	phosphate-containing compound metabolic process	GO_BiologicalProcess-GOA_23.02.2017_10h01	4.8e-08	5.6e-07	1.6e-17	1.3e-16	[4]	Group150	9.50105	318	[AAK1, ABCA1, ABHD3, ACE, ACSL1, ACSL3, ADAR, ADARB1, ADNP, AGK, AK2, AKT1, ALDOA, ALDOC, ALPP, AMBP, AMPD2, APLP1, ARF1, ARNT, ATM, ATP5L, ATP5O, ATP6V0A1, ATP6V1B1, ATP7A, BCCIP, BIRC6, BIRC7, BPNT1, BRAP, BRSK2, BUB1, BUD31, C21orf33, CAB39, CALCR, CAP2, CAV1, CCDC6, CCL4, CCNB3, CCNE2, CCNI, CCNL2, CCNT1, CCR1, CDC37, CDC42, CDC42BPA, CDK1, CDK16, CDK9, CDS2, CEPT1, CHEK2, CHKA, CHP1, CKS1B, …
16310	phosphorylation	GO_BiologicalProcess-GOA_23.02.2017_10h01	2.8e-06	2.1e-05	1.6e-17	1.3e-16	[5]	Group150	9.60334	230	[AAK1, ACE, ACSL1, ADAR, ADARB1, ADNP, AGK, AK2, AKT1, ALDOA, ALDOC, AMBP, ARNT, ATM, ATP7A, BCCIP, BIRC6, BIRC7, BPNT1, BRAP, BRSK2, BUB1, BUD31, C21orf33, CAB39, CAV1, CCDC6, CCL4, CCNB3, CCNE2, CCNI, CCNL2, CCNT1, CCR1, CDC37, CDC42, CDC42BPA, CDK1, CDK16, CDK9, CHEK2, CHKA, CHP1, CKS1B, CLK2, CLP1, CLSTN1, CLU, COQ7, COQ8B, COQ9, COX1, COX15, COX5A, CRY1, CSK, CSNK2B, CUL1, CUX1, DGKB, DLD, D…
6464	cellular protein modification process	GO_BiologicalProcess-GOA_23.02.2017_10h01	1.8e-10	4.2e-09	1.6e-17	1.3e-16	[5, 6]	Group150	9.5716	391	[AAAS, AAK1, ABCA1, ACE, ACSL1, ADAR, ADARB1, ADH5, ADNP, ADRM1, AKT1, AMBP, ANAPC4, ANAPC7, ARIH2, ARNT, ART1, ASH2L, ATG3, ATG7, ATM, ATP7A, ATRX, BCCIP, BIRC6, BIRC7, BRAP, BRD7, BRIP1, BRPF1, BRSK2, BTBD2, BUB1, BUD31, C21orf33, CAB39, CAND1, CARM1, CAV1, CCDC6, CCL4, CCNB3, CCNE2, CCNL2, CCNT1, CCR1, CDC16, CDC20, CDC23, CDC27, CDC37, CDC42, CDC42BPA, CDC73, CDK1, CDK16, CDK9, CEP41, CHD3, C…
31399	regulation of protein modification process	GO_BiologicalProcess-GOA_23.02.2017_10h01	0.00012	0.00059	1.6e-17	1.3e-16	[5, 6, 7]	Group150	9.51577	169	[ACE, ACSL1, ADAR, ADARB1, ADNP, AKT1, AMBP, ANAPC4, ANAPC7, ARNT, ATG7, ATM, ATRX, BCCIP, BIRC7, BRD7, BUD31, C21orf33, CAB39, CAV1, CCDC6, CCL4, CCNB3, CCNE2, CCNL2, CCNT1, CCR1, CDC16, CDC20, CDC23, CDC27, CDC37, CDC42, CDK1, CDK9, CHEK2, CHP1, CKS1B, CLU, CRY1, CSK, CSNK2B, CTCF, CTR9, CUL1, DERL1, DLG1, ECT2, EIF3A, ELP3, ERCC6, ERN1, ETFA, ETFB, FAF1, FAS, FGR, FKBP8, FKTN, FMR1, FNTA, FZR1…
6468	protein phosphorylation	GO_BiologicalProcess-GOA_23.02.2017_10h01	0.00086	0.0034	1.6e-17	1.3e-16	[6, 7]	Group150	9.06329	179	[AAK1, ACE, ACSL1, ADAR, ADARB1, ADNP, AKT1, AMBP, ATM, BCCIP, BIRC6, BIRC7, BRAP, BRSK2, BUB1, BUD31, C21orf33, CAB39, CAV1, CCDC6, CCL4, CCNB3, CCNE2, CCNL2, CCNT1, CCR1, CDC37, CDC42, CDC42BPA, CDK1, CDK16, CDK9, CHEK2, CHP1, CKS1B, CLK2, CLSTN1, CLU, COQ7, CRY1, CSK, CSNK2B, CUL1, CUX1, DLG1, ECT2, EIF2A, EIF3A, ELP3, ERCC3, ERCC6, ERN1, ETFA, ETFB, FAF1, FAS, FBXW11, FGR, FKBP8, FKTN, FMR1, …
6996	organelle organization	GO_BiologicalProcess-GOA_23.02.2017_10h01	1.1e-26	1e-23	5e-25	1.3e-23	[3]	Group151	11.4122	438	[AAAS, ABCA1, ABCD3, ABR, ACTR3, AIFM1, AKT1, ALDOA, ANAPC4, ANAPC7, ANK1, ANK2, AP1G1, AP2M1, AP3D1, ARF1, ARF6, ARIH2, ARMC4, ARPC2, ARPC3, ARPC4, ASH2L, ASZ1, ATG13, ATG2B, ATG3, ATG7, ATG9A, ATM, ATP6V0A1, ATP6V0C, ATP6V1B1, ATP6V1D, ATP7A, ATRX, BAZ1A, BBS5, BCAS3, BICD1, BIN1, BIRC6, BRD2, BRD7, BRDT, BRIP1, BRK1, BRPF1, BRSK2, BRWD1, BUB1, BUD31, C21orf33, C2CD5, CALR, CAP2, CAPZB, CARM1, …
6325	chromatin organization	GO_BiologicalProcess-GOA_23.02.2017_10h01	1.7e-08	2.3e-07	5e-25	1.3e-23	[3, 5]	Group151	12.8609	98	[ASH2L, ATM, ATRX, BAZ1A, BRD2, BRD7, BRDT, BRPF1, BRWD1, CARM1, CBX3, CBX7, CDC73, CDK1, CDK9, CHD1, CHD3, CTCF, CTR9, CXXC1, DDB1, DMAP1, DOT1L, DPY30, ELP3, EPC1, FMR1, GRWD1, H2AFX, H2AFZ, HCFC1, HDAC1, HIST2H2AA3, HMGB2, HUWE1, ING3, ING4, IPO4, IWS1, JMJD6, KAT5, KAT7, KDM4C, KMT2A, LEO1, MBD2, MCM2, MTA3, NIPBL, NOC2L, NUP98, PADI2, PBRM1, PCGF2, PHB, PHF8, PKN1, PPM1F, PPP5C, PRMT1, PSME4…
51276	chromosome organization	GO_BiologicalProcess-GOA_23.02.2017_10h01	3.5e-19	2.9e-17	5e-25	1.3e-23	[4]	Group151	14.3678	175	[AIFM1, ANAPC4, ASH2L, ATM, ATRX, BAZ1A, BRD2, BRD7, BRDT, BRIP1, BRPF1, BRWD1, BUB1, CARM1, CBX3, CBX7, CCNE2, CCT6A, CDC20, CDC23, CDC27, CDC73, CDK1, CDK9, CHD1, CHD3, CHMP5, CHMP7, CKAP5, CTCF, CTR9, CUL4A, CXXC1, DDB1, DDX1, DHX9, DKC1, DMAP1, DOT1L, DPY30, DSCC1, ELP3, EPC1, ERCC3, ESPL1, FEN1, FMR1, G3BP1, GAR1, GNL3, GRWD1, H2AFX, H2AFZ, HCFC1, HDAC1, HIST2H2AA3, HMGB2, HUWE1, IFRD1, ING3…
6259	DNA metabolic process	GO_BiologicalProcess-GOA_23.02.2017_10h01	1.6e-10	3.9e-09	5e-25	1.3e-23	[4, 5, 6]	Group151	12.657	131	[AIFM1, AKT1, ALYREF, AQR, ASZ1, ATG7, ATM, ATRX, BAZ1A, BCCIP, BRIP1, CALR, CBS, CCNE2, CCT6A, CDC42, CDC5L, CDK1, CDK9, CHEK2, CTCF, CUL4A, DDB1, DDX1, DDX4, DKC1, DMAP1, DOT1L, DSCC1, ERCC3, ERCC6, FEN1, FKBP6, FZR1, GAR1, GNAS, GNL3, GRWD1, GSK3B, GTPBP4, H2AFX, HDAC1, HMGB2, HUWE1, IL6, ING4, KAT5, KAT7, KIAA0430, KIN, KMT2A, KPNB1, MAEL, MBD2, MCM2, MCM3, MCM5, MCM6, MCMBP, MEIOB, MMS19, MS…
16569	covalent chromatin modification	GO_BiologicalProcess-GOA_23.02.2017_10h01	1.6e-08	2.1e-07	5e-25	1.3e-23	[4, 5, 6]	Group151	13.8408	80	[ASH2L, ATM, ATRX, BRD2, BRD7, BRDT, BRPF1, CARM1, CBX3, CBX7, CDC73, CDK1, CDK9, CHD1, CHD3, CTCF, CTR9, CXXC1, DDB1, DMAP1, DOT1L, DPY30, ELP3, EPC1, FMR1, HCFC1, HDAC1, HUWE1, ING3, ING4, IWS1, JMJD6, KAT5, KAT7, KDM4C, KMT2A, LEO1, MBD2, MTA3, NIPBL, NOC2L, NUP98, PADI2, PBRM1, PCGF2, PHB, PHF8, PKN1, PPM1F, PPP5C, PRMT1, RBBP4, RCOR1, RIOX1, RNF20, RSF1, RTF1, SAP18, SET, SF3B3, SFPQ, SIN3A,…
33044	regulation of chromosome organization	GO_BiologicalProcess-GOA_23.02.2017_10h01	6.3e-08	7.2e-07	5e-25	1.3e-23	[5, 6]	Group151	16.0883	51	[ANAPC4, ATM, ATRX, BRD7, BUB1, CCT6A, CDC23, CDC27, CDK9, CTCF, CTR9, DKC1, ESPL1, FEN1, FMR1, GNL3, ING3, IWS1, KAT7, KDM4C, KMT2A, NAT10, NIPBL, NOC2L, PADI2, PARP1, PHF8, PLK1, PNKP, RAD21, RAD50, RNF20, RTF1, SET, SFPQ, SIN3A, SMAD4, SUPT6H, TACC3, TADA3, TAF7, TEX14, TLK1, TPR, UBE2C, UBE2N, UBR5, WBP2, WDR61, XRCC1, XRCC5]
16570	histone modification	GO_BiologicalProcess-GOA_23.02.2017_10h01	4.1e-09	6.7e-08	5e-25	1.3e-23	[5, 6, 7]	Group151	15.0538	70	[ASH2L, ATM, ATRX, BRD7, BRPF1, CARM1, CDC73, CDK1, CDK9, CHD3, CTCF, CTR9, CXXC1, DDB1, DMAP1, DOT1L, DPY30, ELP3, EPC1, FMR1, HCFC1, HDAC1, HUWE1, ING3, ING4, IWS1, JMJD6, KAT5, KAT7, KDM4C, KMT2A, LEO1, MTA3, NIPBL, NOC2L, NUP98, PADI2, PCGF2, PHB, PHF8, PKN1, PPM1F, PPP5C, PRMT1, RBBP4, RCOR1, RIOX1, RNF20, RTF1, SAP18, SET, SF3B3, SFPQ, SIN3A, SKP1, SMAD4, SUPT6H, SUZ12, TADA3, TAF12, TAF5, …
42770	signal transduction in response to DNA damage	GO_BiologicalProcess-GOA_23.02.2017_10h01	0.00089	0.0035	2.3e-08	7.2e-08	[4, 5, 6]	Group152	15.3285	21	[ATM, ATRX, CARM1, CDC5L, CDK1, CHEK2, CNOT1, CNOT2, CNOT3, CNOT4, CNOT6, DDX5, ING4, KAT5, MDM4, MIF, MYO6, PCNA, PRMT1, PRPF19, SMC1A]
72331	signal transduction by p53 class mediator	GO_BiologicalProcess-GOA_23.02.2017_10h01	1.3e-08	1.9e-07	2.3e-08	7.2e-08	[4, 5, 6]	Group152	17.0068	50	[AKT1, ATM, ATRX, BRD7, BRIP1, BRPF1, CARM1, CDK1, CHD3, CHEK2, CNOT1, CNOT2, CNOT3, CNOT4, CNOT6, CSNK2B, DDX5, HDAC1, HIPK1, HNRNPK, ING3, ING4, KAT5, MDM4, MIF, MSH2, MYO6, NOC2L, PCNA, PDK2, PIN1, PRMT1, RAD50, RBBP4, RBBP8, RFC2, RFC3, RPA1, RPA2, RRN3, SSRP1, STK11, TAF12, TAF5, TAF6, TAF7, TBP, TOP3A, TP53BP2, TP53RK]
30330	DNA damage response, signal transduction by p53 class mediator	GO_BiologicalProcess-GOA_23.02.2017_10h01	0.003	0.01	2.3e-08	7.2e-08	[5, 6, 7]	Group152	14.7541	18	[ATM, ATRX, CARM1, CDK1, CHEK2, CNOT1, CNOT2, CNOT3, CNOT4, CNOT6, DDX5, ING4, KAT5, MDM4, MIF, MYO6, PCNA, PRMT1]
44774	mitotic DNA integrity checkpoint	GO_BiologicalProcess-GOA_23.02.2017_10h01	0.0075	0.023	2.3e-08	7.2e-08	[4, 5, 6, 7, 8]	Group152	14.1593	16	[ATM, CARM1, CDK1, CHEK2, CNOT1, CNOT2, CNOT3, CNOT4, CNOT6, MDM4, MSH2, PCNA, PRMT1, RPA2, SYF2, TOP2A]
1901796	regulation of signal transduction by p53 class mediator	GO_BiologicalProcess-GOA_23.02.2017_10h01	2e-07	2.1e-06	2.3e-08	7.2e-08	[5, 6, 7]	Group152	18.3673	36	[AKT1, ATM, BRD7, BRIP1, BRPF1, CHD3, CHEK2, CSNK2B, DDX5, HDAC1, HIPK1, HNRNPK, ING3, KAT5, MDM4, MIF, NOC2L, PIN1, RAD50, RBBP4, RBBP8, RFC2, RFC3, RPA1, RPA2, RRN3, SSRP1, STK11, TAF12, TAF5, TAF6, TAF7, TBP, TOP3A, TP53BP2, TP53RK]
2000134	negative regulation of G1/S transition of mitotic cell cycle	GO_BiologicalProcess-GOA_23.02.2017_10h01	0.003	0.01	2.3e-08	7.2e-08	[6, 7, 8, 9]	Group152	15.534	16	[ATM, BRD7, CARM1, CDC73, CDK1, CHEK2, CNOT1, CNOT2, CNOT3, CNOT4, CNOT6, MDM4, PCNA, PKD2, PRMT1, RPA2]
31571	mitotic G1 DNA damage checkpoint	GO_BiologicalProcess-GOA_23.02.2017_10h01	0.003	0.01	2.3e-08	7.2e-08	[5, 6, 7, 8, 9, 10, 11]	Group152	17.1053	13	[ATM, CARM1, CDK1, CHEK2, CNOT1, CNOT2, CNOT3, CNOT4, CNOT6, MDM4, PCNA, PRMT1, RPA2]
6379	mRNA cleavage	GO_BiologicalProcess-GOA_23.02.2017_10h01	0.0039	0.013	3e-07	7.9e-07	[6, 7, 8]	Group153	24.1379	7	[AGO2, CLP1, CPSF1, CPSF2, CPSF3, CSTF2, ERN1]
31123	RNA 3'-end processing	GO_BiologicalProcess-GOA_23.02.2017_10h01	3.2e-07	3.1e-06	3e-07	7.9e-07	[6, 7, 8]	Group153	21.8487	26	[ALYREF, CCNT1, CDC73, CDK9, CLP1, CPSF1, CPSF2, CPSF3, CPSF6, CSTF2, CTR9, DKC1, LEO1, MAGOHB, PABPN1, PTCD1, RBM8A, RNF20, SRSF7, SUPT5H, SUPV3L1, SYMPK, THOC1, THOC2, THOC3, U2AF2]
6378	mRNA polyadenylation	GO_BiologicalProcess-GOA_23.02.2017_10h01	8.1e-07	7.5e-06	3e-07	7.9e-07	[6, 7, 8, 9, 10]	Group153	33.3333	14	[CCNT1, CDC73, CDK9, CLP1, CPSF1, CPSF2, CPSF3, CPSF6, CSTF2, CTR9, LEO1, RNF20, SUPT5H, SYMPK]
31124	mRNA 3'-end processing	GO_BiologicalProcess-GOA_23.02.2017_10h01	1.1e-07	1.2e-06	3e-07	7.9e-07	[7, 8, 9]	Group153	25	23	[ALYREF, CCNT1, CDC73, CDK9, CLP1, CPSF1, CPSF2, CPSF3, CPSF6, CSTF2, CTR9, LEO1, MAGOHB, PABPN1, RBM8A, RNF20, SRSF7, SUPT5H, SYMPK, THOC1, THOC2, THOC3, U2AF2]
31440	regulation of mRNA 3'-end processing	GO_BiologicalProcess-GOA_23.02.2017_10h01	0.00049	0.002	3e-07	7.9e-07	[6, 7, 8, 9, 10]	Group153	33.3333	7	[CCNT1, CDC73, CDK9, CTR9, LEO1, RNF20, SUPT5H]
33523	histone H2B ubiquitination	GO_BiologicalProcess-GOA_23.02.2017_10h01	0.00064	0.0026	3e-07	7.9e-07	[7, 8, 9, 10, 11]	Group153	45.4545	5	[CDC73, CDK9, CTR9, LEO1, RNF20]
1900364	negative regulation of mRNA polyadenylation	GO_BiologicalProcess-GOA_23.02.2017_10h01	3.7e-05	0.00021	3e-07	7.9e-07	[7, 8, 9, 10, 11, 12]	Group153	71.4286	5	[CCNT1, CDK9, CTR9, RNF20, SUPT5H]
7059	chromosome segregation	GO_BiologicalProcess-GOA_23.02.2017_10h01	3e-11	8.7e-10	3e-11	1.4e-10	[3]	Group154	17.8674	62	[ACTR3, ANAPC4, ARL8B, ATM, ATRX, BRIP1, BUB1, CCNE2, CDC20, CDC23, CDC27, CDC42, CHMP5, CHMP7, CIAO1, CKAP5, CTCF, DSCC1, ECT2, ESPL1, FEN1, KIF14, KIF2A, KIF4A, KPNB1, LEMD3, MAEL, MAU2, MCMBP, MEIOB, MMS19, NIPBL, NUDC, NUP85, NUP98, PHB2, PLK1, PPP2R1A, PRC1, PUM1, PUM2, RAD21, RCC1, RIOK3, SEC13, SFPQ, SMC1A, SMC2, SMC3, SMC4, SMC6, SRPK1, STAG1, SUN1, TACC3, TEX14, TOP1, TOP2A, TPR, UBE2C, …
98813	nuclear chromosome segregation	GO_BiologicalProcess-GOA_23.02.2017_10h01	5.7e-09	9.1e-08	3e-11	1.4e-10	[3, 4, 5]	Group154	17.1053	52	[ACTR3, ANAPC4, ATM, ATRX, BRIP1, BUB1, CCNE2, CDC20, CDC23, CDC27, CDC42, CHMP5, CHMP7, CKAP5, CTCF, DSCC1, ECT2, ESPL1, FEN1, KIF14, KIF2A, KIF4A, KPNB1, LEMD3, MAEL, MAU2, MCMBP, MEIOB, NIPBL, NUDC, NUP85, NUP98, PHB2, PLK1, PPP2R1A, PRC1, RAD21, SEC13, SFPQ, SMC1A, SMC2, SMC3, SMC4, STAG1, SUN1, TACC3, TEX14, TOP2A, TPR, UBE2C, VPS4A, XPO1]
819	sister chromatid segregation	GO_BiologicalProcess-GOA_23.02.2017_10h01	1e-08	1.5e-07	3e-11	1.4e-10	[4, 5, 6]	Group154	18.5345	43	[ANAPC4, ATM, ATRX, BUB1, CDC20, CDC23, CDC27, CHMP5, CHMP7, CKAP5, CTCF, DSCC1, ESPL1, FEN1, KIF14, KIF2A, KIF4A, KPNB1, MAU2, MCMBP, NIPBL, NUDC, NUP85, NUP98, PHB2, PLK1, PPP2R1A, PRC1, RAD21, SEC13, SFPQ, SMC1A, SMC2, SMC3, SMC4, STAG1, TACC3, TEX14, TOP2A, TPR, UBE2C, VPS4A, XPO1]
7062	sister chromatid cohesion	GO_BiologicalProcess-GOA_23.02.2017_10h01	7.2e-06	4.8e-05	3e-11	1.4e-10	[3, 5, 6, 7]	Group154	19.084	25	[ATRX, BUB1, CDC20, CKAP5, CTCF, DSCC1, ESPL1, FEN1, KIF2A, MAU2, MCMBP, NIPBL, NUDC, NUP85, NUP98, PHB2, PLK1, PPP2R1A, RAD21, SEC13, SFPQ, SMC1A, SMC3, STAG1, XPO1]
70	mitotic sister chromatid segregation	GO_BiologicalProcess-GOA_23.02.2017_10h01	4.3e-07	4.1e-06	3e-11	1.4e-10	[4, 5, 6, 7]	Group154	20.1389	29	[ANAPC4, ATM, ATRX, BUB1, CDC20, CDC23, CDC27, CHMP5, CHMP7, DSCC1, ESPL1, KIF14, KIF4A, KPNB1, MAU2, NIPBL, PLK1, PPP2R1A, PRC1, RAD21, SMC1A, SMC2, SMC3, SMC4, TACC3, TEX14, TPR, UBE2C, VPS4A]
7063	regulation of sister chromatid cohesion	GO_BiologicalProcess-GOA_23.02.2017_10h01	0.00049	0.002	3e-11	1.4e-10	[4, 5, 6, 7, 8]	Group154	33.3333	7	[ATRX, BUB1, CTCF, ESPL1, FEN1, RAD21, SFPQ]
7064	mitotic sister chromatid cohesion	GO_BiologicalProcess-GOA_23.02.2017_10h01	0.00068	0.0028	3e-11	1.4e-10	[4, 5, 6, 7, 8]	Group154	31.8182	7	[ATRX, CDC20, DSCC1, MAU2, NIPBL, SMC1A, SMC3]
44262	cellular carbohydrate metabolic process	GO_BiologicalProcess-GOA_23.02.2017_10h01	0.0024	0.0084	0.0012	0.0019	[3, 4]	Group155	11.9863	35	[ACADM, AGL, AKT1, CLK2, COQ3, DHX8, FBP1, GAA, GPD2, GSK3B, GYS1, HK2, IL6, IMPA2, IMPAD1, ISYNA1, KIF2A, MTCH2, MTMR2, MTOR, NAGK, NR1D1, PASK, PDK2, PGD, PGM1, PGM2, PGP, PHGDH, PPIP5K1, PPP1CB, STK39, STK4, TREH, WDR5]
43467	regulation of generation of precursor metabolites and energy	GO_BiologicalProcess-GOA_23.02.2017_10h01	0.012	0.034	0.0012	0.0019	[4, 5]	Group155	14.1414	14	[AKT1, ARNT, ATP7A, CDK1, FBP1, GSK3B, MTCH2, MTOR, PARK7, PASK, PPP1CB, STK39, TRAP1, VCP]
43255	regulation of carbohydrate biosynthetic process	GO_BiologicalProcess-GOA_23.02.2017_10h01	0.0011	0.0043	0.0012	0.0019	[4, 5, 6]	Group155	17.0213	16	[ACADM, AKT1, CLK2, DHX8, FBP1, GSK3B, IL6, MTOR, NR1D1, PASK, PDK2, PGP, PPP1CB, STK39, STK4, WDR5]
10677	negative regulation of cellular carbohydrate metabolic process	GO_BiologicalProcess-GOA_23.02.2017_10h01	0.016	0.045	0.0012	0.0019	[4, 5, 6, 7]	Group155	16.3636	9	[CLK2, FBP1, GSK3B, IL6, MTCH2, PASK, PGP, STK39, STK4]
10906	regulation of glucose metabolic process	GO_BiologicalProcess-GOA_23.02.2017_10h01	0.013	0.037	0.0012	0.0019	[5, 6, 7, 8]	Group155	13.6364	15	[ACADM, AKT1, CLK2, FBP1, GSK3B, IL6, MTOR, NR1D1, PASK, PDK2, PGP, PPP1CB, STK39, STK4, WDR5]
6111	regulation of gluconeogenesis	GO_BiologicalProcess-GOA_23.02.2017_10h01	0.0032	0.011	0.0012	0.0019	[5, 6, 7, 8, 9]	Group155	20.9302	9	[ACADM, CLK2, FBP1, IL6, NR1D1, PDK2, PGP, STK4, WDR5]
45719	negative regulation of glycogen biosynthetic process	GO_BiologicalProcess-GOA_23.02.2017_10h01	0.016	0.044	0.0012	0.0019	[5, 6, 7, 8, 9, 10, 11]	Group155	37.5	3	[GSK3B, PASK, STK39]
33554	cellular response to stress	GO_BiologicalProcess-GOA_23.02.2017_10h01	1e-16	6.7e-15	6.3e-20	7.5e-19	[3]	Group156	12.2513	234	[AAAS, AIFM1, AKR1C3, AKT1, AMBP, APOD, AQR, ARNT, ASH2L, ASNS, ATG13, ATG7, ATM, ATP7A, ATRX, BCAP31, BCCIP, BIRC7, BRIP1, BRSK2, CAB39, CALR, CARM1, CAV1, CBS, CDC37, CDC42, CDC5L, CDK1, CDK9, CETN1, CHEK2, CLU, CNOT1, CNOT2, CNOT3, CNOT4, CNOT6, CPEB1, CRHBP, CRY1, CUL1, CUL2, CUL4A, CUL5, CXXC1, DCTN1, DDB1, DDX1, DDX5, DERL1, DLG1, DMAP1, DNPEP, DOT1L, ECT2, EDEM3, EEF2, EIF2A, ELOB, ELOC, E…
6974	cellular response to DNA damage stimulus	GO_BiologicalProcess-GOA_23.02.2017_10h01	5.4e-08	6.3e-07	6.3e-20	7.5e-19	[4]	Group156	12.3798	103	[AKT1, AQR, ASH2L, ATM, ATRX, BCCIP, BRIP1, CARM1, CDC5L, CDK1, CDK9, CHEK2, CLU, CNOT1, CNOT2, CNOT3, CNOT4, CNOT6, CRY1, CUL4A, CUL5, DDB1, DDX1, DDX5, DMAP1, DOT1L, ERCC3, ERCC6, FEN1, FMR1, FZR1, GNL1, H2AFX, HIPK1, HMGB2, HNRNPK, HUWE1, ING3, ING4, KAT5, KIAA0430, KIN, MAEL, MDM4, MEIOB, MIF, MMS19, MSH2, MSH6, MTCH2, MYO6, NIPBL, NPLOC4, PARP1, PARP2, PCNA, PLK1, PNKP, POLR2A, POLR2B, POLR2…
6259	DNA metabolic process	GO_BiologicalProcess-GOA_23.02.2017_10h01	1.6e-10	3.9e-09	6.3e-20	7.5e-19	[4, 5, 6]	Group156	12.657	131	[AIFM1, AKT1, ALYREF, AQR, ASZ1, ATG7, ATM, ATRX, BAZ1A, BCCIP, BRIP1, CALR, CBS, CCNE2, CCT6A, CDC42, CDC5L, CDK1, CDK9, CHEK2, CTCF, CUL4A, DDB1, DDX1, DDX4, DKC1, DMAP1, DOT1L, DSCC1, ERCC3, ERCC6, FEN1, FKBP6, FZR1, GAR1, GNAS, GNL3, GRWD1, GSK3B, GTPBP4, H2AFX, HDAC1, HMGB2, HUWE1, IL6, ING4, KAT5, KAT7, KIAA0430, KIN, KMT2A, KPNB1, MAEL, MBD2, MCM2, MCM3, MCM5, MCM6, MCMBP, MEIOB, MMS19, MS…
6281	DNA repair	GO_BiologicalProcess-GOA_23.02.2017_10h01	5.1e-06	3.6e-05	6.3e-20	7.5e-19	[5, 6, 7]	Group156	12.6394	68	[AQR, ATM, ATRX, BCCIP, BRIP1, CDC5L, CDK1, CDK9, CHEK2, CUL4A, DDB1, DDX1, DMAP1, DOT1L, ERCC3, ERCC6, FEN1, FZR1, H2AFX, HMGB2, HUWE1, KAT5, KIAA0430, KIN, MEIOB, MMS19, MSH2, MSH6, NPLOC4, PARP1, PARP2, PCNA, PNKP, POLR2A, POLR2B, POLR2C, POLR2G, PPIE, PPP5C, PRPF19, PSME4, RAD21, RAD50, RBBP8, RBX1, RFC1, RFC2, RFC3, RPA1, RPA2, SFPQ, SHPRH, SMC1A, SMC3, SMC6, SSRP1, STUB1, TOP3A, UBE2A, UBE2…
6310	DNA recombination	GO_BiologicalProcess-GOA_23.02.2017_10h01	0.0033	0.011	6.3e-20	7.5e-19	[5, 6, 7]	Group156	11.8467	34	[ALYREF, ATM, ATRX, BRIP1, FEN1, H2AFX, HMGB2, KAT5, KIN, MEIOB, MSH2, MSH6, PARP1, PCNA, RAD21, RAD50, RBBP8, RBPJ, RFC1, RFC2, RFC3, RPA1, RPA2, SFPQ, SMC6, SUPT6H, SUPV3L1, THOC1, TOP2A, TOP3A, UBE2N, WDR48, XRCC1, XRCC5]
6289	nucleotide-excision repair	GO_BiologicalProcess-GOA_23.02.2017_10h01	3.5e-06	2.6e-05	6.3e-20	7.5e-19	[6, 7, 8]	Group156	19.8413	25	[AQR, CUL4A, DDB1, ERCC3, ERCC6, MMS19, PARP1, PCNA, PNKP, POLR2A, POLR2B, POLR2C, POLR2G, PPIE, PRPF19, RBBP8, RBX1, RFC1, RFC2, RFC3, RPA1, RPA2, UBE2N, XAB2, XRCC1]
6302	double-strand break repair	GO_BiologicalProcess-GOA_23.02.2017_10h01	0.0057	0.018	6.3e-20	7.5e-19	[6, 7, 8]	Group156	12.3223	26	[ATM, ATRX, BRIP1, CHEK2, DDX1, FEN1, H2AFX, KAT5, KIAA0430, MEIOB, MSH2, PARP1, PRPF19, RAD21, RAD50, RBBP8, RPA1, RPA2, SFPQ, SMC6, UBE2N, UBR5, VCP, WDR48, XRCC1, XRCC5]
6283	transcription-coupled nucleotide-excision repair	GO_BiologicalProcess-GOA_23.02.2017_10h01	9.4e-07	8.3e-06	6.3e-20	7.5e-19	[7, 8, 9]	Group156	24.6914	20	[AQR, CUL4A, DDB1, ERCC3, ERCC6, PCNA, POLR2A, POLR2B, POLR2C, POLR2G, PPIE, PRPF19, RBX1, RFC1, RFC2, RFC3, RPA1, RPA2, XAB2, XRCC1]
55001	muscle cell development	GO_BiologicalProcess-GOA_23.02.2017_10h01	0.0069	0.021	0.0089	0.01	[4, 5, 6]	Group157	12.963	21	[ANK2, C21orf33, CAPZB, CDK1, FHOD3, FLNC, G6PD, GATA4, LMNA, MEF2A, MTOR, MYL2, MYOZ2, NACA, PIN1, PKN1, SMAD4, SMOX, SRF, TMOD1, WDR1]
35051	cardiocyte differentiation	GO_BiologicalProcess-GOA_23.02.2017_10h01	0.012	0.034	0.0089	0.01	[4, 5, 6, 7]	Group157	13.1783	17	[ACADM, C21orf33, CALR, CDK1, FHOD3, G6PD, GATA4, GSK3B, LMNA, MEF2A, MTOR, MYL2, PIN1, PKN1, RBPJ, SMAD4, SRF]
3300	cardiac muscle hypertrophy	GO_BiologicalProcess-GOA_23.02.2017_10h01	0.0054	0.017	0.0089	0.01	[6]	Group157	16.6667	12	[CDK9, G6PD, GATA4, GLRX3, GSK3B, MEF2A, MTOR, PARP1, PIN1, PKN1, SMAD3, SMAD4]
10614	negative regulation of cardiac muscle hypertrophy	GO_BiologicalProcess-GOA_23.02.2017_10h01	0.0012	0.0047	0.0089	0.01	[4, 5, 6, 7, 8]	Group157	33.3333	6	[G6PD, GLRX3, GSK3B, PKN1, SMAD3, SMAD4]
55002	striated muscle cell development	GO_BiologicalProcess-GOA_23.02.2017_10h01	0.0095	0.028	0.0089	0.01	[5, 6, 7]	Group157	13.0137	19	[CAPZB, CDK1, FHOD3, FLNC, G6PD, GATA4, LMNA, MEF2A, MTOR, MYL2, MYOZ2, NACA, PIN1, PKN1, SMAD4, SMOX, SRF, TMOD1, WDR1]
1905207	regulation of cardiocyte differentiation	GO_BiologicalProcess-GOA_23.02.2017_10h01	0.0097	0.028	0.0089	0.01	[4, 5, 6, 7, 8]	Group157	19.0476	8	[G6PD, GATA4, GSK3B, MTOR, PIN1, PKN1, RBPJ, SMAD4]
55013	cardiac muscle cell development	GO_BiologicalProcess-GOA_23.02.2017_10h01	0.0025	0.009	0.0089	0.01	[5, 6, 7, 8, 9]	Group157	18.1818	12	[CDK1, FHOD3, G6PD, GATA4, LMNA, MEF2A, MTOR, MYL2, PIN1, PKN1, SMAD4, SRF]
55003	cardiac myofibril assembly	GO_BiologicalProcess-GOA_23.02.2017_10h01	0.0077	0.023	0.0089	0.01	[5, 6, 7, 8, 9, 10]	Group157	27.7778	5	[FHOD3, MEF2A, MYL2, SMAD4, SRF]
6091	generation of precursor metabolites and energy	GO_BiologicalProcess-GOA_23.02.2017_10h01	0.00037	0.0016	5.8e-10	2.2e-09	[3]	Group158	11.9804	49	[ACADM, AGL, AKT1, ALDOA, ALDOC, ARNT, ATP7A, CCNI, CDK1, COQ9, COX1, COX15, COX3, COX5A, DLD, ETFA, ETFB, FBP1, GAA, GFPT1, GNAS, GSK3B, GYS1, HK2, IDH3A, IDH3B, IDH3G, KIF2A, LDHD, MSH2, MTCH2, MTOR, NR1D1, PARK7, PASK, PGK1, PGM1, PGM2, PMPCB, PPP1CB, SCO1, SDHA, SDHB, STK39, SURF1, TRAP1, UQCRB, UQCRC2, VCP]
44281	small molecule metabolic process	GO_BiologicalProcess-GOA_23.02.2017_10h01	4e-10	8.2e-09	5.8e-10	2.2e-09	[3]	Group158	10.6115	236	[AASS, ABCA1, ABCD2, ABCD3, ACACA, ACAD8, ACADM, ACADS, ACLY, ACOX2, ACOX3, ACSF2, ACSF3, ACSL1, ACSL3, ACSL5, ADH5, ADNP, AGPS, AGXT2, AHCY, AIMP1, AK2, AKR1C1, AKR1C3, AKT1, ALDH2, ALDOA, ALDOC, AMD1, AMPD2, AMT, APLP1, APOD, ARNT, ASNS, ATP5L, ATP5O, ATP6V0A1, ATP6V1B1, ATP7A, BCAT1, BPNT1, BUD31, CALCR, CAP2, CAV1, CBR1, CBS, CCNI, CDK1, CHKA, CLK2, CNBP, CNDP2, COQ3, COQ7, COQ8B, COQ9, COX1,…
55114	oxidation-reduction process	GO_BiologicalProcess-GOA_23.02.2017_10h01	9.5e-12	3.2e-10	5.8e-10	2.2e-09	[3]	Group158	12.9577	138	[AASS, ABCD2, ABCD3, ACAD8, ACADM, ACADS, ACOX2, ACOX3, ADH5, AGL, AGPS, AIFM1, AKR1C1, AKR1C3, AKT1, ALDH2, ALDOA, ALDOC, APOD, CBR1, CBS, CCNI, CDK1, COQ7, COQ9, COX1, COX15, COX3, COX5A, CPT1A, CPT2, CYB5A, DECR1, DEGS1, DHDH, DHRS1, DLD, DOHH, DPYD, ECH1, ECI1, ECI2, ERO1B, ETFA, ETFB, FADS2, FMO5, FRRS1, G6PD, GAA, GCDH, GFPT1, GLDC, GLRX3, GLRX5, GMPR2, GNAS, GPD2, GPHN, GSK3B, GYS1, HACL1,…
6082	organic acid metabolic process	GO_BiologicalProcess-GOA_23.02.2017_10h01	4.2e-08	5.1e-07	5.8e-10	2.2e-09	[3, 4]	Group158	11.4991	135	[AASS, ABCD2, ABCD3, ACACA, ACAD8, ACADM, ACADS, ACLY, ACOX2, ACOX3, ACSF2, ACSF3, ACSL1, ACSL3, ACSL5, AGXT2, AHCY, AIMP1, AKR1C1, AKR1C3, AKT1, ALDOA, ALDOC, AMT, ARNT, ASNS, ATP7A, BCAT1, BPNT1, CAV1, CBR1, CBS, CNDP2, CPT1A, CPT2, CYB5A, DDC, DECR1, DEGS1, DLD, DPYD, DPYS, ECH1, ECI1, ECI2, ERO1B, ETFA, ETFB, FAAH2, FADS2, FBP1, GBA2, GCDH, GCSH, GFPT1, GGT1, GLDC, HACL1, HADHA, HADHB, HEXB, …
15980	energy derivation by oxidation of organic compounds	GO_BiologicalProcess-GOA_23.02.2017_10h01	0.00017	0.00085	5.8e-10	2.2e-09	[3, 4]	Group158	13.3106	39	[ACADM, AGL, AKT1, CCNI, CDK1, COQ9, COX1, COX15, COX3, COX5A, DLD, ETFA, ETFB, GAA, GFPT1, GNAS, GSK3B, GYS1, IDH3A, IDH3B, IDH3G, LDHD, MTCH2, MTOR, NR1D1, PARK7, PASK, PGM1, PGM2, PMPCB, PPP1CB, SDHA, SDHB, STK39, SURF1, TRAP1, UQCRB, UQCRC2, VCP]
44282	small molecule catabolic process	GO_BiologicalProcess-GOA_23.02.2017_10h01	1.1e-09	1.9e-08	5.8e-10	2.2e-09	[4]	Group158	16.1616	64	[AASS, ABCD2, ABCD3, ACAD8, ACADM, ACADS, ACOX2, ACOX3, ACSF3, ADH5, AGXT2, AHCY, AKR1C3, AKT1, ALDH2, ALDOA, ALDOC, AMT, BCAT1, CBS, CPT1A, CPT2, DECR1, DHDH, DLD, ECH1, ECI1, ECI2, ETFA, ETFB, GCDH, GCSH, GLDC, GPD2, HACL1, HADHA, HADHB, HGD, HK2, HPD, HSD17B10, IMPA2, IVD, KIF2A, KMO, LDHD, LPIN2, MCAT, MCCC1, MCCC2, MTMR2, MTOR, MTRR, NAGK, NUDT9, PCCA, PCCB, PGK1, PGM1, PGM2, PHYH, SCP2, SLC…
19752	carboxylic acid metabolic process	GO_BiologicalProcess-GOA_23.02.2017_10h01	4.8e-10	9.4e-09	5.8e-10	2.2e-09	[5, 6]	Group158	12.488	130	[AASS, ABCD2, ABCD3, ACACA, ACAD8, ACADM, ACADS, ACLY, ACOX2, ACOX3, ACSF2, ACSF3, ACSL1, ACSL3, ACSL5, AGXT2, AHCY, AIMP1, AKR1C1, AKR1C3, AKT1, ALDOA, ALDOC, AMT, ARNT, ASNS, ATP7A, BCAT1, CAV1, CBR1, CBS, CNDP2, CPT1A, CPT2, CYB5A, DDC, DECR1, DEGS1, DLD, DPYD, DPYS, ECH1, ECI1, ECI2, ERO1B, ETFA, ETFB, FAAH2, FADS2, FBP1, GBA2, GCDH, GCSH, GFPT1, GGT1, GLDC, HACL1, HADHA, HADHB, HGD, HGS, HK2…
32787	monocarboxylic acid metabolic process	GO_BiologicalProcess-GOA_23.02.2017_10h01	4.1e-08	5e-07	5.8e-10	2.2e-09	[6, 7]	Group158	13.2605	85	[ABCD2, ABCD3, ACACA, ACADM, ACADS, ACLY, ACOX2, ACOX3, ACSF2, ACSF3, ACSL1, ACSL3, ACSL5, AGXT2, AKR1C1, AKR1C3, AKT1, ALDOA, ALDOC, AMT, ARNT, ASNS, CAV1, CBR1, CPT1A, CPT2, DECR1, DEGS1, DLD, ECH1, ECI1, ECI2, ETFA, ETFB, FAAH2, FADS2, FBP1, GBA2, GCDH, GCSH, GGT1, GLDC, HACL1, HADHA, HADHB, HK2, HPGDS, HSD17B8, KIF2A, KMO, LDHD, LIAS, LPIN2, MCAT, MCCC1, MCCC2, MIF, MORC2, MPC1, MPC2, MTCH2, …
35966	response to topologically incorrect protein	GO_BiologicalProcess-GOA_23.02.2017_10h01	2.1e-05	0.00013	2e-07	5.4e-07	[3, 4]	Group159	16.1458	31	[ASNS, CALR, CLU, CXXC1, DCTN1, DERL1, EDEM3, ERN1, ERP44, GFPT1, HSPA5, HYOU1, LMNA, MANF, MFN2, NCK2, PACRG, PDIA5, PDIA6, SDF2, SEC62, SEC63, SERP2, SRPRA, STT3B, STUB1, SYVN1, TBL2, TLN1, UFD1, VCP]
34976	response to endoplasmic reticulum stress	GO_BiologicalProcess-GOA_23.02.2017_10h01	9.6e-08	1e-06	2e-07	5.4e-07	[4]	Group159	16.6667	46	[AIFM1, ASNS, BCAP31, BRSK2, CALR, CAV1, CLU, CXXC1, DCTN1, DERL1, EDEM3, EEF2, ERN1, ERP44, GFPT1, GSK3B, HM13, HSPA5, HYOU1, ITPR1, LMNA, NCK2, NPLOC4, OPA1, PARK7, PDIA3, PDIA5, PDIA6, SDF2, SEC62, SEC63, SERP2, SGTA, SRPRA, STT3B, STUB1, SYVN1, TBL2, TLN1, TMX1, TMX3, UBA5, UBE4B, UBXN1, UFD1, VCP]
6986	response to unfolded protein	GO_BiologicalProcess-GOA_23.02.2017_10h01	5.7e-05	0.0003	2e-07	5.4e-07	[4, 5]	Group159	16.092	28	[ASNS, CALR, CXXC1, DCTN1, DERL1, EDEM3, ERN1, ERP44, GFPT1, HSPA5, HYOU1, LMNA, MANF, MFN2, NCK2, PACRG, PDIA5, PDIA6, SEC62, SEC63, SERP2, SRPRA, STT3B, STUB1, SYVN1, TBL2, TLN1, VCP]
35967	cellular response to topologically incorrect protein	GO_BiologicalProcess-GOA_23.02.2017_10h01	4e-05	0.00022	2e-07	5.4e-07	[4, 5]	Group159	16.9935	26	[ASNS, CALR, CXXC1, DCTN1, DERL1, EDEM3, ERN1, GFPT1, HSPA5, HYOU1, LMNA, NCK2, PACRG, PDIA5, PDIA6, SDF2, SEC62, SEC63, SERP2, SRPRA, STUB1, SYVN1, TBL2, TLN1, UFD1, VCP]
36503	ERAD pathway	GO_BiologicalProcess-GOA_23.02.2017_10h01	0.00034	0.0015	2e-07	5.4e-07	[3, 4, 5, 6]	Group159	18.2796	17	[BCAP31, BRSK2, CAV1, DERL1, EDEM3, HM13, HSPA5, NPLOC4, SDF2, SGTA, STT3B, STUB1, SYVN1, UBE4B, UBXN1, UFD1, VCP]
1905897	regulation of response to endoplasmic reticulum stress	GO_BiologicalProcess-GOA_23.02.2017_10h01	0.0048	0.015	2e-07	5.4e-07	[4, 5, 6]	Group159	16.25	13	[BCAP31, BRSK2, CAV1, CLU, ERN1, HSPA5, HYOU1, NCK2, OPA1, PARK7, SGTA, SYVN1, UBXN1]
34620	cellular response to unfolded protein	GO_BiologicalProcess-GOA_23.02.2017_10h01	4.7e-05	0.00026	2e-07	5.4e-07	[5, 6]	Group159	17.5182	24	[ASNS, CALR, CXXC1, DCTN1, DERL1, EDEM3, ERN1, GFPT1, HSPA5, HYOU1, LMNA, NCK2, PACRG, PDIA5, PDIA6, SEC62, SEC63, SERP2, SRPRA, STUB1, SYVN1, TBL2, TLN1, VCP]
36498	IRE1-mediated unfolded protein response	GO_BiologicalProcess-GOA_23.02.2017_10h01	0.00043	0.0018	2e-07	5.4e-07	[4, 5, 6, 7, 8]	Group159	20	14	[CXXC1, DCTN1, ERN1, GFPT1, HSPA5, HYOU1, LMNA, PDIA5, PDIA6, SEC62, SEC63, SRPRA, SYVN1, TLN1]
30433	ubiquitin-dependent ERAD pathway	GO_BiologicalProcess-GOA_23.02.2017_10h01	0.0083	0.025	2e-07	5.4e-07	[4, 5, 6, 7, 8, 9, 10, 11]	Group159	15.7895	12	[BCAP31, CAV1, DERL1, EDEM3, HSPA5, NPLOC4, SGTA, STT3B, STUB1, SYVN1, UBE4B, VCP]
44711	single-organism biosynthetic process	GO_BiologicalProcess-GOA_23.02.2017_10h01	4.8e-06	3.4e-05	1.7e-06	4.2e-06	[3]	Group160	10.1695	162	[ABCA1, ABCD3, ABHD3, ACACA, ACADM, ACBD3, ACLY, ACOX2, ACSF3, ACSL1, ACSL3, ADNP, AGK, AGL, AGPS, AGXT2, AHCY, AK2, AKR1C3, AKT1, ALDOA, ALDOC, ALG13, AMD1, AMPD2, APLP1, ARF1, ASNS, ATM, ATP5L, ATP5O, ATP6V0A1, BCAT1, BUD31, CALCR, CAP2, CBR1, CBS, CCNI, CDS2, CEPT1, CHEK2, CHKA, CLK2, CLSTN1, CNBP, COQ3, COQ7, COQ8B, COQ9, COX15, CRY1, CSNK2B, DDHD1, DEGS1, DHX8, DLD, DPYD, ERH, FADS2, FBP1, G…
19637	organophosphate metabolic process	GO_BiologicalProcess-GOA_23.02.2017_10h01	4.6e-06	3.3e-05	1.7e-06	4.2e-06	[3, 4]	Group160	10.559	136	[ABCA1, ABHD3, ACSL3, ADNP, AK2, ALDOA, ALDOC, AMPD2, APLP1, ARF1, ARNT, ATM, ATP5L, ATP5O, ATP6V0A1, ATP6V1B1, ATP7A, BPNT1, BUD31, CALCR, CAP2, CCNI, CDC42, CDK1, CDS2, CEPT1, CHEK2, CHKA, CLSTN1, COQ9, COX1, COX15, COX5A, CSNK2B, DDHD1, DHX8, DLD, DLG1, DNM1L, ERH, FBP1, FGR, G6PD, GFPT1, GMPR2, GNAS, GPD2, GPHN, HADHA, HADHB, HDHD5, HEXB, HK2, IDH3B, IL6, IMPA2, IMPAD1, ISYNA1, KIF2A, KMO, LD…
8610	lipid biosynthetic process	GO_BiologicalProcess-GOA_23.02.2017_10h01	0.015	0.043	1.7e-06	4.2e-06	[4]	Group160	9.43134	68	[ABCD3, ABHD3, ACACA, ACBD3, ACLY, ACOX2, ACSF3, ACSL1, ACSL3, AGK, AGPS, AKR1C3, AKT1, ARF1, ATM, CBR1, CDS2, CEPT1, CHEK2, CHKA, CLSTN1, CNBP, CSNK2B, DDHD1, DEGS1, FADS2, G6PD, GGT1, HDHD5, HEXB, HPGDS, HSD17B8, ISYNA1, LIAS, LPIN2, MCAT, MED1, MIF, MTMR2, MTMR3, MTOR, NR1D1, OSBP, PCCB, PEMT, PI4KA, PI4KB, PIGK, PIGS, PIGU, PISD, PLD1, PRPF19, PTGES2, QKI, RAB14, RAB5A, SACM1L, SCP2, SELENOI,…
55086	nucleobase-containing small molecule metabolic process	GO_BiologicalProcess-GOA_23.02.2017_10h01	2.8e-06	2.1e-05	1.7e-06	4.2e-06	[3, 4, 5]	Group160	11.6422	95	[ABCA1, ADNP, AHCY, AK2, ALDOA, ALDOC, AMD1, AMPD2, APLP1, ARNT, ATP5L, ATP5O, ATP6V0A1, ATP6V1B1, ATP7A, BPNT1, BUD31, CALCR, CAP2, CCNI, CDK1, COQ9, COX1, COX15, COX5A, DLD, DLG1, DNM1L, DPYD, DPYS, ERH, FBP1, G6PD, GMPR2, GNAS, GPHN, HK2, IDH3B, KIF2A, KMO, LDHD, MAGI3, MCCC2, MPC1, MPC2, MPP2, MSH2, MTCH2, MTOR, MTRR, NADK, NFS1, NME7, NT5C3A, NUDT9, OLA1, PANK3, PAPSS1, PARK7, PARP1, PDCL3, …
19693	ribose phosphate metabolic process	GO_BiologicalProcess-GOA_23.02.2017_10h01	3.1e-05	0.00018	1.7e-06	4.2e-06	[4, 5]	Group160	11.7363	73	[ABCA1, ADNP, AK2, ALDOA, ALDOC, AMPD2, APLP1, ARNT, ATP5L, ATP5O, ATP6V0A1, ATP6V1B1, ATP7A, BPNT1, BUD31, CALCR, CAP2, CCNI, CDK1, COQ9, COX1, COX15, COX5A, DLD, DLG1, DNM1L, FBP1, G6PD, GMPR2, GNAS, GPHN, HK2, KIF2A, LDHD, MAGI3, MCCC2, MPP2, MSH2, MTCH2, NADK, NFS1, NME7, NUDT9, OLA1, PANK3, PAPSS1, PARK7, PARP1, PDE3A, PDE8B, PGD, PGK1, PGM1, PGM2, PHGDH, PKD2, PMPCB, PRPS1, SCRIB, SDHA, SOA…
90407	organophosphate biosynthetic process	GO_BiologicalProcess-GOA_23.02.2017_10h01	0.0034	0.011	1.7e-06	4.2e-06	[4, 5]	Group160	10.0282	71	[ABCA1, ABHD3, ACSL3, ADNP, AK2, ALDOA, AMPD2, APLP1, ARF1, ATM, ATP5L, ATP5O, ATP6V0A1, BUD31, CALCR, CAP2, CCNI, CDS2, CEPT1, CHEK2, CHKA, CLSTN1, CSNK2B, DDHD1, DHX8, ERH, G6PD, GNAS, GPHN, HDHD5, HEXB, ISYNA1, KMO, LPIN2, MTMR2, MTMR3, NADK, NFS1, NME7, PANK3, PAPSS1, PARP1, PDXK, PEMT, PI4KA, PI4KB, PIGK, PIGS, PIGU, PISD, PLD1, PNPO, PPIP5K1, PRPS1, RAB14, RAB5A, RRM1, SACM1L, SCP2, SELENOI…
6650	glycerophospholipid metabolic process	GO_BiologicalProcess-GOA_23.02.2017_10h01	0.0057	0.018	1.7e-06	4.2e-06	[5, 6]	Group160	10.9333	41	[ABHD3, ACSL3, ARF1, ATM, BPNT1, CDS2, CEPT1, CHEK2, CHKA, CLSTN1, CSNK2B, DDHD1, HADHA, HADHB, HDHD5, IL6, IMPA2, IMPAD1, LPIN2, MTMR2, MTMR3, MTMR9, PEMT, PGP, PI4KA, PI4KB, PIGK, PIGS, PIGU, PISD, PLB1, PLCD4, PLD1, PRDX5, PRDX6, PTPRR, RAB14, RAB5A, SACM1L, SELENOI, TSPO]
9117	nucleotide metabolic process	GO_BiologicalProcess-GOA_23.02.2017_10h01	3.1e-05	0.00018	1.7e-06	4.2e-06	[5, 6, 7]	Group160	11.2732	85	[ABCA1, ADNP, AK2, ALDOA, ALDOC, AMPD2, APLP1, ARNT, ATP5L, ATP5O, ATP6V0A1, ATP6V1B1, ATP7A, BPNT1, BUD31, CALCR, CAP2, CCNI, CDK1, COQ9, COX1, COX15, COX5A, DLD, DLG1, DNM1L, ERH, FBP1, G6PD, GMPR2, GNAS, GPHN, HK2, IDH3B, KIF2A, KMO, LDHD, MAGI3, MCCC2, MPC1, MPC2, MPP2, MSH2, MTCH2, NADK, NFS1, NME7, NT5C3A, NUDT9, OLA1, PANK3, PAPSS1, PARK7, PARP1, PDE3A, PDE8B, PGD, PGK1, PGM1, PGM2, PHGDH,…
9259	ribonucleotide metabolic process	GO_BiologicalProcess-GOA_23.02.2017_10h01	0.00021	0.00098	1.7e-06	4.2e-06	[5, 6, 7, 8]	Group160	11.2397	68	[ABCA1, ADNP, AK2, ALDOA, ALDOC, AMPD2, APLP1, ARNT, ATP5L, ATP5O, ATP6V0A1, ATP6V1B1, ATP7A, BPNT1, BUD31, CALCR, CAP2, CCNI, CDK1, COQ9, COX1, COX15, COX5A, DLD, DLG1, DNM1L, FBP1, GMPR2, GNAS, GPHN, HK2, KIF2A, LDHD, MAGI3, MCCC2, MPP2, MSH2, MTCH2, NADK, NFS1, NME7, NUDT9, OLA1, PANK3, PAPSS1, PARK7, PARP1, PDE3A, PDE8B, PGK1, PGM1, PKD2, PMPCB, PRPS1, SCRIB, SDHA, SOAT1, SURF1, TAAR1, TSPO, …
10256	endomembrane system organization	GO_BiologicalProcess-GOA_23.02.2017_10h01	3.4e-07	3.3e-06	5e-13	3.1e-12	[3]	Group161	13	78	[AAAS, ABCA1, ACSL3, AKT1, ANK1, ANK2, ANO7, AP2M1, AP3D1, ARF6, BCAS3, C2CD5, CALCR, CAV1, CDC42, CDK1, CHMP5, CHMP7, CLCN3, CLU, COG1, COG3, CSK, DCTN1, DLG1, DOPEY1, DYM, EXOC8, FAT4, FLNA, FZR1, GAK, GBF1, GCC2, GOPC, HGS, IST1, KIF5B, LEMD3, LMAN1, LMNA, NPLOC4, NUP35, NUP85, NUP88, NUP93, NUP98, NUTF2, PLK1, PPP2R1A, PTGES2, RAB10, RAB1A, RAB37, RAB7A, RER1, ROCK1, SCP2, SCRIB, SLMAP, STAM,…
61024	membrane organization	GO_BiologicalProcess-GOA_23.02.2017_10h01	4.7e-06	3.3e-05	5e-13	3.1e-12	[3]	Group161	10.7732	124	[AAAS, AAK1, ABCA1, ACSL3, ACTR3, AKT1, ANK1, ANK2, ANO7, AP2A2, AP2M1, AP3D1, ARF1, ARF6, ARPC2, ARPC3, ARPC4, ATG7, ATP9B, BIN1, C2CD5, CALCR, CALR, CAV1, CCZ1, CDK1, CHMP5, CHMP7, CHP1, CLU, CSK, DCTN1, DLG1, DNM1L, DOC2A, ETFA, ETFB, EVI5, FAT4, FIS1, FLNA, FNTA, FZR1, GAK, GBF1, GGA1, GOPC, GOSR1, GPHN, GSK3B, HEBP2, HGS, HIP1, HK2, IGHM, ITSN1, KIF2A, KIF5B, LEMD3, LETM1, LMAN1, LMNA, MADD,…
1902580	single-organism cellular localization	GO_BiologicalProcess-GOA_23.02.2017_10h01	5.1e-11	1.3e-09	5e-13	3.1e-12	[3]	Group161	12.9817	128	[AAAS, ABCA1, ACACA, ACSL3, ACTR3, ADAR, AKR1C3, AKT1, ANK1, ANK2, AP2M1, AP3B2, AP3D1, APBA1, APOD, ARF1, ARF6, ATP5L, ATP5O, BBS5, BICD1, C21orf33, C2CD5, CABP1, CALCR, CCNI, CDC42, CDK1, CHERP, CHP1, CLSTN1, CPT1A, CPT2, CSK, DCTN1, DCTN2, DLG1, DMAP1, DNLZ, DNM1L, DOC2A, ECT2, FAF1, FBXW11, FGR, FLNA, FMR1, FZR1, GAK, GOPC, GSK3B, IFT46, IFT52, IFT81, IFT88, IL6, IPO13, IPO4, IPO5, IPO7, IPO9…
44802	single-organism membrane organization	GO_BiologicalProcess-GOA_23.02.2017_10h01	0.00021	0.00098	5e-13	3.1e-12	[3, 4]	Group161	10.7006	84	[AAAS, ABCA1, ACSL3, AKT1, ANK1, ANK2, ANO7, AP2M1, AP3D1, ARF1, ARF6, ATP9B, C2CD5, CALCR, CALR, CAV1, CDK1, CHMP7, CLU, CSK, DCTN1, DLG1, DNM1L, DOC2A, EVI5, FAT4, FIS1, FLNA, FNTA, FZR1, GAK, GOPC, GOSR1, GPHN, GSK3B, HEBP2, HK2, KIF2A, KIF5B, LEMD3, LETM1, LMNA, MFN2, MKL1, MTCH2, NMT1, NOX5, NSF, NUP35, NUP85, NUP88, NUP93, NUP98, NUTF2, OPA1, PLK1, PPP2R1A, PTPRD, RAB10, RAB37, RAB7A, RER1,…
72659	protein localization to plasma membrane	GO_BiologicalProcess-GOA_23.02.2017_10h01	0.0087	0.026	5e-13	3.1e-12	[4, 5, 6]	Group161	11.7904	27	[ACSL3, AKT1, ANK1, ANK2, AP2M1, ARF6, C2CD5, CALCR, CSK, DLG1, FLNA, FZR1, GAK, GOPC, KIF5B, RAB10, RAB37, RER1, ROCK1, SCP2, SCRIB, SLMAP, TMBIM1, TMED2, VAMP2, VPS35, VPS4A]
1990778	protein localization to cell periphery	GO_BiologicalProcess-GOA_23.02.2017_10h01	0.0084	0.025	5e-13	3.1e-12	[5]	Group161	11.6	29	[ACSL3, AKT1, ANK1, ANK2, AP2M1, ARF6, C2CD5, CALCR, CAV1, CSK, DLG1, FLNA, FZR1, GAK, GOPC, KIF5B, NUBP2, RAB10, RAB37, RER1, ROCK1, SCP2, SCRIB, SLMAP, TMBIM1, TMED2, VAMP2, VPS35, VPS4A]
90002	establishment of protein localization to plasma membrane	GO_BiologicalProcess-GOA_23.02.2017_10h01	0.01	0.031	5e-13	3.1e-12	[5, 6, 7]	Group161	12.8378	19	[ACSL3, AKT1, ANK1, ANK2, ARF6, CSK, DLG1, FZR1, GAK, GOPC, KIF5B, RAB10, RER1, ROCK1, SCRIB, TMBIM1, TMED2, VAMP2, VPS35]
1903076	regulation of protein localization to plasma membrane	GO_BiologicalProcess-GOA_23.02.2017_10h01	0.015	0.043	5e-13	3.1e-12	[5, 6, 7]	Group161	15.0685	11	[ACSL3, AKT1, AP2M1, ARF6, CSK, DLG1, GOPC, KIF5B, RER1, TMBIM1, VPS4A]
42996	regulation of Golgi to plasma membrane protein transport	GO_BiologicalProcess-GOA_23.02.2017_10h01	0.016	0.044	5e-13	3.1e-12	[4, 5, 6, 7, 8, 9]	Group161	37.5	3	[ACSL3, CSK, GOPC]
90003	regulation of establishment of protein localization to plasma membrane	GO_BiologicalProcess-GOA_23.02.2017_10h01	0.01	0.03	5e-13	3.1e-12	[5, 6, 7, 8]	Group161	17.6471	9	[ACSL3, AKT1, ARF6, CSK, DLG1, GOPC, KIF5B, RER1, TMBIM1]
9894	regulation of catabolic process	GO_BiologicalProcess-GOA_23.02.2017_10h01	2.2e-12	8.4e-11	5.2e-13	3.1e-12	[3, 4]	Group162	14.1968	114	[ABCD2, AGO2, AIFM1, AKT1, ANAPC4, ANAPC7, ARIH2, ARNT, ATG13, ATG7, ATM, ATP6V0A1, ATP6V0C, ATP6V1B1, ATP6V1D, BCAP31, BRSK2, CAV1, CDC16, CDC20, CDC23, CDC27, CDC37, CDC42, CDK1, CHEK2, CISD2, CLU, CNOT1, CPT1A, CUL1, DNM1L, DNPEP, DRAM1, EEF1A1, ERN1, EXOC1, EXOC4, EXOC8, FAF1, FBP1, FBXL5, FLNA, FMR1, FZR1, GATA4, GGA1, GSK3B, HGS, HK2, IFT88, IL6, ITPR1, KIF2A, LARP1, MDM4, MFN2, MTCH2, MTMR…
6914	autophagy	GO_BiologicalProcess-GOA_23.02.2017_10h01	3.4e-07	3.3e-06	5.2e-13	3.1e-12	[4]	Group162	13.7787	66	[ACBD5, AKT1, ATG13, ATG2B, ATG3, ATG7, ATG9A, ATM, ATP6V0A1, ATP6V0C, ATP6V1B1, ATP6V1D, CDC37, CISD2, DNM1L, DNPEP, DRAM1, EEF1A1, ERN1, EXOC1, EXOC4, EXOC8, FIS1, GATA4, GSK3B, HGS, HK2, IFT88, IL6, ITPR1, KIF2A, LARP1, MFN2, MTMR3, MTMR9, MTOR, PARK7, POLR3A, QSOX1, RAB1A, RAB5A, RAB7A, RHEB, RPTOR, RRAGA, SCFD1, SNX14, SNX32, STAM, STK11, STX12, SUPT5H, TBK1, TOMM20, TSPO, U2AF2, VCP, VMP1, …
7033	vacuole organization	GO_BiologicalProcess-GOA_23.02.2017_10h01	0.00014	0.00072	5.2e-13	3.1e-12	[4]	Group162	15.7576	26	[ABCA1, ARF1, ATG13, ATG2B, ATG3, ATG9A, ATP6V0C, CHMP5, GAA, HEXB, IFT88, MFN2, MTMR3, MYO7A, RAB1A, RAB5A, RAB7A, SCFD1, SNX14, STX12, VCP, VPS16, VPS18, VPS35, VPS4A, WIPI2]
31329	regulation of cellular catabolic process	GO_BiologicalProcess-GOA_23.02.2017_10h01	6.4e-11	1.6e-09	5.2e-13	3.1e-12	[4, 5]	Group162	14.3928	96	[ABCD2, AGO2, AIFM1, AKT1, ANAPC4, ANAPC7, ARIH2, ARNT, ATG13, ATG7, ATM, ATP6V0A1, ATP6V0C, ATP6V1B1, ATP6V1D, BCAP31, CAV1, CDC16, CDC20, CDC23, CDC27, CDC37, CDK1, CISD2, CLU, CNOT1, CPT1A, CUL1, DNM1L, DNPEP, DRAM1, EEF1A1, ERN1, EXOC1, EXOC4, EXOC8, FBXL5, FMR1, FZR1, GATA4, GSK3B, HK2, IFT88, IL6, ITPR1, KIF2A, LARP1, MFN2, MTMR2, MTMR3, MTMR9, MTOR, PARK7, PDCL3, PLK1, POLR2G, POLR3A, PPP1…
16236	macroautophagy	GO_BiologicalProcess-GOA_23.02.2017_10h01	4.1e-06	3e-05	5.2e-13	3.1e-12	[5]	Group162	15.3558	41	[AKT1, ATG13, ATG2B, ATG3, ATG7, ATG9A, ATP6V0A1, ATP6V0C, ATP6V1B1, ATP6V1D, CDC37, ERN1, EXOC1, EXOC4, EXOC8, HGS, IFT88, LARP1, MFN2, MTMR3, MTOR, QSOX1, RAB1A, RAB5A, RAB7A, RHEB, RPTOR, RRAGA, SCFD1, SNX14, SNX32, STAM, STX12, SUPT5H, TBK1, TOMM20, VCP, VPS16, VPS35, VPS4A, WIPI2]
422	mitophagy	GO_BiologicalProcess-GOA_23.02.2017_10h01	3.1e-05	0.00018	5.2e-13	3.1e-12	[4, 5, 6, 7]	Group162	21.1765	18	[ATG13, ATG2B, ATG3, ATG7, ATG9A, CDC37, CISD2, DNM1L, FIS1, HK2, KIF2A, MFN2, PARK7, POLR3A, TSPO, U2AF2, WBP11, WDR75]
10506	regulation of autophagy	GO_BiologicalProcess-GOA_23.02.2017_10h01	2.2e-07	2.2e-06	5.2e-13	3.1e-12	[5, 6]	Group162	15.894	48	[AKT1, ATG13, ATG7, ATM, ATP6V0A1, ATP6V0C, ATP6V1B1, ATP6V1D, CDC37, CISD2, DNM1L, DNPEP, DRAM1, EEF1A1, ERN1, EXOC1, EXOC4, EXOC8, GATA4, GSK3B, HK2, IFT88, IL6, ITPR1, KIF2A, LARP1, MFN2, MTMR3, MTMR9, MTOR, PARK7, POLR3A, QSOX1, RAB5A, RAB7A, RPTOR, RRAGA, SCFD1, SNX32, STK11, SUPT5H, TBK1, TSPO, U2AF2, VMP1, VPS35, WBP11, WDR75]
45	autophagosome assembly	GO_BiologicalProcess-GOA_23.02.2017_10h01	0.0021	0.0076	5.2e-13	3.1e-12	[5, 6, 7]	Group162	17.8082	13	[ATG13, ATG2B, ATG3, ATG9A, IFT88, MFN2, MTMR3, RAB1A, RAB5A, RAB7A, SCFD1, STX12, WIPI2]
7040	lysosome organization	GO_BiologicalProcess-GOA_23.02.2017_10h01	0.0065	0.02	5.2e-13	3.1e-12	[6]	Group162	17.8571	10	[ABCA1, ARF1, ATP6V0C, CHMP5, GAA, HEXB, MYO7A, RAB7A, VPS18, VPS35]
16241	regulation of macroautophagy	GO_BiologicalProcess-GOA_23.02.2017_10h01	9.6e-05	0.00049	5.2e-13	3.1e-12	[6, 7]	Group162	16.7832	24	[AKT1, ATG13, ATP6V0A1, ATP6V0C, ATP6V1B1, ATP6V1D, CDC37, ERN1, EXOC1, EXOC4, EXOC8, IFT88, LARP1, MFN2, MTMR3, MTOR, QSOX1, RAB5A, RAB7A, SCFD1, SNX32, SUPT5H, TBK1, VPS35]
44766	multi-organism transport	GO_BiologicalProcess-GOA_23.02.2017_10h01	1.3e-05	8.4e-05	5.1e-17	3.9e-16	[3, 4]	Group163	22.5	18	[AAAS, ALYREF, CAV1, DERL1, FMR1, KPNB1, NUP35, NUP85, NUP88, NUP93, NUP98, RAB7A, RAN, THOC1, THOC2, THOC3, TPR, XPO1]
6997	nucleus organization	GO_BiologicalProcess-GOA_23.02.2017_10h01	1e-06	9.1e-06	5.1e-17	3.9e-16	[4]	Group163	19.3333	29	[AAAS, BIN1, CDK1, CHMP5, CHMP7, DCTN1, HMGB2, LEMD3, LMNA, NUP35, NUP85, NUP88, NUP93, NUP98, NUTF2, PLK1, PPP2R1A, PSME4, RRN3, SRPK1, SRPK2, SUN1, TBPL1, TMF1, TPR, VPS4A, VRK1, ZMPSTE24, ZPR1]
6998	nuclear envelope organization	GO_BiologicalProcess-GOA_23.02.2017_10h01	5.1e-05	0.00028	5.1e-17	3.9e-16	[4, 5]	Group163	20.4545	18	[AAAS, CDK1, CHMP7, DCTN1, LEMD3, LMNA, NUP35, NUP85, NUP88, NUP93, NUP98, NUTF2, PLK1, PPP2R1A, SUN1, TPR, VRK1, ZMPSTE24]
34605	cellular response to heat	GO_BiologicalProcess-GOA_23.02.2017_10h01	0.0083	0.025	5.1e-17	3.9e-16	[4, 5]	Group163	13.7097	17	[AAAS, ATM, CETN1, FKBP4, GSK3B, HSBP1, MTOR, NUP35, NUP85, NUP88, NUP93, NUP98, PDCD6, RPA1, RPA2, RPTOR, TPR]
1900034	regulation of cellular response to heat	GO_BiologicalProcess-GOA_23.02.2017_10h01	0.0012	0.0047	5.1e-17	3.9e-16	[4, 5, 6]	Group163	17.4419	15	[AAAS, ATM, FKBP4, GSK3B, HSBP1, MTOR, NUP35, NUP85, NUP88, NUP93, NUP98, RPA1, RPA2, RPTOR, TPR]
51081	nuclear envelope disassembly	GO_BiologicalProcess-GOA_23.02.2017_10h01	0.00018	0.00089	5.1e-17	3.9e-16	[5, 6]	Group163	24	12	[AAAS, CDK1, DCTN1, LMNA, NUP35, NUP85, NUP88, NUP93, NUP98, PLK1, TPR, VRK1]
51031	tRNA transport	GO_BiologicalProcess-GOA_23.02.2017_10h01	4.1e-05	0.00023	5.1e-17	3.9e-16	[4, 5, 6, 8]	Group163	29.7297	11	[AAAS, NOL6, NUP35, NUP85, NUP88, NUP93, NUP98, RAN, TOMM20, TPR, XPOT]
71426	ribonucleoprotein complex export from nucleus	GO_BiologicalProcess-GOA_23.02.2017_10h01	3e-11	8.8e-10	5.1e-17	3.9e-16	[4, 6, 7, 8, 9, 10]	Group163	26.1538	34	[AAAS, ABCE1, ALYREF, CPSF1, CPSF2, CPSF3, IWS1, LTV1, MAGOHB, NMD3, NOL6, NUP35, NUP85, NUP88, NUP93, NUP98, NXF1, PABPN1, RAN, RBM8A, RIOK2, SMG7, SRSF7, SUPT6H, SYMPK, THOC1, THOC2, THOC3, TPR, U2AF2, UPF1, UPF2, XPO1, XPOT]
18205	peptidyl-lysine modification	GO_BiologicalProcess-GOA_23.02.2017_10h01	4.3e-06	3.1e-05	5.1e-17	3.9e-16	[7, 8]	Group163	13.7405	54	[AAAS, ARNT, ASH2L, ATP7A, ATRX, BRD7, BRPF1, CTCF, CTR9, CXXC1, DMAP1, DOHH, DOT1L, DPY30, ELP3, EPC1, GNL3, HCFC1, ING3, ING4, IWS1, JMJD6, KAT5, KAT7, KDM4C, KMT2A, NOC2L, NUP35, NUP85, NUP88, NUP93, NUP98, PARK7, PCGF2, PCNA, RTF1, SAE1, SENP1, SET, SF3B3, SIN3A, SMAD4, SUPT6H, TADA3, TAF12, TAF5, TAF7, TOP1, TOP2A, TPR, VDAC2, WBP2, WDR5, WDR61]
16925	protein sumoylation	GO_BiologicalProcess-GOA_23.02.2017_10h01	0.0034	0.011	5.1e-17	3.9e-16	[8, 9]	Group163	15.7895	15	[AAAS, ARNT, GNL3, NUP35, NUP85, NUP88, NUP93, NUP98, PARK7, PCNA, SAE1, SENP1, TOP1, TOP2A, TPR]
22607	cellular component assembly	GO_BiologicalProcess-GOA_23.02.2017_10h01	1.6e-19	1.5e-17	2.8e-18	2.6e-17	[3]	Group164	11.5181	327	[AASS, ABCA1, ACACA, ACE, ACSL3, ACTR3, ADAR, ADNP, ADRM1, AGO2, AIFM1, AKR1C1, ALDOA, ANK2, APBA1, APCS, APOD, ARF1, ARF6, ARMC4, ARPC2, ARPC3, ARPC4, ASH2L, ATG13, ATG2B, ATG3, ATG9A, ATM, ATP6V0A1, ATP6V1D, ATP7A, ATRX, BBS5, BCAS3, BICD1, BIN1, BRD2, BRIP1, BRK1, BUD31, C21orf33, CAB39, CALR, CAND1, CAPZB, CAV1, CDC20, CDC42, CDC73, CDK1, CELF2, CEP41, CEP83, CEP97, CHEK2, CHMP5, CHMP7, CHP1,…
43933	macromolecular complex subunit organization	GO_BiologicalProcess-GOA_23.02.2017_10h01	4.8e-19	3.9e-17	2.8e-18	2.6e-17	[3]	Group164	12.3622	258	[AASS, ABCA1, ABCE1, ACACA, ACSL3, ACTR3, ADAR, ADRM1, AGO2, AIFM1, AKR1C1, ALDOA, APBA1, APCS, APEH, ARF1, ARF6, ARMC4, ARPC2, ARPC3, ARPC4, ASH2L, ATM, ATP6V0A1, ATP7A, ATRX, BICD1, BIN1, BRD2, BRDT, BRK1, C21orf33, CAB39, CALR, CAND1, CAPZB, CAV1, CDC42, CDC73, CDK1, CELF2, CHMP5, CHMP7, CHP1, CKAP5, CLGN, CLINT1, CLP1, CLPP, CLU, CNOT1, CNOT2, CNOT6, CORO7, COX15, CPSF6, CPT1A, CSNK2B, CTCF, …
65003	macromolecular complex assembly	GO_BiologicalProcess-GOA_23.02.2017_10h01	2.2e-19	2.1e-17	2.8e-18	2.6e-17	[4]	Group164	12.8713	234	[AASS, ABCA1, ACACA, ACSL3, ACTR3, ADAR, ADRM1, AGO2, AIFM1, AKR1C1, ALDOA, APBA1, APCS, ARF1, ARF6, ARMC4, ARPC2, ARPC3, ARPC4, ASH2L, ATM, ATP6V0A1, ATRX, BICD1, BIN1, BRD2, BRK1, C21orf33, CAB39, CALR, CAND1, CAPZB, CAV1, CDC42, CDC73, CDK1, CELF2, CHP1, CKAP5, CLGN, CLINT1, CLP1, CLPP, CLU, CNOT1, CNOT2, CNOT6, CORO7, COX15, CPSF6, CPT1A, CSNK2B, CUL1, CUL4A, CXCL13, DCTN1, DDB1, DDX1, DDX23,…
71822	protein complex subunit organization	GO_BiologicalProcess-GOA_23.02.2017_10h01	4.8e-10	9.4e-09	2.8e-18	2.6e-17	[4]	Group164	11.2455	186	[AASS, ABCE1, ACACA, ACTR3, ADRM1, AIFM1, AKR1C1, ALDOA, APBA1, APCS, APEH, ARF1, ARF6, ARMC4, ARPC2, ARPC3, ARPC4, ASH2L, ATP6V0A1, ATP7A, BRK1, C21orf33, CAB39, CALR, CAND1, CAPZB, CAV1, CDC42, CDC73, CDK1, CHMP5, CHMP7, CHP1, CKAP5, CLGN, CLINT1, CLPP, CLU, CORO7, COX15, CPSF6, CPT1A, CSNK2B, CUL1, CUL4A, CXCL13, DCTN1, DDB1, DECR1, DERL1, DLG1, DNAAF2, DNM1L, DPYS, ECT2, ELOB, ERCC3, EXOC2, E…
71826	ribonucleoprotein complex subunit organization	GO_BiologicalProcess-GOA_23.02.2017_10h01	1.5e-14	7.3e-13	2.8e-18	2.6e-17	[4]	Group164	23.0769	54	[ADAR, AGO2, ATM, BICD1, CDC73, CELF2, CLP1, CNOT1, CNOT2, CNOT6, DDX1, DDX23, DDX6, DENR, DYNC1H1, EIF2A, EIF3A, EIF3B, EIF3C, EIF3D, EIF3E, EIF3F, EIF3G, EIF3H, EIF3I, EIF3K, EIF3L, KIF5B, KLC1, MDN1, MRTO4, NIP7, NLE1, PAN3, PATL1, PELO, PPAN, PRPF19, PRPF3, PUM2, PWP2, RBM22, RBM5, RC3H1, RPF1, RPF2, RSL24D1, SF3A3, SF3B1, SNRPD3, SRPK1, SRPK2, STRAP, TSR1]
6461	protein complex assembly	GO_BiologicalProcess-GOA_23.02.2017_10h01	1.1e-10	2.8e-09	2.8e-18	2.6e-17	[4, 5]	Group164	11.7606	169	[AASS, ACACA, ACTR3, ADRM1, AIFM1, AKR1C1, ALDOA, APBA1, APCS, ARF1, ARF6, ARMC4, ARPC2, ARPC3, ARPC4, ASH2L, ATP6V0A1, BRK1, C21orf33, CAB39, CALR, CAND1, CAPZB, CAV1, CDC42, CDC73, CDK1, CHP1, CKAP5, CLGN, CLINT1, CLPP, CLU, CORO7, COX15, CPSF6, CPT1A, CSNK2B, CUL1, CUL4A, CXCL13, DCTN1, DDB1, DECR1, DERL1, DLG1, DNAAF2, DNM1L, DPYS, ECT2, ELOB, ERCC3, EXOC2, EXOC8, FAF1, FARP2, FAS, FBP1, FERM…
43254	regulation of protein complex assembly	GO_BiologicalProcess-GOA_23.02.2017_10h01	0.00017	0.00084	2.8e-18	2.6e-17	[3, 4, 5, 6]	Group164	12.2302	51	[ACTR3, ARF1, ARF6, ARPC2, ARPC3, ARPC4, BRK1, CAND1, CAPZB, CDC42, CLU, CUL4A, CXCL13, DCTN1, DDB1, DLG1, DNM1L, ERCC3, FAF1, FARP2, FAS, FHOD3, FKBP4, GSK3B, HCFC1, IDE, KANK1, KIF14, KIF9, MTOR, NCK2, NCKAP1L, NCLN, PARK7, PARP1, PKN1, RBX1, RIOK3, RPA1, RPA2, RRN3, SLIT2, SRF, STUB1, TAF7, TMOD1, VCP, VDAC2, VPS16, VPS18, VPS35]
22618	ribonucleoprotein complex assembly	GO_BiologicalProcess-GOA_23.02.2017_10h01	9.9e-14	4.4e-12	2.8e-18	2.6e-17	[4, 5, 6]	Group164	22.973	51	[ADAR, AGO2, ATM, BICD1, CDC73, CELF2, CLP1, CNOT1, CNOT2, CNOT6, DDX1, DDX23, DDX6, DENR, DYNC1H1, EIF2A, EIF3A, EIF3B, EIF3C, EIF3D, EIF3E, EIF3F, EIF3G, EIF3H, EIF3I, EIF3K, EIF3L, MDN1, MRTO4, NIP7, NLE1, PAN3, PATL1, PPAN, PRPF19, PRPF3, PUM2, PWP2, RBM22, RBM5, RC3H1, RPF1, RPF2, RSL24D1, SF3A3, SF3B1, SNRPD3, SRPK1, SRPK2, STRAP, TSR1]
34622	cellular macromolecular complex assembly	GO_BiologicalProcess-GOA_23.02.2017_10h01	1.8e-13	7.7e-12	2.8e-18	2.6e-17	[5]	Group164	13.5109	142	[ACTR3, ADAR, ADRM1, AGO2, AIFM1, APCS, ARF1, ARF6, ARMC4, ARPC2, ARPC3, ARPC4, ATM, ATP6V0A1, ATRX, BICD1, BIN1, BRD2, BRK1, CALR, CAND1, CAPZB, CDC73, CELF2, CKAP5, CLINT1, CLP1, CLU, CNOT1, CNOT2, CNOT6, CORO7, COX15, CSNK2B, CUL1, CUL4A, DCTN1, DDB1, DDX1, DDX23, DDX6, DENR, DLG1, DNAAF2, DNM1L, DYNC1H1, EIF2A, EIF3A, EIF3B, EIF3C, EIF3D, EIF3E, EIF3F, EIF3G, EIF3H, EIF3I, EIF3K, EIF3L, ERCC3…
43623	cellular protein complex assembly	GO_BiologicalProcess-GOA_23.02.2017_10h01	0.00029	0.0013	2.8e-18	2.6e-17	[5, 6]	Group164	11.0754	69	[ACTR3, ADRM1, AIFM1, APCS, ARF1, ARF6, ARMC4, ARPC2, ARPC3, ARPC4, ATP6V0A1, BRK1, CALR, CAND1, CAPZB, CKAP5, CLINT1, CLU, CORO7, COX15, CSNK2B, CUL1, DCTN1, DLG1, DNAAF2, DNM1L, EXOC2, EXOC8, FHOD3, FKBP4, HCCS, HIP1, KANK1, MAF1, MBD2, MTOR, NCK2, NCKAP1L, NT5C3A, NUBPL, NUP93, NUP98, OPA1, PARP1, PICALM, PKN1, PSMD4, PSMD5, PSMD8, RBX1, SCO1, SKP1, SLIT2, SMAD3, SMAD4, SPAG1, SRP54, STUB1, SU…
19464	glycine decarboxylation via glycine cleavage system	GO_BiologicalProcess-GOA_23.02.2017_10h01	0.00038	0.0016	0.00014	0.00026	[8, 9, 10, 11, 12]	Group165	100	3	[AMT, GCSH, GLDC]
6081	cellular aldehyde metabolic process	GO_BiologicalProcess-GOA_23.02.2017_10h01	0.00047	0.0019	0.00014	0.00026	[3]	Group165	17.3077	18	[ADH5, AGXT2, AKR1C1, AKR1C3, AMT, DLD, G6PD, GCSH, GLDC, LDHD, LIAS, PARK7, PDXK, PGD, PGM2, PHGDH, PNPO, TKT]
9063	cellular amino acid catabolic process	GO_BiologicalProcess-GOA_23.02.2017_10h01	0.00025	0.0011	0.00014	0.00026	[4, 5, 6, 7, 8]	Group165	16.4179	22	[AASS, ACAD8, AGXT2, AHCY, AMT, BCAT1, CBS, DLD, GCDH, GCSH, GLDC, HGD, HPD, HSD17B10, IVD, KMO, LDHD, MCCC1, MCCC2, MTRR, SLC3A2, SOAT1]
1901605	alpha-amino acid metabolic process	GO_BiologicalProcess-GOA_23.02.2017_10h01	0.00047	0.0019	0.00014	0.00026	[4, 5, 7, 8]	Group165	13.4146	33	[AASS, ACAD8, AGXT2, AHCY, AMT, ASNS, ATP7A, BCAT1, CBS, DLD, ERO1B, GCDH, GCSH, GFPT1, GGT1, GLDC, HGD, HPD, IVD, KMO, KYAT3, LDHD, MCCC1, MCCC2, MSRA, MTRR, OAT, PARK7, PEMT, PHGDH, PRDX4, SLC3A2, SOAT1]
46487	glyoxylate metabolic process	GO_BiologicalProcess-GOA_23.02.2017_10h01	0.0059	0.018	0.00014	0.00026	[4, 7, 8]	Group165	22.5806	7	[AGXT2, AMT, DLD, GCSH, GLDC, LDHD, LIAS]
9106	lipoate metabolic process	GO_BiologicalProcess-GOA_23.02.2017_10h01	0.0034	0.011	0.00014	0.00026	[4, 5, 6, 8, 9]	Group165	60	3	[DLD, LDHD, LIAS]
9069	serine family amino acid metabolic process	GO_BiologicalProcess-GOA_23.02.2017_10h01	0.0091	0.027	0.00014	0.00026	[5, 6, 8, 9]	Group165	18	9	[AGXT2, AHCY, AMT, CBS, GCSH, GGT1, GLDC, MTRR, PHGDH]
1901606	alpha-amino acid catabolic process	GO_BiologicalProcess-GOA_23.02.2017_10h01	0.00031	0.0014	0.00014	0.00026	[5, 6, 7, 8, 9]	Group165	16.9492	20	[AASS, ACAD8, AGXT2, AHCY, AMT, CBS, DLD, GCDH, GCSH, GLDC, HGD, HPD, IVD, KMO, LDHD, MCCC1, MCCC2, MTRR, SLC3A2, SOAT1]
6544	glycine metabolic process	GO_BiologicalProcess-GOA_23.02.2017_10h01	0.0099	0.029	0.00014	0.00026	[6, 7, 9, 10]	Group165	26.3158	5	[AGXT2, AMT, GCSH, GLDC, PHGDH]
9071	serine family amino acid catabolic process	GO_BiologicalProcess-GOA_23.02.2017_10h01	0.015	0.042	0.00014	0.00026	[6, 7, 8, 9, 10]	Group165	28.5714	4	[AMT, CBS, GCSH, GLDC]
6629	lipid metabolic process	GO_BiologicalProcess-GOA_23.02.2017_10h01	0.00016	0.00081	7.5e-10	2.8e-09	[3]	Group166	9.7035	144	[ABCA1, ABCD2, ABCD3, ABHD3, ACACA, ACAD8, ACADM, ACADS, ACBD3, ACBD5, ACLY, ACOX2, ACOX3, ACSF2, ACSF3, ACSL1, ACSL3, ACSL5, ADH5, AGK, AGPS, AKR1C1, AKR1C3, AKT1, ALG13, APOD, ARF1, ASAH1, ATM, BPNT1, CARM1, CAV1, CBR1, CDC42, CDS2, CEPT1, CHEK2, CHKA, CLSTN1, CLU, CNBP, CPT1A, CPT2, CSNK2B, CXXC1, DDHD1, DECR1, DEGS1, DGKB, DLD, ECH1, ECI1, ECI2, EDF1, ESYT1, ETFA, ETFB, FAAH2, FADS2, FGR, G6P…
44281	small molecule metabolic process	GO_BiologicalProcess-GOA_23.02.2017_10h01	4e-10	8.2e-09	7.5e-10	2.8e-09	[3]	Group166	10.6115	236	[AASS, ABCA1, ABCD2, ABCD3, ACACA, ACAD8, ACADM, ACADS, ACLY, ACOX2, ACOX3, ACSF2, ACSF3, ACSL1, ACSL3, ACSL5, ADH5, ADNP, AGPS, AGXT2, AHCY, AIMP1, AK2, AKR1C1, AKR1C3, AKT1, ALDH2, ALDOA, ALDOC, AMD1, AMPD2, AMT, APLP1, APOD, ARNT, ASNS, ATP5L, ATP5O, ATP6V0A1, ATP6V1B1, ATP7A, BCAT1, BPNT1, BUD31, CALCR, CAP2, CAV1, CBR1, CBS, CCNI, CDK1, CHKA, CLK2, CNBP, CNDP2, COQ3, COQ7, COQ8B, COQ9, COX1,…
44711	single-organism biosynthetic process	GO_BiologicalProcess-GOA_23.02.2017_10h01	4.8e-06	3.4e-05	7.5e-10	2.8e-09	[3]	Group166	10.1695	162	[ABCA1, ABCD3, ABHD3, ACACA, ACADM, ACBD3, ACLY, ACOX2, ACSF3, ACSL1, ACSL3, ADNP, AGK, AGL, AGPS, AGXT2, AHCY, AK2, AKR1C3, AKT1, ALDOA, ALDOC, ALG13, AMD1, AMPD2, APLP1, ARF1, ASNS, ATM, ATP5L, ATP5O, ATP6V0A1, BCAT1, BUD31, CALCR, CAP2, CBR1, CBS, CCNI, CDS2, CEPT1, CHEK2, CHKA, CLK2, CLSTN1, CNBP, COQ3, COQ7, COQ8B, COQ9, COX15, CRY1, CSNK2B, DDHD1, DEGS1, DHX8, DLD, DPYD, ERH, FADS2, FBP1, G…
1901135	carbohydrate derivative metabolic process	GO_BiologicalProcess-GOA_23.02.2017_10h01	0.0002	0.00095	7.5e-10	2.8e-09	[3]	Group166	9.78102	134	[ABCA1, ADNP, AHCY, AK2, AKR1C1, AKR1C3, AKT1, ALDOA, ALDOC, ALG13, AMD1, AMPD2, APCS, APLP1, ARNT, ART1, ASAH1, ATP5L, ATP5O, ATP6V0A1, ATP6V1B1, ATP7A, BPNT1, BUD31, CALCR, CAP2, CCNI, CDK1, CHIA, CHIT1, CHP1, COG3, COQ9, COX1, COX15, COX5A, DAD1, DDOST, DLD, DLG1, DNM1L, DPYD, DPYS, EDEM3, ERH, ERP44, ESYT1, FBP1, FKTN, G6PD, GBA2, GFPT1, GMDS, GMPR2, GNAS, GNPNAT1, GPD2, GPHN, HEXB, HK2, IL6,…
19637	organophosphate metabolic process	GO_BiologicalProcess-GOA_23.02.2017_10h01	4.6e-06	3.3e-05	7.5e-10	2.8e-09	[3, 4]	Group166	10.559	136	[ABCA1, ABHD3, ACSL3, ADNP, AK2, ALDOA, ALDOC, AMPD2, APLP1, ARF1, ARNT, ATM, ATP5L, ATP5O, ATP6V0A1, ATP6V1B1, ATP7A, BPNT1, BUD31, CALCR, CAP2, CCNI, CDC42, CDK1, CDS2, CEPT1, CHEK2, CHKA, CLSTN1, COQ9, COX1, COX15, COX5A, CSNK2B, DDHD1, DHX8, DLD, DLG1, DNM1L, ERH, FBP1, FGR, G6PD, GFPT1, GMPR2, GNAS, GPD2, GPHN, HADHA, HADHB, HDHD5, HEXB, HK2, IDH3B, IL6, IMPA2, IMPAD1, ISYNA1, KIF2A, KMO, LD…
44255	cellular lipid metabolic process	GO_BiologicalProcess-GOA_23.02.2017_10h01	7.7e-06	5.1e-05	7.5e-10	2.8e-09	[3, 4]	Group166	10.6474	125	[ABCD2, ABCD3, ABHD3, ACACA, ACADM, ACADS, ACBD5, ACLY, ACOX2, ACOX3, ACSF2, ACSF3, ACSL1, ACSL3, ACSL5, ADH5, AGK, AGPS, AKR1C1, AKR1C3, AKT1, ALG13, APOD, ARF1, ASAH1, ATM, BPNT1, CARM1, CAV1, CBR1, CDC42, CDS2, CEPT1, CHEK2, CHKA, CLSTN1, CPT1A, CPT2, CSNK2B, DDHD1, DECR1, DEGS1, DGKB, DLD, ECH1, ECI1, ECI2, ESYT1, ETFA, ETFB, FAAH2, FADS2, FGR, GBA2, GCDH, GGT1, GPD2, HACL1, HADHA, HADHB, HDH…
8610	lipid biosynthetic process	GO_BiologicalProcess-GOA_23.02.2017_10h01	0.015	0.043	7.5e-10	2.8e-09	[4]	Group166	9.43134	68	[ABCD3, ABHD3, ACACA, ACBD3, ACLY, ACOX2, ACSF3, ACSL1, ACSL3, AGK, AGPS, AKR1C3, AKT1, ARF1, ATM, CBR1, CDS2, CEPT1, CHEK2, CHKA, CLSTN1, CNBP, CSNK2B, DDHD1, DEGS1, FADS2, G6PD, GGT1, HDHD5, HEXB, HPGDS, HSD17B8, ISYNA1, LIAS, LPIN2, MCAT, MED1, MIF, MTMR2, MTMR3, MTOR, NR1D1, OSBP, PCCB, PEMT, PI4KA, PI4KB, PIGK, PIGS, PIGU, PISD, PLD1, PRPF19, PTGES2, QKI, RAB14, RAB5A, SACM1L, SCP2, SELENOI,…
44283	small molecule biosynthetic process	GO_BiologicalProcess-GOA_23.02.2017_10h01	2.8e-05	0.00016	7.5e-10	2.8e-09	[4]	Group166	11.9048	70	[ABCD3, ACACA, ACADM, ACLY, ACOX2, ACSF3, ACSL3, AGXT2, AHCY, AKR1C3, ALDOA, ALDOC, ASNS, BCAT1, CBR1, CBS, CLK2, CNBP, COQ3, COQ7, COQ8B, COQ9, CRY1, DEGS1, DHX8, DPYD, FADS2, FBP1, G6PD, GGT1, GPD2, HPGDS, HSD17B8, IL6, IMPA2, IMPAD1, ISYNA1, KMO, LIAS, MCAT, MIF, MTRR, NR1D1, OAT, OSBP, PARK7, PCCB, PDK2, PDXK, PGD, PGK1, PGM1, PGP, PHGDH, PNPO, PPIP5K1, PRPS1, PTGES2, QKI, SCP2, SLC25A10, SOA…
55086	nucleobase-containing small molecule metabolic process	GO_BiologicalProcess-GOA_23.02.2017_10h01	2.8e-06	2.1e-05	7.5e-10	2.8e-09	[3, 4, 5]	Group166	11.6422	95	[ABCA1, ADNP, AHCY, AK2, ALDOA, ALDOC, AMD1, AMPD2, APLP1, ARNT, ATP5L, ATP5O, ATP6V0A1, ATP6V1B1, ATP7A, BPNT1, BUD31, CALCR, CAP2, CCNI, CDK1, COQ9, COX1, COX15, COX5A, DLD, DLG1, DNM1L, DPYD, DPYS, ERH, FBP1, G6PD, GMPR2, GNAS, GPHN, HK2, IDH3B, KIF2A, KMO, LDHD, MAGI3, MCCC2, MPC1, MPC2, MPP2, MSH2, MTCH2, MTOR, MTRR, NADK, NFS1, NME7, NT5C3A, NUDT9, OLA1, PANK3, PAPSS1, PARK7, PARP1, PDCL3, …
90407	organophosphate biosynthetic process	GO_BiologicalProcess-GOA_23.02.2017_10h01	0.0034	0.011	7.5e-10	2.8e-09	[4, 5]	Group166	10.0282	71	[ABCA1, ABHD3, ACSL3, ADNP, AK2, ALDOA, AMPD2, APLP1, ARF1, ATM, ATP5L, ATP5O, ATP6V0A1, BUD31, CALCR, CAP2, CCNI, CDS2, CEPT1, CHEK2, CHKA, CLSTN1, CSNK2B, DDHD1, DHX8, ERH, G6PD, GNAS, GPHN, HDHD5, HEXB, ISYNA1, KMO, LPIN2, MTMR2, MTMR3, NADK, NFS1, NME7, PANK3, PAPSS1, PARP1, PDXK, PEMT, PI4KA, PI4KB, PIGK, PIGS, PIGU, PISD, PLD1, PNPO, PPIP5K1, PRPS1, RAB14, RAB5A, RRM1, SACM1L, SCP2, SELENOI…
9892	negative regulation of metabolic process	GO_BiologicalProcess-GOA_23.02.2017_10h01	2.3e-10	5.1e-09	4.2e-12	2.3e-11	[2, 3, 4]	Group167	10.1565	292	[AAAS, ABCE1, ADAR, ADARB1, ADNP, AGO2, AKR1C3, AKT1, AMBP, ANAPC4, ANAPC7, APCS, APLP1, APOD, ASZ1, ATG7, ATM, ATRX, BEX3, BIRC6, BIRC7, BRD7, BRIP1, BTAF1, BUD31, C21orf33, CALR, CAV1, CBX1, CBX3, CBX7, CCAR1, CCL4, CCNT1, CCR1, CD46, CDC16, CDC20, CDC23, CDC27, CDC42, CDC73, CDK1, CDK9, CHEK2, CHP1, CLK2, CLP1, CLU, CNBP, CNOT1, CNOT2, CNOT3, CNOT4, CNOT6, COQ7, CPEB1, CRY1, CSDE1, CSK, CTCF, …
10605	negative regulation of macromolecule metabolic process	GO_BiologicalProcess-GOA_23.02.2017_10h01	1.7e-10	4.1e-09	4.2e-12	2.3e-11	[3, 4, 5]	Group167	10.3647	270	[AAAS, ABCE1, ADAR, ADARB1, ADNP, AGO2, AKT1, AMBP, ANAPC4, ANAPC7, APCS, APOD, ASZ1, ATG7, ATM, ATRX, BEX3, BIRC6, BIRC7, BRD7, BRIP1, BTAF1, C21orf33, CALR, CAV1, CBX1, CBX3, CBX7, CCAR1, CCL4, CCNT1, CCR1, CD46, CDC16, CDC20, CDC23, CDC27, CDC42, CDC73, CDK1, CDK9, CHEK2, CHP1, CLP1, CLU, CNBP, CNOT1, CNOT2, CNOT3, CNOT4, CNOT6, COQ7, CPEB1, CRY1, CSDE1, CSK, CTCF, CTR9, CUX1, DCP2, DCPS, DDX4…
31324	negative regulation of cellular metabolic process	GO_BiologicalProcess-GOA_23.02.2017_10h01	2.6e-06	2e-05	4.2e-12	2.3e-11	[3, 4, 5]	Group167	9.52756	242	[ABCE1, ADAR, ADARB1, AGO2, AKR1C3, AKT1, AMBP, ANAPC4, ANAPC7, APCS, APLP1, APOD, ATG7, ATM, ATRX, BEX3, BIRC6, BIRC7, BRD7, BRIP1, BTAF1, BUD31, C21orf33, CALR, CAV1, CBX1, CBX3, CBX7, CCAR1, CCL4, CCNT1, CD46, CDC16, CDC20, CDC23, CDC27, CDC73, CDK1, CDK9, CHEK2, CHP1, CLK2, CLU, CNBP, CNOT1, CNOT2, CNOT3, CNOT6, COQ7, CPEB1, CRY1, CSK, CTCF, CTR9, CUX1, DDX5, DDX54, DGCR8, DLG1, DLL4, DMAP1, …
51246	regulation of protein metabolic process	GO_BiologicalProcess-GOA_23.02.2017_10h01	1.1e-08	1.6e-07	4.2e-12	2.3e-11	[4, 5]	Group167	9.96282	268	[ABCF1, ACE, ACSL1, ADAR, ADARB1, ADNP, ADRM1, AGO2, AIFM1, AKR1C1, AKT1, AMBP, ANAPC4, ANAPC7, APCS, APOD, ARIH2, ARNT, ATG7, ATM, ATRX, BCAP31, BCCIP, BEX3, BIRC6, BIRC7, BRD7, BRSK2, BTBD2, BUD31, C21orf33, CAB39, CALR, CASP7, CAV1, CCDC6, CCL4, CCNB3, CCNE2, CCNL2, CCNT1, CCR1, CD46, CDC16, CDC20, CDC23, CDC27, CDC37, CDC42, CDK1, CDK9, CHEK2, CHP1, CKS1B, CLPX, CLU, CNOT1, CNOT2, CNOT3, CNOT…
32268	regulation of cellular protein metabolic process	GO_BiologicalProcess-GOA_23.02.2017_10h01	6e-08	6.9e-07	4.2e-12	2.3e-11	[4, 5, 6]	Group167	9.9359	248	[ABCF1, ACE, ACSL1, ADAR, ADARB1, ADNP, ADRM1, AGO2, AIFM1, AKT1, AMBP, ANAPC4, ANAPC7, ARIH2, ARNT, ATG7, ATM, ATRX, BCAP31, BCCIP, BEX3, BIRC6, BIRC7, BRD7, BUD31, C21orf33, CAB39, CALR, CASP7, CAV1, CCDC6, CCL4, CCNB3, CCNE2, CCNL2, CCNT1, CCR1, CD46, CDC16, CDC20, CDC23, CDC27, CDC37, CDC42, CDK1, CDK9, CHEK2, CHP1, CKS1B, CLPX, CLU, CNOT1, CNOT2, CNOT3, CNOT6, CPEB1, CRY1, CSK, CSNK2B, CTCF,…
51248	negative regulation of protein metabolic process	GO_BiologicalProcess-GOA_23.02.2017_10h01	0.00019	0.0009	4.2e-12	2.3e-11	[4, 5, 6]	Group167	10.0701	115	[ADAR, ADARB1, AGO2, AKT1, AMBP, ANAPC4, ANAPC7, APCS, APOD, BEX3, BIRC6, BIRC7, CALR, CAV1, CD46, CDC16, CDC20, CDC23, CDC27, CDK1, CHP1, CLU, CNOT1, CNOT2, CNOT3, CNOT6, CPEB1, CRY1, CSK, DGCR8, DLG1, EIF3A, EIF3E, ERC2, FKBP8, FKTN, FLNA, FMR1, FZR1, G6PD, GTPBP4, IDE, IGBP1, IL6, KDM4C, LARP1, MDM4, MIF, MTOR, MVP, NCK2, NCKAP1L, NLE1, NOC2L, OXR1, PARK7, PDCD4, PDCL3, PHB, PICALM, PIN1, PKN1…
30162	regulation of proteolysis	GO_BiologicalProcess-GOA_23.02.2017_10h01	0.0057	0.018	4.2e-12	2.3e-11	[5, 6]	Group167	9.72763	75	[ADRM1, AIFM1, AKR1C1, AKT1, AMBP, ANAPC4, ANAPC7, ARIH2, BCAP31, BEX3, BIRC6, BIRC7, BTBD2, CASP7, CAV1, CD46, CDC16, CDC20, CDC23, CDC27, CDK1, CLPX, CLU, CUL1, DNPEP, ERC2, FAS, FBXW11, FIS1, FMR1, FZR1, GSK3B, HIP1, IDE, IFT52, IGBP1, IL6, IST1, MBL2, MTCH2, NLE1, PARK7, PDCD2, PDCD6, PDCL3, PHB, PICALM, PLK1, PPM1F, PRDX3, PRDX5, PSMD1, PSMD2, PSMD3, PSMD4, PSMD5, PSMD6, PSMD7, PSMD8, PSME4,…
32269	negative regulation of cellular protein metabolic process	GO_BiologicalProcess-GOA_23.02.2017_10h01	0.0002	0.00097	4.2e-12	2.3e-11	[4, 5, 6, 7]	Group167	10.149	109	[ADAR, ADARB1, AGO2, AKT1, AMBP, ANAPC4, ANAPC7, BEX3, BIRC6, BIRC7, CALR, CAV1, CD46, CDC16, CDC20, CDC23, CDC27, CDK1, CHP1, CNOT1, CNOT2, CNOT3, CNOT6, CPEB1, CRY1, CSK, DGCR8, DLG1, EIF3A, EIF3E, ERC2, FKBP8, FKTN, FMR1, FZR1, G6PD, GTPBP4, IDE, IGBP1, IL6, KDM4C, LARP1, MIF, MTOR, MVP, NCK2, NCKAP1L, NLE1, NOC2L, OXR1, PARK7, PDCD4, PDCL3, PHB, PICALM, PIN1, PKN1, PLK1, PPM1F, PPP2R1A, PPP5C…
31399	regulation of protein modification process	GO_BiologicalProcess-GOA_23.02.2017_10h01	0.00012	0.00059	4.2e-12	2.3e-11	[5, 6, 7]	Group167	9.51577	169	[ACE, ACSL1, ADAR, ADARB1, ADNP, AKT1, AMBP, ANAPC4, ANAPC7, ARNT, ATG7, ATM, ATRX, BCCIP, BIRC7, BRD7, BUD31, C21orf33, CAB39, CAV1, CCDC6, CCL4, CCNB3, CCNE2, CCNL2, CCNT1, CCR1, CDC16, CDC20, CDC23, CDC27, CDC37, CDC42, CDK1, CDK9, CHEK2, CHP1, CKS1B, CLU, CRY1, CSK, CSNK2B, CTCF, CTR9, CUL1, DERL1, DLG1, ECT2, EIF3A, ELP3, ERCC6, ERN1, ETFA, ETFB, FAF1, FAS, FGR, FKBP8, FKTN, FMR1, FNTA, FZR1…
31400	negative regulation of protein modification process	GO_BiologicalProcess-GOA_23.02.2017_10h01	0.00024	0.0011	4.2e-12	2.3e-11	[5, 6, 7, 8]	Group167	11.147	69	[ADAR, ADARB1, AKT1, AMBP, ANAPC4, ANAPC7, CAV1, CDC16, CDC20, CDC23, CDC27, CDK1, CHP1, CRY1, CSK, DLG1, EIF3A, FKBP8, FKTN, FZR1, G6PD, GTPBP4, IGBP1, IL6, KDM4C, MTOR, MVP, NCK2, NCKAP1L, NOC2L, OXR1, PARK7, PDCD4, PDCL3, PHB, PIN1, PKN1, PLK1, PPM1F, PPP2R1A, PPP5C, PSMD1, PSMD2, PSMD3, PSMD4, PSMD5, PSMD6, PSMD7, PSMD8, PTPRR, PYDC1, ROCK1, RPTOR, SET, SGTA, SIN3A, SLIT2, SMAD4, SMPD1, STK39…
6629	lipid metabolic process	GO_BiologicalProcess-GOA_23.02.2017_10h01	0.00016	0.00081	5.7e-07	1.4e-06	[3]	Group168	9.7035	144	[ABCA1, ABCD2, ABCD3, ABHD3, ACACA, ACAD8, ACADM, ACADS, ACBD3, ACBD5, ACLY, ACOX2, ACOX3, ACSF2, ACSF3, ACSL1, ACSL3, ACSL5, ADH5, AGK, AGPS, AKR1C1, AKR1C3, AKT1, ALG13, APOD, ARF1, ASAH1, ATM, BPNT1, CARM1, CAV1, CBR1, CDC42, CDS2, CEPT1, CHEK2, CHKA, CLSTN1, CLU, CNBP, CPT1A, CPT2, CSNK2B, CXXC1, DDHD1, DECR1, DEGS1, DGKB, DLD, ECH1, ECI1, ECI2, EDF1, ESYT1, ETFA, ETFB, FAAH2, FADS2, FGR, G6P…
44711	single-organism biosynthetic process	GO_BiologicalProcess-GOA_23.02.2017_10h01	4.8e-06	3.4e-05	5.7e-07	1.4e-06	[3]	Group168	10.1695	162	[ABCA1, ABCD3, ABHD3, ACACA, ACADM, ACBD3, ACLY, ACOX2, ACSF3, ACSL1, ACSL3, ADNP, AGK, AGL, AGPS, AGXT2, AHCY, AK2, AKR1C3, AKT1, ALDOA, ALDOC, ALG13, AMD1, AMPD2, APLP1, ARF1, ASNS, ATM, ATP5L, ATP5O, ATP6V0A1, BCAT1, BUD31, CALCR, CAP2, CBR1, CBS, CCNI, CDS2, CEPT1, CHEK2, CHKA, CLK2, CLSTN1, CNBP, COQ3, COQ7, COQ8B, COQ9, COX15, CRY1, CSNK2B, DDHD1, DEGS1, DHX8, DLD, DPYD, ERH, FADS2, FBP1, G…
44255	cellular lipid metabolic process	GO_BiologicalProcess-GOA_23.02.2017_10h01	7.7e-06	5.1e-05	5.7e-07	1.4e-06	[3, 4]	Group168	10.6474	125	[ABCD2, ABCD3, ABHD3, ACACA, ACADM, ACADS, ACBD5, ACLY, ACOX2, ACOX3, ACSF2, ACSF3, ACSL1, ACSL3, ACSL5, ADH5, AGK, AGPS, AKR1C1, AKR1C3, AKT1, ALG13, APOD, ARF1, ASAH1, ATM, BPNT1, CARM1, CAV1, CBR1, CDC42, CDS2, CEPT1, CHEK2, CHKA, CLSTN1, CPT1A, CPT2, CSNK2B, DDHD1, DECR1, DEGS1, DGKB, DLD, ECH1, ECI1, ECI2, ESYT1, ETFA, ETFB, FAAH2, FADS2, FGR, GBA2, GCDH, GGT1, GPD2, HACL1, HADHA, HADHB, HDH…
8610	lipid biosynthetic process	GO_BiologicalProcess-GOA_23.02.2017_10h01	0.015	0.043	5.7e-07	1.4e-06	[4]	Group168	9.43134	68	[ABCD3, ABHD3, ACACA, ACBD3, ACLY, ACOX2, ACSF3, ACSL1, ACSL3, AGK, AGPS, AKR1C3, AKT1, ARF1, ATM, CBR1, CDS2, CEPT1, CHEK2, CHKA, CLSTN1, CNBP, CSNK2B, DDHD1, DEGS1, FADS2, G6PD, GGT1, HDHD5, HEXB, HPGDS, HSD17B8, ISYNA1, LIAS, LPIN2, MCAT, MED1, MIF, MTMR2, MTMR3, MTOR, NR1D1, OSBP, PCCB, PEMT, PI4KA, PI4KB, PIGK, PIGS, PIGU, PISD, PLD1, PRPF19, PTGES2, QKI, RAB14, RAB5A, SACM1L, SCP2, SELENOI,…
90407	organophosphate biosynthetic process	GO_BiologicalProcess-GOA_23.02.2017_10h01	0.0034	0.011	5.7e-07	1.4e-06	[4, 5]	Group168	10.0282	71	[ABCA1, ABHD3, ACSL3, ADNP, AK2, ALDOA, AMPD2, APLP1, ARF1, ATM, ATP5L, ATP5O, ATP6V0A1, BUD31, CALCR, CAP2, CCNI, CDS2, CEPT1, CHEK2, CHKA, CLSTN1, CSNK2B, DDHD1, DHX8, ERH, G6PD, GNAS, GPHN, HDHD5, HEXB, ISYNA1, KMO, LPIN2, MTMR2, MTMR3, NADK, NFS1, NME7, PANK3, PAPSS1, PARP1, PDXK, PEMT, PI4KA, PI4KB, PIGK, PIGS, PIGU, PISD, PLD1, PNPO, PPIP5K1, PRPS1, RAB14, RAB5A, RRM1, SACM1L, SCP2, SELENOI…
6650	glycerophospholipid metabolic process	GO_BiologicalProcess-GOA_23.02.2017_10h01	0.0057	0.018	5.7e-07	1.4e-06	[5, 6]	Group168	10.9333	41	[ABHD3, ACSL3, ARF1, ATM, BPNT1, CDS2, CEPT1, CHEK2, CHKA, CLSTN1, CSNK2B, DDHD1, HADHA, HADHB, HDHD5, IL6, IMPA2, IMPAD1, LPIN2, MTMR2, MTMR3, MTMR9, PEMT, PGP, PI4KA, PI4KB, PIGK, PIGS, PIGU, PISD, PLB1, PLCD4, PLD1, PRDX5, PRDX6, PTPRR, RAB14, RAB5A, SACM1L, SELENOI, TSPO]
6631	fatty acid metabolic process	GO_BiologicalProcess-GOA_23.02.2017_10h01	4.5e-07	4.3e-06	5.7e-07	1.4e-06	[4, 5, 7, 8]	Group168	14.3564	58	[ABCD2, ABCD3, ACACA, ACADM, ACADS, ACLY, ACOX2, ACOX3, ACSF2, ACSF3, ACSL1, ACSL3, ACSL5, AKR1C3, AKT1, CAV1, CBR1, CPT1A, CPT2, DECR1, DEGS1, DLD, ECH1, ECI1, ECI2, ETFA, ETFB, FAAH2, FADS2, GCDH, GGT1, HACL1, HADHA, HADHB, HPGDS, HSD17B8, LDHD, LIAS, LPIN2, MCAT, MIF, MORC2, MTOR, PAM, PCCA, PCCB, PDK2, PHYH, PTGES2, PTGR1, QKI, SCP2, SOAT1, SYK, TECR, TYRP1, VDAC2, WDTC1]
46394	carboxylic acid biosynthetic process	GO_BiologicalProcess-GOA_23.02.2017_10h01	0.0071	0.022	5.7e-07	1.4e-06	[5, 6, 7]	Group168	11.0448	37	[ABCD3, ACACA, ACLY, ACOX2, ACSF3, ACSL3, AGXT2, AHCY, AKR1C3, ASNS, BCAT1, CBR1, CBS, DEGS1, DPYD, FADS2, GGT1, HPGDS, HSD17B8, KMO, LIAS, MCAT, MIF, MTRR, NR1D1, OAT, OSBP, PARK7, PCCB, PHGDH, PTGES2, QKI, SCP2, SYK, TECR, UPB1, WDTC1]
6633	fatty acid biosynthetic process	GO_BiologicalProcess-GOA_23.02.2017_10h01	0.0074	0.022	5.7e-07	1.4e-06	[5, 6, 7, 8, 9]	Group168	12.8834	21	[ABCD3, ACACA, ACLY, ACSF3, ACSL3, AKR1C3, CBR1, DEGS1, FADS2, GGT1, HPGDS, HSD17B8, LIAS, MCAT, MIF, PCCB, PTGES2, QKI, SYK, TECR, WDTC1]
72330	monocarboxylic acid biosynthetic process	GO_BiologicalProcess-GOA_23.02.2017_10h01	0.013	0.037	5.7e-07	1.4e-06	[6, 7, 8]	Group168	11.3924	27	[ABCD3, ACACA, ACLY, ACOX2, ACSF3, ACSL3, AKR1C3, ASNS, CBR1, DEGS1, FADS2, GGT1, HPGDS, HSD17B8, LIAS, MCAT, MIF, NR1D1, OSBP, PARK7, PCCB, PTGES2, QKI, SCP2, SYK, TECR, WDTC1]
480	endonucleolytic cleavage in 5'-ETS of tricistronic rRNA transcript (SSU-rRNA, 5.8S rRNA, LSU-rRNA)	GO_BiologicalProcess-GOA_23.02.2017_10h01	0.0064	0.02	1.6e-14	1.1e-13	[7, 8, 9, 10, 11, 12, 13]	Group169	50	3	[NOP14, RCL1, UTP20]
42273	ribosomal large subunit biogenesis	GO_BiologicalProcess-GOA_23.02.2017_10h01	5.7e-08	6.6e-07	1.6e-14	1.1e-13	[4, 5]	Group169	30.1587	19	[AAMP, BOP1, EBNA1BP2, GTPBP4, MDN1, MRTO4, NIP7, NLE1, NOC2L, NOL9, NOP2, NSA2, PPAN, RPF1, RPF2, RPL14, RSL24D1, WDR12, WDR37]
90305	nucleic acid phosphodiester bond hydrolysis	GO_BiologicalProcess-GOA_23.02.2017_10h01	1.1e-07	1.2e-06	1.6e-14	1.1e-13	[5, 6]	Group169	15.9236	50	[AGO2, AIFM1, BOP1, CLP1, CNOT1, CNOT2, CNOT6, CPSF1, CPSF2, CPSF3, CSTF2, CUL4A, DCP2, DCPS, DDB1, DDX1, DGCR8, DIS3, EDC4, ERCC3, ERN1, FEN1, G3BP1, HMGB2, KPNB1, MEIOB, NOL9, NOP14, PAN3, PARP1, PCNA, PELO, PNKP, PYDC1, RAB1A, RAD50, RBBP8, RBX1, RCL1, RFC1, RFC2, RFC3, RIDA, RPA1, RPA2, SMG7, SND1, TSR1, UTP20, XRN2]
90501	RNA phosphodiester bond hydrolysis	GO_BiologicalProcess-GOA_23.02.2017_10h01	3.6e-05	0.0002	1.6e-14	1.1e-13	[5, 6, 7]	Group169	17.1053	26	[AGO2, BOP1, CLP1, CNOT1, CNOT2, CNOT6, CPSF1, CPSF2, CPSF3, CSTF2, DCP2, DCPS, DGCR8, DIS3, ERN1, FEN1, NOL9, NOP14, PAN3, PYDC1, RCL1, RIDA, SMG7, TSR1, UTP20, XRN2]
90502	RNA phosphodiester bond hydrolysis, endonucleolytic	GO_BiologicalProcess-GOA_23.02.2017_10h01	0.0073	0.022	1.6e-14	1.1e-13	[6, 7, 8]	Group169	15.4762	13	[AGO2, BOP1, CPSF3, DGCR8, ERN1, FEN1, NOL9, NOP14, PYDC1, RCL1, RIDA, TSR1, UTP20]
470	maturation of LSU-rRNA	GO_BiologicalProcess-GOA_23.02.2017_10h01	1.7e-05	0.0001	1.6e-14	1.1e-13	[5, 6, 8, 9, 10]	Group169	39.1304	9	[BOP1, GTPBP4, NOL9, NOP2, NSA2, RPF1, RPF2, WDR12, WDR37]
460	maturation of 5.8S rRNA	GO_BiologicalProcess-GOA_23.02.2017_10h01	0.00019	0.00092	1.6e-14	1.1e-13	[6, 8, 9, 10]	Group169	30	9	[BOP1, NOL9, NOP14, NSA2, RCL1, RPF1, UTP20, WDR12, WDR37]
462	maturation of SSU-rRNA from tricistronic rRNA transcript (SSU-rRNA, 5.8S rRNA, LSU-rRNA)	GO_BiologicalProcess-GOA_23.02.2017_10h01	6.9e-06	4.7e-05	1.6e-14	1.1e-13	[6, 7, 9, 10, 11]	Group169	32.4324	12	[DIEXF, NOC4L, NOP14, PWP2, RCL1, TBL3, TSR1, UTP18, UTP20, UTP3, WDR3, WDR46]
463	maturation of LSU-rRNA from tricistronic rRNA transcript (SSU-rRNA, 5.8S rRNA, LSU-rRNA)	GO_BiologicalProcess-GOA_23.02.2017_10h01	0.00019	0.00093	1.6e-14	1.1e-13	[6, 7, 9, 10, 11]	Group169	55.5556	5	[BOP1, GTPBP4, NOL9, RPF2, WDR12]
466	maturation of 5.8S rRNA from tricistronic rRNA transcript (SSU-rRNA, 5.8S rRNA, LSU-rRNA)	GO_BiologicalProcess-GOA_23.02.2017_10h01	0.0012	0.0047	1.6e-14	1.1e-13	[7, 9, 10, 11]	Group169	33.3333	6	[BOP1, NOL9, NOP14, RCL1, UTP20, WDR12]
479	endonucleolytic cleavage of tricistronic rRNA transcript (SSU-rRNA, 5.8S rRNA, LSU-rRNA)	GO_BiologicalProcess-GOA_23.02.2017_10h01	0.00026	0.0011	1.6e-14	1.1e-13	[7, 8, 9, 10, 11, 12]	Group169	42.8571	6	[BOP1, NOL9, NOP14, RCL1, TSR1, UTP20]
22613	ribonucleoprotein complex biogenesis	GO_BiologicalProcess-GOA_23.02.2017_10h01	7.5e-26	4.9e-23	1e-40	2e-38	[3]	Group170	21.9713	107	[AAMP, ABCE1, ADAR, AGO2, ATM, BICD1, BOP1, CDC73, CELF2, CLP1, CNOT1, CNOT2, CNOT6, DDX1, DDX21, DDX23, DDX31, DDX47, DDX51, DDX6, DENR, DIEXF, DIS3, DKC1, DYNC1H1, EBNA1BP2, EIF2A, EIF3A, EIF3B, EIF3C, EIF3D, EIF3E, EIF3F, EIF3G, EIF3H, EIF3I, EIF3K, EIF3L, GAR1, GTPBP4, IMP4, LTV1, MDN1, MPHOSPH10, MRTO4, NAT10, NIP7, NLE1, NMD3, NOC2L, NOC4L, NOL6, NOL9, NOP14, NOP2, NOP56, NOP58, NSA2, NUP88…
42254	ribosome biogenesis	GO_BiologicalProcess-GOA_23.02.2017_10h01	2.2e-14	1e-12	1e-40	2e-38	[4]	Group170	19.9405	67	[AAMP, ABCE1, BOP1, DDX21, DDX31, DDX47, DDX51, DIEXF, DIS3, DKC1, EBNA1BP2, EIF2A, GAR1, GTPBP4, IMP4, LTV1, MDN1, MPHOSPH10, MRTO4, NAT10, NIP7, NLE1, NMD3, NOC2L, NOC4L, NOL6, NOL9, NOP14, NOP2, NOP56, NOP58, NSA2, NUP88, NVL, PA2G4, PAPD5, PDCD11, PIN4, PNO1, PPAN, PWP2, RAN, RCL1, RIOK2, RIOK3, RPF1, RPF2, RPL14, RRN3, RSL24D1, TBL3, TEX10, TSR1, UTP15, UTP18, UTP20, UTP3, WBP11, WDR12, WDR1…
71826	ribonucleoprotein complex subunit organization	GO_BiologicalProcess-GOA_23.02.2017_10h01	1.5e-14	7.3e-13	1e-40	2e-38	[4]	Group170	23.0769	54	[ADAR, AGO2, ATM, BICD1, CDC73, CELF2, CLP1, CNOT1, CNOT2, CNOT6, DDX1, DDX23, DDX6, DENR, DYNC1H1, EIF2A, EIF3A, EIF3B, EIF3C, EIF3D, EIF3E, EIF3F, EIF3G, EIF3H, EIF3I, EIF3K, EIF3L, KIF5B, KLC1, MDN1, MRTO4, NIP7, NLE1, PAN3, PATL1, PELO, PPAN, PRPF19, PRPF3, PUM2, PWP2, RBM22, RBM5, RC3H1, RPF1, RPF2, RSL24D1, SF3A3, SF3B1, SNRPD3, SRPK1, SRPK2, STRAP, TSR1]
42273	ribosomal large subunit biogenesis	GO_BiologicalProcess-GOA_23.02.2017_10h01	5.7e-08	6.6e-07	1e-40	2e-38	[4, 5]	Group170	30.1587	19	[AAMP, BOP1, EBNA1BP2, GTPBP4, MDN1, MRTO4, NIP7, NLE1, NOC2L, NOL9, NOP2, NSA2, PPAN, RPF1, RPF2, RPL14, RSL24D1, WDR12, WDR37]
42274	ribosomal small subunit biogenesis	GO_BiologicalProcess-GOA_23.02.2017_10h01	1.7e-05	0.0001	1e-40	2e-38	[4, 5]	Group170	23.8806	16	[DIEXF, LTV1, MPHOSPH10, NAT10, NOC4L, NOP14, PWP2, RCL1, RIOK2, TBL3, TSR1, UTP18, UTP20, UTP3, WDR3, WDR46]
22618	ribonucleoprotein complex assembly	GO_BiologicalProcess-GOA_23.02.2017_10h01	9.9e-14	4.4e-12	1e-40	2e-38	[4, 5, 6]	Group170	22.973	51	[ADAR, AGO2, ATM, BICD1, CDC73, CELF2, CLP1, CNOT1, CNOT2, CNOT6, DDX1, DDX23, DDX6, DENR, DYNC1H1, EIF2A, EIF3A, EIF3B, EIF3C, EIF3D, EIF3E, EIF3F, EIF3G, EIF3H, EIF3I, EIF3K, EIF3L, MDN1, MRTO4, NIP7, NLE1, PAN3, PATL1, PPAN, PRPF19, PRPF3, PUM2, PWP2, RBM22, RBM5, RC3H1, RPF1, RPF2, RSL24D1, SF3A3, SF3B1, SNRPD3, SRPK1, SRPK2, STRAP, TSR1]
6396	RNA processing	GO_BiologicalProcess-GOA_23.02.2017_10h01	9.2e-31	1.7e-27	1e-40	2e-38	[5, 6, 7]	Group170	18.1914	173	[ADAR, ADARB1, ADAT2, AGO2, ALYREF, AQR, BICD1, BOP1, BRDT, BUD31, CCAR1, CCNT1, CDC5L, CDC73, CDK9, CELF2, CHERP, CLK2, CLP1, CMTR1, COQ7, CPEB1, CPSF1, CPSF2, CPSF3, CPSF6, CSTF2, CTR9, CTU2, CWC15, CWC22, DCPS, DDX1, DDX21, DDX23, DDX47, DDX5, DDX51, DDX54, DGCR8, DHX15, DHX16, DHX8, DHX9, DIEXF, DIS3, DKC1, EBNA1BP2, ERCC3, ERN1, FMR1, FTSJ1, GAR1, GTPBP4, HNRNPF, HNRNPK, HNRNPL, HSD17B10, IK…
34660	ncRNA metabolic process	GO_BiologicalProcess-GOA_23.02.2017_10h01	8.1e-13	3.2e-11	1e-40	2e-38	[5, 6, 7]	Group170	15.736	93	[ADAR, ADAT2, AGO2, AIMP1, ASZ1, BOP1, CCNT1, CDK9, CLP1, CPSF1, CSTF2, CTU2, DDX1, DDX21, DDX4, DDX47, DDX51, DGCR8, DIEXF, DIS3, DKC1, EBNA1BP2, FKBP6, FTSJ1, GAR1, GTPBP4, HGS, HSD17B10, IKBKAP, IMP4, LTV1, MAEL, MDN1, MPHOSPH10, MRTO4, MTOR, NAT10, NOC4L, NOL6, NOL9, NOP14, NOP2, NOP56, NOP58, NSA2, NSUN2, PA2G4, PAPD5, PDCD11, PELO, PIN4, PNO1, POLR2A, POLR2B, POLR2C, POLR2G, PTCD1, PWP2, PY…
16072	rRNA metabolic process	GO_BiologicalProcess-GOA_23.02.2017_10h01	2.9e-10	6.3e-09	1e-40	2e-38	[6, 7, 8]	Group170	17.8344	56	[BOP1, DDX21, DDX47, DDX51, DIEXF, DIS3, DKC1, EBNA1BP2, GAR1, GTPBP4, IMP4, LTV1, MDN1, MPHOSPH10, MRTO4, MTOR, NAT10, NOC4L, NOL6, NOL9, NOP14, NOP2, NOP56, NOP58, NSA2, PA2G4, PAPD5, PDCD11, PELO, PIN4, PNO1, PWP2, RCL1, RIOK2, RIOK3, RPF1, RPF2, RPL14, RRN3, RSL24D1, TBL3, TEX10, TSR1, UTP15, UTP18, UTP20, UTP3, WBP11, WDR12, WDR18, WDR3, WDR37, WDR43, WDR46, WDR75, XRN2]
34470	ncRNA processing	GO_BiologicalProcess-GOA_23.02.2017_10h01	1.3e-12	4.9e-11	1e-40	2e-38	[6, 7, 8]	Group170	17.5481	73	[ADAR, ADAT2, AGO2, BOP1, CLP1, CPSF1, CSTF2, CTU2, DDX1, DDX21, DDX47, DDX51, DGCR8, DIEXF, DIS3, DKC1, EBNA1BP2, FTSJ1, GAR1, GTPBP4, HSD17B10, IKBKAP, IMP4, LTV1, MDN1, MPHOSPH10, MRTO4, NAT10, NOC4L, NOL6, NOL9, NOP14, NOP2, NOP56, NOP58, NSA2, NSUN2, PA2G4, PAPD5, PDCD11, PIN4, PNO1, PTCD1, PWP2, PYDC1, RCL1, RIOK2, RIOK3, RPF1, RPF2, RPL14, RSL24D1, SMAD3, SRRT, TBL3, TEX10, TP53RK, TRMT5, …
6364	rRNA processing	GO_BiologicalProcess-GOA_23.02.2017_10h01	4.6e-11	1.2e-09	1e-40	2e-38	[5, 7, 8, 9]	Group170	19.2727	53	[BOP1, DDX21, DDX47, DDX51, DIEXF, DIS3, DKC1, EBNA1BP2, GAR1, GTPBP4, IMP4, LTV1, MDN1, MPHOSPH10, MRTO4, NAT10, NOC4L, NOL6, NOL9, NOP14, NOP2, NOP56, NOP58, NSA2, PA2G4, PAPD5, PDCD11, PIN4, PNO1, PWP2, RCL1, RIOK2, RIOK3, RPF1, RPF2, RPL14, RSL24D1, TBL3, TEX10, TSR1, UTP15, UTP18, UTP20, UTP3, WBP11, WDR12, WDR18, WDR3, WDR37, WDR43, WDR46, WDR75, XRN2]
6081	cellular aldehyde metabolic process	GO_BiologicalProcess-GOA_23.02.2017_10h01	0.00047	0.0019	3e-10	1.2e-09	[3]	Group171	17.3077	18	[ADH5, AGXT2, AKR1C1, AKR1C3, AMT, DLD, G6PD, GCSH, GLDC, LDHD, LIAS, PARK7, PDXK, PGD, PGM2, PHGDH, PNPO, TKT]
51186	cofactor metabolic process	GO_BiologicalProcess-GOA_23.02.2017_10h01	3.8e-09	6.2e-08	3e-10	1.2e-09	[3]	Group171	15.367	67	[AASS, ACACA, ACLY, ACSF2, ACSF3, ACSL1, ACSL3, ACSL5, AGK, AHCY, AKR1C1, AKR1C3, ALDOA, ALDOC, AMBP, AMD1, ARNT, CBR1, CIAO1, CIAPIN1, COQ3, COQ7, COQ8B, COQ9, COX15, DLD, FBP1, G6PD, GCDH, GLRX3, GPHN, HK2, IDH3B, ISCA1, ISCU, KIF2A, KMO, LDHD, LIAS, MCCC1, MCCC2, MMS19, MPC1, MPC2, MTCH2, MTRR, NADK, NFS1, NUBP2, PANK3, PCCA, PCCB, PDK2, PDXK, PEMT, PGD, PGK1, PGM1, PGM2, PHGDH, PNPO, PRDX5, S…
6732	coenzyme metabolic process	GO_BiologicalProcess-GOA_23.02.2017_10h01	1.2e-06	1e-05	3e-10	1.2e-09	[4]	Group171	14.5251	52	[AASS, ACACA, ACLY, ACSF2, ACSF3, ACSL1, ACSL3, ACSL5, AGK, AHCY, ALDOA, ALDOC, AMD1, ARNT, COQ3, COQ7, COQ8B, COQ9, DLD, FBP1, G6PD, GCDH, GPHN, HK2, IDH3B, KIF2A, KMO, LDHD, LIAS, MCCC2, MPC1, MPC2, MTCH2, MTRR, NADK, NFS1, PANK3, PDK2, PDXK, PEMT, PGD, PGK1, PGM1, PGM2, PHGDH, PNPO, PRDX5, SOAT1, TECR, TKT, TSPO, VCP]
72524	pyridine-containing compound metabolic process	GO_BiologicalProcess-GOA_23.02.2017_10h01	0.00068	0.0028	3e-10	1.2e-09	[4]	Group171	14.5349	25	[ALDOA, ALDOC, ARNT, DLD, FBP1, G6PD, HK2, IDH3B, KIF2A, KMO, LDHD, MPC1, MPC2, MTCH2, NADK, PDXK, PGD, PGK1, PGM1, PGM2, PHGDH, PNPO, PRDX5, TKT, VCP]
6733	oxidoreduction coenzyme metabolic process	GO_BiologicalProcess-GOA_23.02.2017_10h01	0.00033	0.0014	3e-10	1.2e-09	[5]	Group171	14.7541	27	[ALDOA, ALDOC, ARNT, COQ3, COQ7, COQ8B, COQ9, DLD, FBP1, G6PD, HK2, IDH3B, KIF2A, KMO, LDHD, MPC1, MPC2, MTCH2, NADK, PGD, PGK1, PGM1, PGM2, PHGDH, PRDX5, TKT, VCP]
46364	monosaccharide biosynthetic process	GO_BiologicalProcess-GOA_23.02.2017_10h01	0.0001	0.00052	3e-10	1.2e-09	[5, 6]	Group171	18.3486	20	[ACADM, ALDOA, ALDOC, CLK2, CRY1, FBP1, G6PD, GPD2, IL6, NR1D1, PDK2, PGD, PGK1, PGM1, PGP, PHGDH, SLC25A10, STK4, TKT, WDR5]
9117	nucleotide metabolic process	GO_BiologicalProcess-GOA_23.02.2017_10h01	3.1e-05	0.00018	3e-10	1.2e-09	[5, 6, 7]	Group171	11.2732	85	[ABCA1, ADNP, AK2, ALDOA, ALDOC, AMPD2, APLP1, ARNT, ATP5L, ATP5O, ATP6V0A1, ATP6V1B1, ATP7A, BPNT1, BUD31, CALCR, CAP2, CCNI, CDK1, COQ9, COX1, COX15, COX5A, DLD, DLG1, DNM1L, ERH, FBP1, G6PD, GMPR2, GNAS, GPHN, HK2, IDH3B, KIF2A, KMO, LDHD, MAGI3, MCCC2, MPC1, MPC2, MPP2, MSH2, MTCH2, NADK, NFS1, NME7, NT5C3A, NUDT9, OLA1, PANK3, PAPSS1, PARK7, PARP1, PDE3A, PDE8B, PGD, PGK1, PGM1, PGM2, PHGDH,…
46496	nicotinamide nucleotide metabolic process	GO_BiologicalProcess-GOA_23.02.2017_10h01	0.0022	0.008	3e-10	1.2e-09	[6, 7, 8, 9]	Group171	13.7725	23	[ALDOA, ALDOC, ARNT, DLD, FBP1, G6PD, HK2, IDH3B, KIF2A, KMO, LDHD, MPC1, MPC2, MTCH2, NADK, PGD, PGK1, PGM1, PGM2, PHGDH, PRDX5, TKT, VCP]
9179	purine ribonucleoside diphosphate metabolic process	GO_BiologicalProcess-GOA_23.02.2017_10h01	0.016	0.045	3e-10	1.2e-09	[7, 8, 9]	Group171	13.2743	15	[AK2, ALDOA, ALDOC, ARNT, DLG1, FBP1, HK2, KIF2A, MAGI3, MPP2, MTCH2, NUDT9, PGK1, PGM1, SCRIB]
9205	purine ribonucleoside triphosphate metabolic process	GO_BiologicalProcess-GOA_23.02.2017_10h01	7.8e-05	0.00041	3e-10	1.2e-09	[7, 8, 9]	Group171	13.6986	40	[AK2, ALDOA, ALDOC, AMPD2, ARNT, ATP5L, ATP5O, ATP6V0A1, ATP6V1B1, ATP7A, CCNI, CDK1, COQ9, COX1, COX15, COX5A, DLD, DNM1L, FBP1, GPHN, HK2, KIF2A, LDHD, MSH2, MTCH2, NADK, NFS1, NME7, OLA1, PARK7, PARP1, PGK1, PGM1, PMPCB, SDHA, SURF1, TSPO, UQCRB, UQCRC2, VCP]
46034	ATP metabolic process	GO_BiologicalProcess-GOA_23.02.2017_10h01	8.9e-05	0.00046	3e-10	1.2e-09	[7, 8, 9, 10]	Group171	14.0152	37	[AK2, ALDOA, ALDOC, AMPD2, ARNT, ATP5L, ATP5O, ATP6V0A1, ATP6V1B1, ATP7A, CCNI, CDK1, COQ9, COX1, COX15, COX5A, DLD, DNM1L, FBP1, HK2, KIF2A, LDHD, MSH2, MTCH2, NADK, OLA1, PARK7, PARP1, PGK1, PGM1, PMPCB, SDHA, SURF1, TSPO, UQCRB, UQCRC2, VCP]
44248	cellular catabolic process	GO_BiologicalProcess-GOA_23.02.2017_10h01	1.1e-24	3.8e-22	1.1e-23	2.2e-22	[3]	Group172	13.2713	271	[AASS, ABCD2, ABCD3, ACAD8, ACADM, ACADS, ACBD5, ACE, ACOX2, ACOX3, ACSF3, ACSL1, ADH5, ADRM1, AGL, AGO2, AGXT2, AHCY, AIFM1, AKR1C3, AKT1, AMBP, AMT, ANAPC4, ANAPC7, ARIH2, ARNT, ATG13, ATG2B, ATG3, ATG7, ATG9A, ATM, ATP6V0A1, ATP6V0C, ATP6V1B1, ATP6V1D, BCAP31, BCAT1, BTBD2, CAV1, CBS, CDC16, CDC20, CDC23, CDC27, CDC37, CDK1, CHEK2, CISD2, CLPP, CLPX, CLU, CNOT1, CNOT2, CNOT3, CNOT4, CNOT6, CPT…
44712	single-organism catabolic process	GO_BiologicalProcess-GOA_23.02.2017_10h01	1.2e-10	2.9e-09	1.1e-23	2.2e-22	[3]	Group172	12.7184	131	[AASS, ABCD2, ABCD3, ACAD8, ACADM, ACADS, ACE, ACOX2, ACOX3, ACSF3, ADH5, AGL, AGXT2, AHCY, AKR1C3, AKT1, ALDH2, ALDOA, ALDOC, AMBP, AMT, ARNT, ATG13, ATG2B, ATG3, ATG7, ATG9A, BCAP31, BCAT1, BRSK2, CAV1, CBS, CDC37, CISD2, CPT1A, CPT2, CTSL, CXXC1, DDHD1, DECR1, DERL1, DHDH, DLD, DNM1L, DPYD, DPYS, ECH1, ECI1, ECI2, EDEM3, ETFA, ETFB, FBP1, FIS1, GAA, GBA2, GCDH, GCSH, GLDC, GPD2, HACL1, HADHA, …
1901575	organic substance catabolic process	GO_BiologicalProcess-GOA_23.02.2017_10h01	1.6e-18	1.1e-16	1.1e-23	2.2e-22	[3]	Group172	12.4004	249	[AASS, ABCD2, ABCD3, ACAD8, ACADM, ACADS, ACE, ACOX2, ACOX3, ACSF3, ADH5, ADRM1, AGL, AGO2, AGXT2, AHCY, AIFM1, AKR1C3, AKT1, ALDH2, ALDOA, ALDOC, AMBP, AMT, ANAPC4, ANAPC7, ARIH2, ARNT, ATG7, ATM, BCAP31, BCAT1, BRSK2, BTBD2, CAV1, CBS, CDC16, CDC20, CDC23, CDC27, CDC42, CDK1, CHEK2, CHIA, CHIT1, CHP1, CLPP, CLPX, CLU, CNOT1, CNOT2, CNOT3, CNOT4, CNOT6, CPT1A, CPT2, CSDE1, CTSL, CUL1, CUL2, CUL4…
9894	regulation of catabolic process	GO_BiologicalProcess-GOA_23.02.2017_10h01	2.2e-12	8.4e-11	1.1e-23	2.2e-22	[3, 4]	Group172	14.1968	114	[ABCD2, AGO2, AIFM1, AKT1, ANAPC4, ANAPC7, ARIH2, ARNT, ATG13, ATG7, ATM, ATP6V0A1, ATP6V0C, ATP6V1B1, ATP6V1D, BCAP31, BRSK2, CAV1, CDC16, CDC20, CDC23, CDC27, CDC37, CDC42, CDK1, CHEK2, CISD2, CLU, CNOT1, CPT1A, CUL1, DNM1L, DNPEP, DRAM1, EEF1A1, ERN1, EXOC1, EXOC4, EXOC8, FAF1, FBP1, FBXL5, FLNA, FMR1, FZR1, GATA4, GGA1, GSK3B, HGS, HK2, IFT88, IL6, ITPR1, KIF2A, LARP1, MDM4, MFN2, MTCH2, MTMR…
9057	macromolecule catabolic process	GO_BiologicalProcess-GOA_23.02.2017_10h01	1.3e-14	7.1e-13	1.1e-23	2.2e-22	[4]	Group172	13.2151	164	[ACE, ADRM1, AGL, AGO2, AIFM1, AKT1, AMBP, ANAPC4, ANAPC7, ARIH2, ATG7, ATM, BCAP31, BRSK2, BTBD2, CAV1, CDC16, CDC20, CDC23, CDC27, CDC42, CDK1, CHEK2, CHIA, CHIT1, CHP1, CLPP, CLPX, CLU, CNOT1, CNOT2, CNOT3, CNOT4, CNOT6, CSDE1, CTSL, CUL1, CUL2, CUL4A, CUL5, DCP2, DCPS, DDB1, DDX5, DDX6, DERL1, DIS3, EDC4, EDEM3, EEF1A1, EIF3E, ELOC, ERN1, FAF1, FBXL5, FBXO9, FBXW11, FEN1, FLNA, FMR1, FZR1, GA…
30163	protein catabolic process	GO_BiologicalProcess-GOA_23.02.2017_10h01	1.6e-09	2.8e-08	1.1e-23	2.2e-22	[4, 5]	Group172	12.926	110	[ACE, ADRM1, AKT1, AMBP, ANAPC4, ANAPC7, ARIH2, ATG7, ATM, BCAP31, BRSK2, BTBD2, CAV1, CDC16, CDC20, CDC23, CDC27, CDC42, CDK1, CHEK2, CLPP, CLPX, CLU, CTSL, CUL1, CUL2, CUL4A, CUL5, DDB1, DERL1, EDEM3, EEF1A1, ELOC, FAF1, FBXL5, FBXO9, FBXW11, FLNA, FMR1, FZR1, GGA1, GSK3B, HGS, HM13, HSPA5, IDE, KAT5, KCTD5, KIF14, LGMN, MDM4, MTOR, NPLOC4, NR1D1, NSF, OAZ1, PARK7, PDCL3, PHB, PIN1, PLK1, PPP6R…
31329	regulation of cellular catabolic process	GO_BiologicalProcess-GOA_23.02.2017_10h01	6.4e-11	1.6e-09	1.1e-23	2.2e-22	[4, 5]	Group172	14.3928	96	[ABCD2, AGO2, AIFM1, AKT1, ANAPC4, ANAPC7, ARIH2, ARNT, ATG13, ATG7, ATM, ATP6V0A1, ATP6V0C, ATP6V1B1, ATP6V1D, BCAP31, CAV1, CDC16, CDC20, CDC23, CDC27, CDC37, CDK1, CISD2, CLU, CNOT1, CPT1A, CUL1, DNM1L, DNPEP, DRAM1, EEF1A1, ERN1, EXOC1, EXOC4, EXOC8, FBXL5, FMR1, FZR1, GATA4, GSK3B, HK2, IFT88, IL6, ITPR1, KIF2A, LARP1, MFN2, MTMR2, MTMR3, MTMR9, MTOR, PARK7, PDCL3, PLK1, POLR2G, POLR3A, PPP1…
44265	cellular macromolecule catabolic process	GO_BiologicalProcess-GOA_23.02.2017_10h01	8.4e-13	3.2e-11	1.1e-23	2.2e-22	[4, 5]	Group172	13.5354	134	[ADRM1, AGO2, AIFM1, AKT1, ANAPC4, ANAPC7, ARIH2, ATM, BCAP31, BTBD2, CAV1, CDC16, CDC20, CDC23, CDC27, CDK1, CHEK2, CLPP, CLPX, CLU, CNOT1, CNOT2, CNOT3, CNOT4, CNOT6, CSDE1, CTSL, CUL1, CUL2, CUL4A, CUL5, DCP2, DCPS, DDB1, DDX5, DDX6, DERL1, DIS3, EDC4, EDEM3, EIF3E, ELOC, ERN1, FAF1, FBXL5, FBXO9, FBXW11, FEN1, FMR1, FZR1, GSK3B, GSPT2, HBS1L, HMGB2, HSPA5, IDE, KAT5, KCTD5, KIF14, KPNB1, LGMN…
44257	cellular protein catabolic process	GO_BiologicalProcess-GOA_23.02.2017_10h01	1.7e-07	1.8e-06	1.1e-23	2.2e-22	[5, 6]	Group172	12.6984	88	[ADRM1, AKT1, ANAPC4, ANAPC7, ARIH2, BCAP31, BTBD2, CAV1, CDC16, CDC20, CDC23, CDC27, CDK1, CHEK2, CLPP, CLPX, CLU, CTSL, CUL1, CUL2, CUL4A, CUL5, DDB1, DERL1, EDEM3, ELOC, FAF1, FBXL5, FBXO9, FBXW11, FMR1, FZR1, GSK3B, HSPA5, IDE, KAT5, KCTD5, KIF14, LGMN, NPLOC4, NR1D1, PARK7, PDCL3, PLK1, PRPF19, PSMD1, PSMD2, PSMD3, PSMD4, PSMD5, PSMD6, PSMD7, PSMD8, PSME4, RAB7A, RBX1, RFWD2, RNF11, RNF20, S…
51603	proteolysis involved in cellular protein catabolic process	GO_BiologicalProcess-GOA_23.02.2017_10h01	1.1e-07	1.2e-06	1.1e-23	2.2e-22	[5, 6, 7]	Group172	12.9573	85	[ADRM1, AKT1, ANAPC4, ANAPC7, ARIH2, BCAP31, BTBD2, CAV1, CDC16, CDC20, CDC23, CDC27, CDK1, CLPP, CLPX, CLU, CTSL, CUL1, CUL2, CUL4A, CUL5, DDB1, DERL1, EDEM3, ELOC, FAF1, FBXL5, FBXO9, FBXW11, FMR1, FZR1, GSK3B, HSPA5, IDE, KAT5, KCTD5, KIF14, LGMN, NPLOC4, NR1D1, PARK7, PDCL3, PLK1, PRPF19, PSMD1, PSMD2, PSMD3, PSMD4, PSMD5, PSMD6, PSMD7, PSMD8, PSME4, RBX1, RFWD2, RNF11, RNF20, SCO1, SDF2, SEN…
19941	modification-dependent protein catabolic process	GO_BiologicalProcess-GOA_23.02.2017_10h01	2.1e-06	1.7e-05	1.1e-23	2.2e-22	[6, 7, 8]	Group172	12.6065	74	[ADRM1, AKT1, ANAPC4, ANAPC7, ARIH2, BCAP31, BTBD2, CAV1, CDC16, CDC20, CDC23, CDC27, CDK1, CLU, CUL1, CUL2, CUL4A, CUL5, DDB1, DERL1, EDEM3, ELOC, FAF1, FBXL5, FBXO9, FBXW11, FZR1, GSK3B, HSPA5, KAT5, KCTD5, KIF14, NPLOC4, PARK7, PDCL3, PLK1, PSMD1, PSMD2, PSMD3, PSMD4, PSMD5, PSMD6, PSMD7, PSMD8, PSME4, RBX1, RFWD2, RNF11, RNF20, SENP1, SGTA, SKP1, STT3B, STUB1, SYVN1, UBA6, UBE2A, UBE2C, UBE2H…
43902	positive regulation of multi-organism process	GO_BiologicalProcess-GOA_23.02.2017_10h01	5.3e-08	6.2e-07	2.1e-11	1e-10	[2, 3, 4]	Group173	19.6629	35	[ADAR, ADARB1, CCNT1, CDK9, CHD1, DDB1, FKBP6, FMR1, LARP1, MIF, NR5A2, OSBP, PDE3A, PLB1, POLR2A, POLR2B, POLR2C, POLR2G, PPIA, PPIB, PPIE, PUM1, PUM2, RAB7A, RSF1, SMC3, SRPK1, SRPK2, STOM, SUPT4H1, SUPT5H, TBK1, TOP2A, TRAF6, VPS4A]
50792	regulation of viral process	GO_BiologicalProcess-GOA_23.02.2017_10h01	8.6e-07	7.8e-06	2.1e-11	1e-10	[3, 4, 5]	Group173	15.625	45	[ADAR, ADARB1, AP1B1, AP1G1, AP1S2, AP2A2, AP2M1, APCS, ARF1, CCL4, CCNT1, CDK9, CHD1, DDB1, DDX5, DERL1, FKBP6, FMR1, HDAC1, LARP1, MBL2, NPLOC4, NR5A2, POLR2A, POLR2B, POLR2C, POLR2G, PPIA, PPIB, PPIE, PUM1, PUM2, RAB7A, RIOK3, RSF1, SIN3A, SMC3, SRPK1, SRPK2, STOM, SUPT4H1, SUPT5H, TOP2A, UFD1, VPS4A]
19080	viral gene expression	GO_BiologicalProcess-GOA_23.02.2017_10h01	0.00078	0.0031	2.1e-11	1e-10	[3, 4, 5, 6]	Group173	13.7931	28	[AAAS, CCL4, CCNT1, CDK9, CHD1, EIF3A, EIF3B, EIF3D, EIF3F, EIF3G, EIF3L, HDAC1, NUP35, NUP85, NUP88, NUP93, NUP98, POLR2A, POLR2B, POLR2C, POLR2G, PTBP1, RPL14, RSF1, RSL24D1, SUPT4H1, SUPT5H, TPR]
48524	positive regulation of viral process	GO_BiologicalProcess-GOA_23.02.2017_10h01	6.1e-09	9.6e-08	2.1e-11	1e-10	[3, 4, 5, 6]	Group173	24.1667	29	[ADAR, ADARB1, CCNT1, CDK9, CHD1, DDB1, FKBP6, FMR1, LARP1, NR5A2, POLR2A, POLR2B, POLR2C, POLR2G, PPIA, PPIB, PPIE, PUM1, PUM2, RAB7A, RSF1, SMC3, SRPK1, SRPK2, STOM, SUPT4H1, SUPT5H, TOP2A, VPS4A]
1903900	regulation of viral life cycle	GO_BiologicalProcess-GOA_23.02.2017_10h01	4.5e-05	0.00025	2.1e-11	1e-10	[4, 5, 6]	Group173	15.7895	30	[ADAR, ADARB1, APCS, CCL4, CCNT1, CDK9, CHD1, DDB1, DDX5, FKBP6, FMR1, HDAC1, LARP1, NR5A2, POLR2A, POLR2B, POLR2C, POLR2G, PPIA, PPIB, PPIE, RSF1, SMC3, SRPK1, SRPK2, STOM, SUPT4H1, SUPT5H, TOP2A, VPS4A]
1903902	positive regulation of viral life cycle	GO_BiologicalProcess-GOA_23.02.2017_10h01	2.1e-08	2.7e-07	2.1e-11	1e-10	[4, 5, 6, 7]	Group173	24.7619	26	[ADAR, ADARB1, CCNT1, CDK9, CHD1, DDB1, FKBP6, FMR1, LARP1, NR5A2, POLR2A, POLR2B, POLR2C, POLR2G, PPIA, PPIB, PPIE, RSF1, SMC3, SRPK1, SRPK2, STOM, SUPT4H1, SUPT5H, TOP2A, VPS4A]
46782	regulation of viral transcription	GO_BiologicalProcess-GOA_23.02.2017_10h01	0.0033	0.011	2.1e-11	1e-10	[5, 6, 7, 8, 9]	Group173	17.6471	12	[CCL4, CCNT1, CDK9, CHD1, HDAC1, POLR2A, POLR2B, POLR2C, POLR2G, RSF1, SUPT4H1, SUPT5H]
50434	positive regulation of viral transcription	GO_BiologicalProcess-GOA_23.02.2017_10h01	0.001	0.0039	2.1e-11	1e-10	[5, 6, 7, 8, 9, 10]	Group173	22.7273	10	[CCNT1, CDK9, CHD1, POLR2A, POLR2B, POLR2C, POLR2G, RSF1, SUPT4H1, SUPT5H]
6370	7-methylguanosine mRNA capping	GO_BiologicalProcess-GOA_23.02.2017_10h01	0.0084	0.025	2.1e-11	1e-10	[7, 8, 9, 10]	Group173	21.2121	7	[CMTR1, ERCC3, POLR2A, POLR2B, POLR2C, POLR2G, SUPT5H]
6368	transcription elongation from RNA polymerase II promoter	GO_BiologicalProcess-GOA_23.02.2017_10h01	2e-09	3.4e-08	2.1e-11	1e-10	[7, 8, 9, 10, 11]	Group173	25.9259	28	[ADRM1, CCNT1, CDC73, CDK9, CTR9, DMAP1, ELOB, ELOC, ELP3, ERCC3, IKBKAP, IWS1, LEO1, POLR2A, POLR2B, POLR2C, POLR2G, RTF1, SSRP1, SUPT4H1, SUPT5H, SUPT6H, TAF12, TAF5, TAF6, TAF7, TBP, WDR61]
42795	snRNA transcription from RNA polymerase II promoter	GO_BiologicalProcess-GOA_23.02.2017_10h01	0.015	0.043	2.1e-11	1e-10	[7, 8, 9, 10, 11, 12]	Group173	15.0685	11	[CCNT1, CDK9, POLR2A, POLR2B, POLR2C, POLR2G, RPRD2, SRRT, TAF5, TAF6, TBP]
44248	cellular catabolic process	GO_BiologicalProcess-GOA_23.02.2017_10h01	1.1e-24	3.8e-22	1.2e-24	2.9e-23	[3]	Group174	13.2713	271	[AASS, ABCD2, ABCD3, ACAD8, ACADM, ACADS, ACBD5, ACE, ACOX2, ACOX3, ACSF3, ACSL1, ADH5, ADRM1, AGL, AGO2, AGXT2, AHCY, AIFM1, AKR1C3, AKT1, AMBP, AMT, ANAPC4, ANAPC7, ARIH2, ARNT, ATG13, ATG2B, ATG3, ATG7, ATG9A, ATM, ATP6V0A1, ATP6V0C, ATP6V1B1, ATP6V1D, BCAP31, BCAT1, BTBD2, CAV1, CBS, CDC16, CDC20, CDC23, CDC27, CDC37, CDK1, CHEK2, CISD2, CLPP, CLPX, CLU, CNOT1, CNOT2, CNOT3, CNOT4, CNOT6, CPT…
44281	small molecule metabolic process	GO_BiologicalProcess-GOA_23.02.2017_10h01	4e-10	8.2e-09	1.2e-24	2.9e-23	[3]	Group174	10.6115	236	[AASS, ABCA1, ABCD2, ABCD3, ACACA, ACAD8, ACADM, ACADS, ACLY, ACOX2, ACOX3, ACSF2, ACSF3, ACSL1, ACSL3, ACSL5, ADH5, ADNP, AGPS, AGXT2, AHCY, AIMP1, AK2, AKR1C1, AKR1C3, AKT1, ALDH2, ALDOA, ALDOC, AMD1, AMPD2, AMT, APLP1, APOD, ARNT, ASNS, ATP5L, ATP5O, ATP6V0A1, ATP6V1B1, ATP7A, BCAT1, BPNT1, BUD31, CALCR, CAP2, CAV1, CBR1, CBS, CCNI, CDK1, CHKA, CLK2, CNBP, CNDP2, COQ3, COQ7, COQ8B, COQ9, COX1,…
44712	single-organism catabolic process	GO_BiologicalProcess-GOA_23.02.2017_10h01	1.2e-10	2.9e-09	1.2e-24	2.9e-23	[3]	Group174	12.7184	131	[AASS, ABCD2, ABCD3, ACAD8, ACADM, ACADS, ACE, ACOX2, ACOX3, ACSF3, ADH5, AGL, AGXT2, AHCY, AKR1C3, AKT1, ALDH2, ALDOA, ALDOC, AMBP, AMT, ARNT, ATG13, ATG2B, ATG3, ATG7, ATG9A, BCAP31, BCAT1, BRSK2, CAV1, CBS, CDC37, CISD2, CPT1A, CPT2, CTSL, CXXC1, DDHD1, DECR1, DERL1, DHDH, DLD, DNM1L, DPYD, DPYS, ECH1, ECI1, ECI2, EDEM3, ETFA, ETFB, FBP1, FIS1, GAA, GBA2, GCDH, GCSH, GLDC, GPD2, HACL1, HADHA, …
1901575	organic substance catabolic process	GO_BiologicalProcess-GOA_23.02.2017_10h01	1.6e-18	1.1e-16	1.2e-24	2.9e-23	[3]	Group174	12.4004	249	[AASS, ABCD2, ABCD3, ACAD8, ACADM, ACADS, ACE, ACOX2, ACOX3, ACSF3, ADH5, ADRM1, AGL, AGO2, AGXT2, AHCY, AIFM1, AKR1C3, AKT1, ALDH2, ALDOA, ALDOC, AMBP, AMT, ANAPC4, ANAPC7, ARIH2, ARNT, ATG7, ATM, BCAP31, BCAT1, BRSK2, BTBD2, CAV1, CBS, CDC16, CDC20, CDC23, CDC27, CDC42, CDK1, CHEK2, CHIA, CHIT1, CHP1, CLPP, CLPX, CLU, CNOT1, CNOT2, CNOT3, CNOT4, CNOT6, CPT1A, CPT2, CSDE1, CTSL, CUL1, CUL2, CUL4…
6082	organic acid metabolic process	GO_BiologicalProcess-GOA_23.02.2017_10h01	4.2e-08	5.1e-07	1.2e-24	2.9e-23	[3, 4]	Group174	11.4991	135	[AASS, ABCD2, ABCD3, ACACA, ACAD8, ACADM, ACADS, ACLY, ACOX2, ACOX3, ACSF2, ACSF3, ACSL1, ACSL3, ACSL5, AGXT2, AHCY, AIMP1, AKR1C1, AKR1C3, AKT1, ALDOA, ALDOC, AMT, ARNT, ASNS, ATP7A, BCAT1, BPNT1, CAV1, CBR1, CBS, CNDP2, CPT1A, CPT2, CYB5A, DDC, DECR1, DEGS1, DLD, DPYD, DPYS, ECH1, ECI1, ECI2, ERO1B, ETFA, ETFB, FAAH2, FADS2, FBP1, GBA2, GCDH, GCSH, GFPT1, GGT1, GLDC, HACL1, HADHA, HADHB, HEXB, …
16042	lipid catabolic process	GO_BiologicalProcess-GOA_23.02.2017_10h01	0.00043	0.0018	1.2e-24	2.9e-23	[4]	Group174	12.5382	41	[ABCD2, ABCD3, ACADM, ACADS, ACOX2, ACOX3, AKR1C3, AKT1, CPT1A, CPT2, CXXC1, DDHD1, DECR1, ECH1, ECI1, ECI2, ETFA, ETFB, GBA2, GCDH, HACL1, HADHA, HADHB, HEXB, LIPH, LPIN2, MCAT, MTOR, PCCA, PCCB, PHYH, PLB1, PLCB4, PLCD4, PLD1, PRDX5, PRDX6, RAB7A, SCP2, SMPD1, SOAT1]
44282	small molecule catabolic process	GO_BiologicalProcess-GOA_23.02.2017_10h01	1.1e-09	1.9e-08	1.2e-24	2.9e-23	[4]	Group174	16.1616	64	[AASS, ABCD2, ABCD3, ACAD8, ACADM, ACADS, ACOX2, ACOX3, ACSF3, ADH5, AGXT2, AHCY, AKR1C3, AKT1, ALDH2, ALDOA, ALDOC, AMT, BCAT1, CBS, CPT1A, CPT2, DECR1, DHDH, DLD, ECH1, ECI1, ECI2, ETFA, ETFB, GCDH, GCSH, GLDC, GPD2, HACL1, HADHA, HADHB, HGD, HK2, HPD, HSD17B10, IMPA2, IVD, KIF2A, KMO, LDHD, LPIN2, MCAT, MCCC1, MCCC2, MTMR2, MTOR, MTRR, NAGK, NUDT9, PCCA, PCCB, PGK1, PGM1, PGM2, PHYH, SCP2, SLC…
1901565	organonitrogen compound catabolic process	GO_BiologicalProcess-GOA_23.02.2017_10h01	0.006	0.019	1.2e-24	2.9e-23	[4]	Group174	10.7317	44	[AASS, ACAD8, ACE, AGXT2, AHCY, AMBP, AMT, BCAT1, CBS, CHIA, CHIT1, CHP1, DLD, DPYD, DPYS, GBA2, GCDH, GCSH, GGT1, GLDC, HEXB, HGD, HPD, HSD17B10, IDE, IVD, KMO, LDHD, MCCC1, MCCC2, MTRR, NT5C3A, NUDT9, PDE3A, PDE8B, SLC3A2, SMOX, SMPD1, SOAT1, UPB1, UPP1, UPP2, VCP, XDH]
19752	carboxylic acid metabolic process	GO_BiologicalProcess-GOA_23.02.2017_10h01	4.8e-10	9.4e-09	1.2e-24	2.9e-23	[5, 6]	Group174	12.488	130	[AASS, ABCD2, ABCD3, ACACA, ACAD8, ACADM, ACADS, ACLY, ACOX2, ACOX3, ACSF2, ACSF3, ACSL1, ACSL3, ACSL5, AGXT2, AHCY, AIMP1, AKR1C1, AKR1C3, AKT1, ALDOA, ALDOC, AMT, ARNT, ASNS, ATP7A, BCAT1, CAV1, CBR1, CBS, CNDP2, CPT1A, CPT2, CYB5A, DDC, DECR1, DEGS1, DLD, DPYD, DPYS, ECH1, ECI1, ECI2, ERO1B, ETFA, ETFB, FAAH2, FADS2, FBP1, GBA2, GCDH, GCSH, GFPT1, GGT1, GLDC, HACL1, HADHA, HADHB, HGD, HGS, HK2…
46395	carboxylic acid catabolic process	GO_BiologicalProcess-GOA_23.02.2017_10h01	5.6e-10	1e-08	1.2e-24	2.9e-23	[5, 6, 7]	Group174	18.8462	49	[AASS, ABCD2, ABCD3, ACAD8, ACADM, ACADS, ACOX2, ACOX3, ACSF3, AGXT2, AHCY, AKT1, AMT, BCAT1, CBS, CPT1A, CPT2, DECR1, DLD, ECH1, ECI1, ECI2, ETFA, ETFB, GCDH, GCSH, GLDC, HACL1, HADHA, HADHB, HGD, HPD, HSD17B10, IVD, KMO, LDHD, LPIN2, MCAT, MCCC1, MCCC2, MTOR, MTRR, NAGK, PCCA, PCCB, PHYH, SCP2, SLC3A2, SOAT1]
32787	monocarboxylic acid metabolic process	GO_BiologicalProcess-GOA_23.02.2017_10h01	4.1e-08	5e-07	1.2e-24	2.9e-23	[6, 7]	Group174	13.2605	85	[ABCD2, ABCD3, ACACA, ACADM, ACADS, ACLY, ACOX2, ACOX3, ACSF2, ACSF3, ACSL1, ACSL3, ACSL5, AGXT2, AKR1C1, AKR1C3, AKT1, ALDOA, ALDOC, AMT, ARNT, ASNS, CAV1, CBR1, CPT1A, CPT2, DECR1, DEGS1, DLD, ECH1, ECI1, ECI2, ETFA, ETFB, FAAH2, FADS2, FBP1, GBA2, GCDH, GCSH, GGT1, GLDC, HACL1, HADHA, HADHB, HK2, HPGDS, HSD17B8, KIF2A, KMO, LDHD, LIAS, LPIN2, MCAT, MCCC1, MCCC2, MIF, MORC2, MPC1, MPC2, MTCH2, …
8219	cell death	GO_BiologicalProcess-GOA_23.02.2017_10h01	0.00017	0.00083	0.00017	0.00031	[3]	Group175	9.19854	202	[ABR, ACOX2, ACSL5, ADAR, ADARB1, ADNP, AIFM1, AIMP1, AKR1C3, AKT1, APBB2, APLP1, ARF6, ASNS, ATG3, ATG7, ATM, BCAP31, BEX3, BIN1, BIRC6, BIRC7, BPNT1, BRSK2, BUB1, BUD31, CALR, CASP7, CAV1, CCAR1, CDC42, CDC73, CDK1, CHEK2, CHERP, CHIA, CHP1, CIAPIN1, CLSTN1, CLU, COMP, CSE1L, CTSL, CUL1, CUL2, CUL4A, CUL5, DAD1, DCPS, DDB1, DDX47, DDX5, DMAP1, DNM1L, DNPEP, DRAM1, ECT2, EEF1D, EMC4, ERC2, ERCC3…
10941	regulation of cell death	GO_BiologicalProcess-GOA_23.02.2017_10h01	0.0036	0.012	0.00017	0.00031	[3, 4]	Group175	8.97984	147	[ABR, ACOX2, ACSL5, ADAR, ADNP, AIFM1, AKR1C3, AKT1, APBB2, ASNS, ATG7, ATM, BCAP31, BEX3, BIN1, BIRC6, BIRC7, BPNT1, BUD31, CALR, CASP7, CAV1, CDC42, CDC73, CDK1, CHEK2, CHERP, CHP1, CIAPIN1, CLSTN1, CLU, COMP, DAD1, DCPS, DDB1, DNM1L, DNPEP, ECT2, EEF1D, ERC2, ERCC3, ETFA, ETFB, FAF1, FAS, FIS1, FKBP8, FLNA, G6PD, GSK3B, HDAC1, HEBP2, HIP1, HMGB2, HNRNPK, HSPA5, HSPA9, HYOU1, IGBP1, IL6, ING3, …
10942	positive regulation of cell death	GO_BiologicalProcess-GOA_23.02.2017_10h01	0.0052	0.017	0.00017	0.00031	[3, 4, 5]	Group175	9.95542	67	[ABR, ACOX2, AIFM1, AKR1C3, AKT1, APBB2, ATG7, ATM, BCAP31, BEX3, BIN1, BUD31, CASP7, CAV1, CDC42, CHEK2, CLSTN1, CLU, DNM1L, DNPEP, ECT2, ERCC3, FAF1, FAS, FIS1, GSK3B, HEBP2, HIP1, IL6, ING3, ING4, ITSN1, MELK, MKL1, MTCH2, MTOR, NCK2, NMT1, PARK7, PARP1, PDCD2, PDCD4, PDCD6, PDIA3, PHB, PICALM, PIN1, PPM1F, PPP2R1A, RBM5, SAP18, SCRIB, SENP1, SFPQ, SLIT2, SMAD3, SMPD1, SRPK2, STK4, TIA1, TOP2A…
12501	programmed cell death	GO_BiologicalProcess-GOA_23.02.2017_10h01	0.00024	0.0011	0.00017	0.00031	[4]	Group175	9.2137	191	[ABR, ACSL5, ADAR, ADARB1, ADNP, AIFM1, AIMP1, AKR1C3, AKT1, APBB2, APLP1, ARF6, ASNS, ATG3, ATG7, ATM, BCAP31, BEX3, BIN1, BIRC6, BIRC7, BPNT1, BRSK2, BUB1, BUD31, CALR, CASP7, CAV1, CCAR1, CDC42, CDC73, CDK1, CHEK2, CHERP, CHIA, CIAPIN1, CLSTN1, CLU, COMP, CSE1L, CTSL, CUL1, CUL2, CUL4A, CUL5, DAD1, DCPS, DDB1, DDX47, DDX5, DMAP1, DNM1L, DNPEP, DRAM1, ECT2, EMC4, ERC2, ERCC3, ERCC6, ERN1, ESPL1…
43067	regulation of programmed cell death	GO_BiologicalProcess-GOA_23.02.2017_10h01	0.0088	0.026	0.00017	0.00031	[4, 5]	Group175	8.84086	135	[ABR, ACSL5, ADAR, ADNP, AIFM1, AKR1C3, AKT1, APBB2, ASNS, ATG7, ATM, BCAP31, BEX3, BIN1, BIRC6, BIRC7, BPNT1, BUD31, CALR, CASP7, CAV1, CDC42, CDC73, CDK1, CHEK2, CHERP, CIAPIN1, CLSTN1, CLU, COMP, DAD1, DCPS, DDB1, DNM1L, DNPEP, ECT2, ERC2, ERCC3, ETFA, ETFB, FAF1, FAS, FIS1, FKBP8, FLNA, G6PD, GSK3B, HDAC1, HIP1, HMGB2, HNRNPK, HSPA5, HSPA9, HYOU1, IGBP1, IL6, ING3, ING4, ITSN1, KIF14, LGMN, L…
97190	apoptotic signaling pathway	GO_BiologicalProcess-GOA_23.02.2017_10h01	0.0002	0.00096	0.00017	0.00031	[3, 4, 5, 6]	Group175	11.094	72	[ACSL5, AIFM1, AKT1, ATM, BCAP31, BEX3, BIRC6, BRSK2, CAV1, CHEK2, CLU, CUL1, CUL2, CUL4A, CUL5, DDX47, DDX5, DNM1L, DNPEP, ERCC6, ERN1, ETFA, ETFB, FAF1, FAS, FIS1, GSK3B, HIP1, HIPK1, HMGB2, HNRNPK, HYOU1, IL6, ING3, ITPR1, LMNA, MADD, MAEL, MELK, MIF, MKL1, MSH2, MSH6, MTCH2, NCK2, NLE1, NMT1, NOC2L, OPA1, PARK7, PARP1, PARP2, PCGF2, PDCD6, PDIA3, PDK2, PPM1F, PPP2R1A, RRN3, SENP1, SFPQ, SMAD3…
6915	apoptotic process	GO_BiologicalProcess-GOA_23.02.2017_10h01	1.3e-05	8.4e-05	0.00017	0.00031	[5]	Group175	9.71223	189	[ABR, ACSL5, ADAR, ADARB1, ADNP, AIFM1, AIMP1, AKR1C3, AKT1, APBB2, APLP1, ARF6, ASNS, ATG3, ATG7, ATM, BCAP31, BEX3, BIN1, BIRC6, BIRC7, BPNT1, BRSK2, BUB1, BUD31, CALR, CASP7, CAV1, CCAR1, CDC42, CDC73, CDK1, CHEK2, CHERP, CHIA, CIAPIN1, CLSTN1, CLU, COMP, CSE1L, CTSL, CUL1, CUL2, CUL4A, CUL5, DAD1, DDB1, DDX47, DDX5, DMAP1, DNM1L, DNPEP, DRAM1, ECT2, EMC4, ERC2, ERCC3, ERCC6, ERN1, ESPL1, ETFA…
97193	intrinsic apoptotic signaling pathway	GO_BiologicalProcess-GOA_23.02.2017_10h01	5.4e-06	3.8e-05	0.00017	0.00031	[4, 5, 6, 7]	Group175	14.6104	45	[AIFM1, AKT1, ATM, BCAP31, BRSK2, CAV1, CHEK2, CLU, CUL1, CUL2, CUL4A, CUL5, DDX5, DNM1L, ERCC6, ERN1, FIS1, GSK3B, HIPK1, HNRNPK, HYOU1, ING3, ITPR1, MAEL, MELK, MIF, MSH2, MSH6, MTCH2, NCK2, NOC2L, OPA1, PARK7, PARP1, PDK2, PPM1F, RRN3, SFPQ, STK11, STK25, SYVN1, TP53BP2, TPT1, TRAP1, VDAC2]
2001233	regulation of apoptotic signaling pathway	GO_BiologicalProcess-GOA_23.02.2017_10h01	0.018	0.049	0.00017	0.00031	[4, 5, 6, 7]	Group175	10.0703	43	[ACSL5, AKT1, BCAP31, BIRC6, CAV1, CLU, DNM1L, ETFA, ETFB, FAF1, FAS, FIS1, GSK3B, HMGB2, HNRNPK, HYOU1, IL6, ING3, LMNA, MADD, MIF, MKL1, MTCH2, NCK2, NLE1, NMT1, NOC2L, OPA1, PARK7, PARP1, PCGF2, PDIA3, PPP2R1A, RRN3, SFPQ, SMAD3, STK4, SYVN1, TMBIM1, TP53BP2, TPT1, TRAP1, VDAC2]
43065	positive regulation of apoptotic process	GO_BiologicalProcess-GOA_23.02.2017_10h01	0.012	0.036	0.00017	0.00031	[5, 6, 7]	Group175	9.69793	61	[ABR, AIFM1, AKR1C3, AKT1, APBB2, ATG7, ATM, BCAP31, BEX3, BIN1, BUD31, CASP7, CAV1, CDC42, CHEK2, CLSTN1, CLU, DNM1L, DNPEP, ECT2, ERCC3, FAF1, FAS, FIS1, GSK3B, HIP1, IL6, ING3, ING4, ITSN1, MELK, MKL1, MTCH2, NCK2, NMT1, PARK7, PDCD2, PDCD4, PDCD6, PDIA3, PIN1, PPM1F, PPP2R1A, RBM5, SAP18, SCRIB, SENP1, SFPQ, SLIT2, SMAD3, SMPD1, SRPK2, STK4, TIA1, TOP2A, TP53BP2, TRAF6, TRIO, TSPO, VCP, XDH]
2001242	regulation of intrinsic apoptotic signaling pathway	GO_BiologicalProcess-GOA_23.02.2017_10h01	0.0055	0.017	0.00017	0.00031	[5, 6, 7, 8]	Group175	13.0178	22	[AKT1, BCAP31, CAV1, CLU, DNM1L, FIS1, HNRNPK, HYOU1, ING3, MIF, MTCH2, NCK2, NOC2L, OPA1, PARK7, PARP1, RRN3, SFPQ, SYVN1, TPT1, TRAP1, VDAC2]
51129	negative regulation of cellular component organization	GO_BiologicalProcess-GOA_23.02.2017_10h01	0.0022	0.008	2.3e-06	5.3e-06	[3, 4, 5]	Group176	10.2874	68	[ACE, AKT1, AP2M1, APOD, ARF6, ATG3, ATG7, ATM, ATRX, BCAS3, BUB1, BUD31, CAPZB, CARM1, CAV1, CDC42, CEP97, CLU, CSK, CXXC1, DNM1L, ESPL1, FHOD3, FKBP4, GAK, GOPC, GSK3B, IFRD1, IL6, KANK1, KDM4C, KIF14, LMNA, MTMR2, NAT10, NOC2L, NUBP2, OPA1, PARK7, PARP1, PHF8, PICALM, PLK1, RAB7A, RAD21, RAD50, RHOA, RIOK3, ROCK1, SACS, SCFD1, SET, SIN3A, SLIT2, SMAD4, SUPT6H, TAF7, TEX14, TMBIM1, TMOD1, TPR, …
10639	negative regulation of organelle organization	GO_BiologicalProcess-GOA_23.02.2017_10h01	0.002	0.0074	2.3e-06	5.3e-06	[4, 5, 6]	Group176	11.5819	41	[AKT1, ATG7, ATM, ATRX, BUB1, CAPZB, CEP97, CLU, DNM1L, ESPL1, FHOD3, FKBP4, IL6, KANK1, KDM4C, LMNA, NAT10, NOC2L, NUBP2, OPA1, PARP1, PHF8, PLK1, RAB7A, RAD21, RAD50, SCFD1, SET, SIN3A, SLIT2, SMAD4, SUPT6H, TAF7, TEX14, TMOD1, TPR, TSPO, UBR5, VAT1, XRCC1, XRCC5]
33044	regulation of chromosome organization	GO_BiologicalProcess-GOA_23.02.2017_10h01	6.3e-08	7.2e-07	2.3e-06	5.3e-06	[5, 6]	Group176	16.0883	51	[ANAPC4, ATM, ATRX, BRD7, BUB1, CCT6A, CDC23, CDC27, CDK9, CTCF, CTR9, DKC1, ESPL1, FEN1, FMR1, GNL3, ING3, IWS1, KAT7, KDM4C, KMT2A, NAT10, NIPBL, NOC2L, PADI2, PARP1, PHF8, PLK1, PNKP, RAD21, RAD50, RNF20, RTF1, SET, SFPQ, SIN3A, SMAD4, SUPT6H, TACC3, TADA3, TAF7, TEX14, TLK1, TPR, UBE2C, UBE2N, UBR5, WBP2, WDR61, XRCC1, XRCC5]
33045	regulation of sister chromatid segregation	GO_BiologicalProcess-GOA_23.02.2017_10h01	3.8e-05	0.00022	2.3e-06	5.3e-06	[4, 5, 6, 7]	Group176	22.5352	16	[ANAPC4, ATM, ATRX, BUB1, CDC23, CDC27, CTCF, ESPL1, FEN1, PLK1, RAD21, SFPQ, TACC3, TEX14, TPR, UBE2C]
1902275	regulation of chromatin organization	GO_BiologicalProcess-GOA_23.02.2017_10h01	6.2e-06	4.3e-05	2.3e-06	5.3e-06	[4, 6, 7]	Group176	17.4419	30	[ATM, ATRX, BRD7, CDK9, CTCF, CTR9, FMR1, ING3, IWS1, KAT7, KDM4C, KMT2A, NIPBL, NOC2L, PADI2, PHF8, RNF20, RTF1, SET, SIN3A, SMAD4, SUPT6H, TADA3, TAF7, TLK1, TPR, UBE2N, UBR5, WBP2, WDR61]
33046	negative regulation of sister chromatid segregation	GO_BiologicalProcess-GOA_23.02.2017_10h01	0.0061	0.019	2.3e-06	5.3e-06	[4, 5, 6, 7, 8]	Group176	20.5128	8	[ATM, ATRX, BUB1, ESPL1, PLK1, RAD21, TEX14, TPR]
51306	mitotic sister chromatid separation	GO_BiologicalProcess-GOA_23.02.2017_10h01	8e-05	0.00041	2.3e-06	5.3e-06	[4, 5, 6, 7, 8]	Group176	24.5283	13	[ANAPC4, ATM, BUB1, CDC23, CDC27, ESPL1, PLK1, PPP2R1A, RAD21, TACC3, TEX14, TPR, UBE2C]
2001251	negative regulation of chromosome organization	GO_BiologicalProcess-GOA_23.02.2017_10h01	0.00014	0.00069	2.3e-06	5.3e-06	[5, 6, 7]	Group176	17.5	21	[ATM, ATRX, BUB1, ESPL1, KDM4C, NAT10, NOC2L, PARP1, PHF8, PLK1, RAD21, RAD50, SET, SIN3A, SUPT6H, TAF7, TEX14, TPR, UBR5, XRCC1, XRCC5]
33047	regulation of mitotic sister chromatid segregation	GO_BiologicalProcess-GOA_23.02.2017_10h01	0.00021	0.00099	2.3e-06	5.3e-06	[5, 6, 7, 8]	Group176	22.4138	13	[ANAPC4, ATM, ATRX, BUB1, CDC23, CDC27, ESPL1, PLK1, RAD21, TACC3, TEX14, TPR, UBE2C]
7091	metaphase/anaphase transition of mitotic cell cycle	GO_BiologicalProcess-GOA_23.02.2017_10h01	0.00022	0.001	2.3e-06	5.3e-06	[5, 6, 7, 8, 9, 10]	Group176	23.5294	12	[ANAPC4, ATM, BUB1, CDC23, CDC27, ESPL1, PLK1, RAD21, TACC3, TEX14, TPR, UBE2C]
30071	regulation of mitotic metaphase/anaphase transition	GO_BiologicalProcess-GOA_23.02.2017_10h01	0.0023	0.0084	2.3e-06	5.3e-06	[6, 7, 8, 9, 10, 11]	Group176	20.4082	10	[ANAPC4, ATM, BUB1, CDC23, ESPL1, PLK1, RAD21, TEX14, TPR, UBE2C]
22411	cellular component disassembly	GO_BiologicalProcess-GOA_23.02.2017_10h01	1.3e-05	8.7e-05	5.7e-08	1.6e-07	[3]	Group177	12.2744	68	[AAAS, ABCE1, AIFM1, APEH, ATG13, ATG2B, ATG3, ATG7, ATG9A, CAPZB, CAV1, CDC37, CDK1, CHMP5, CHMP7, CISD2, CTRB1, CTSL, CXXC1, DCTN1, DENR, DNM1L, EXOC8, FIS1, FZR1, GAK, GBF1, GRWD1, GSK3B, GSPT2, HK2, HMGB2, IST1, KIF2A, KIF5B, KIF9, KLC1, KPNB1, LMNA, MFN2, NSF, NUP35, NUP85, NUP88, NUP93, NUP98, PADI2, PARK7, PELO, PLK1, POLR3A, PTCD3, PTGES2, RIDA, SET, STX5, TMOD1, TOP2A, TPR, TPSAB1, TSPO,…
6914	autophagy	GO_BiologicalProcess-GOA_23.02.2017_10h01	3.4e-07	3.3e-06	5.7e-08	1.6e-07	[4]	Group177	13.7787	66	[ACBD5, AKT1, ATG13, ATG2B, ATG3, ATG7, ATG9A, ATM, ATP6V0A1, ATP6V0C, ATP6V1B1, ATP6V1D, CDC37, CISD2, DNM1L, DNPEP, DRAM1, EEF1A1, ERN1, EXOC1, EXOC4, EXOC8, FIS1, GATA4, GSK3B, HGS, HK2, IFT88, IL6, ITPR1, KIF2A, LARP1, MFN2, MTMR3, MTMR9, MTOR, PARK7, POLR3A, QSOX1, RAB1A, RAB5A, RAB7A, RHEB, RPTOR, RRAGA, SCFD1, SNX14, SNX32, STAM, STK11, STX12, SUPT5H, TBK1, TOMM20, TSPO, U2AF2, VCP, VMP1, …
7005	mitochondrion organization	GO_BiologicalProcess-GOA_23.02.2017_10h01	0.00033	0.0014	5.7e-08	1.6e-07	[4]	Group177	11.2281	64	[AIFM1, AKT1, ARIH2, ATG13, ATG2B, ATG3, ATG7, ATG9A, ATP7A, C21orf33, CDC37, CISD2, CLU, DDHD1, DNLZ, DNM1L, FIS1, GSK3B, HCFC1, HEBP2, HK2, HSD17B10, HUWE1, IL6, KIF2A, LETM1, LMNA, MEF2A, MFN2, MIPEP, MTCH2, NKAP, NMT1, NUBPL, OPA1, PARK7, PARP1, PEMT, PHB, PHB2, PIN1, POLR3A, PPARGC1B, PRDX3, PSMD8, RAC2, SAE1, SCO1, SELENOI, SPG7, SUPV3L1, SURF1, TOMM20, TP53BP2, TRMT5, TSPO, U2AF2, UQCRB, U…
1903008	organelle disassembly	GO_BiologicalProcess-GOA_23.02.2017_10h01	1.6e-09	2.8e-08	5.7e-08	1.6e-07	[4, 5]	Group177	26.1682	28	[ATG13, ATG2B, ATG3, ATG7, ATG9A, CDC37, CDK1, CISD2, DENR, DNM1L, FIS1, GBF1, HK2, KIF2A, KIF5B, KIF9, KLC1, MFN2, PARK7, PELO, POLR3A, PTGES2, STX5, TSPO, U2AF2, VRK1, WBP11, WDR75]
422	mitophagy	GO_BiologicalProcess-GOA_23.02.2017_10h01	3.1e-05	0.00018	5.7e-08	1.6e-07	[4, 5, 6, 7]	Group177	21.1765	18	[ATG13, ATG2B, ATG3, ATG7, ATG9A, CDC37, CISD2, DNM1L, FIS1, HK2, KIF2A, MFN2, PARK7, POLR3A, TSPO, U2AF2, WBP11, WDR75]
10506	regulation of autophagy	GO_BiologicalProcess-GOA_23.02.2017_10h01	2.2e-07	2.2e-06	5.7e-08	1.6e-07	[5, 6]	Group177	15.894	48	[AKT1, ATG13, ATG7, ATM, ATP6V0A1, ATP6V0C, ATP6V1B1, ATP6V1D, CDC37, CISD2, DNM1L, DNPEP, DRAM1, EEF1A1, ERN1, EXOC1, EXOC4, EXOC8, GATA4, GSK3B, HK2, IFT88, IL6, ITPR1, KIF2A, LARP1, MFN2, MTMR3, MTMR9, MTOR, PARK7, POLR3A, QSOX1, RAB5A, RAB7A, RPTOR, RRAGA, SCFD1, SNX32, STK11, SUPT5H, TBK1, TSPO, U2AF2, VMP1, VPS35, WBP11, WDR75]
10821	regulation of mitochondrion organization	GO_BiologicalProcess-GOA_23.02.2017_10h01	5.3e-05	0.00028	5.7e-08	1.6e-07	[5, 6]	Group177	14.5161	36	[AKT1, ARIH2, ATG13, ATG7, C21orf33, CDC37, CLU, DDHD1, DNM1L, FIS1, GSK3B, HK2, HUWE1, IL6, KIF2A, LMNA, MFN2, NKAP, NMT1, OPA1, PARK7, PEMT, PIN1, POLR3A, PSMD8, RAC2, SAE1, SELENOI, TP53BP2, TSPO, U2AF2, VAT1, VPS35, WBP11, WDR46, WDR75]
10822	positive regulation of mitochondrion organization	GO_BiologicalProcess-GOA_23.02.2017_10h01	0.0001	0.00052	5.7e-08	1.6e-07	[5, 6, 7]	Group177	15.3439	29	[ARIH2, ATG13, C21orf33, CDC37, DDHD1, DNM1L, FIS1, GSK3B, HK2, HUWE1, KIF2A, MFN2, NKAP, NMT1, OPA1, PARK7, PEMT, PIN1, POLR3A, PSMD8, RAC2, SAE1, SELENOI, TP53BP2, U2AF2, VPS35, WBP11, WDR46, WDR75]
70585	protein localization to mitochondrion	GO_BiologicalProcess-GOA_23.02.2017_10h01	0.00033	0.0014	5.7e-08	1.6e-07	[6]	Group177	14.1509	30	[AKT1, ARIH2, ATG13, C21orf33, DNLZ, DNM1L, FIS1, HK2, HUWE1, KIF2A, MFN2, MIPEP, MTCH2, NKAP, NMT1, PEMT, PIN1, POLR3A, PSMD8, RAC2, SAE1, SELENOI, TOMM20, TP53BP2, TSPO, U2AF2, UQCRC2, WBP11, WDR46, WDR75]
1903146	regulation of mitophagy	GO_BiologicalProcess-GOA_23.02.2017_10h01	0.0012	0.0048	5.7e-08	1.6e-07	[5, 6, 7, 8]	Group177	19.6721	12	[ATG13, CDC37, DNM1L, HK2, KIF2A, MFN2, PARK7, POLR3A, TSPO, U2AF2, WBP11, WDR75]
1903599	positive regulation of mitophagy	GO_BiologicalProcess-GOA_23.02.2017_10h01	0.016	0.044	5.7e-08	1.6e-07	[5, 6, 7, 8, 9]	Group177	20.6897	6	[ATG13, CDC37, HK2, KIF2A, MFN2, PARK7]
44702	single organism reproductive process	GO_BiologicalProcess-GOA_23.02.2017_10h01	0.013	0.038	1.9e-06	4.7e-06	[2, 3]	Group178	8.84558	118	[AAAS, ACE, ACTR3, ADNP, AKR1C3, AKT1, ARNT, ASZ1, ATM, ATRX, BCAP31, BIRC6, BRD2, BRDT, BRIP1, BUB1, C21orf33, CALR, CCNB3, CCNE2, CCNI, CD46, CDC20, CDK1, CDK16, CLGN, CLU, CSDE1, CXXC1, DDX4, DDX6, DLD, DMAP1, ESPL1, ETV6, FKBP4, FKBP6, FZR1, GATA4, GGT1, GMCL1, H2AFX, HEXB, HMGB2, HPGDS, IFT81, ING3, KIAA0430, LDHD, LEMD3, MAEL, MED1, MEIOB, MNS1, MSH2, MSH6, MTOR, MYCBP, NDRG3, NIPBL, NOX5, …
7059	chromosome segregation	GO_BiologicalProcess-GOA_23.02.2017_10h01	3e-11	8.7e-10	1.9e-06	4.7e-06	[3]	Group178	17.8674	62	[ACTR3, ANAPC4, ARL8B, ATM, ATRX, BRIP1, BUB1, CCNE2, CDC20, CDC23, CDC27, CDC42, CHMP5, CHMP7, CIAO1, CKAP5, CTCF, DSCC1, ECT2, ESPL1, FEN1, KIF14, KIF2A, KIF4A, KPNB1, LEMD3, MAEL, MAU2, MCMBP, MEIOB, MMS19, NIPBL, NUDC, NUP85, NUP98, PHB2, PLK1, PPP2R1A, PRC1, PUM1, PUM2, RAD21, RCC1, RIOK3, SEC13, SFPQ, SMC1A, SMC2, SMC3, SMC4, SMC6, SRPK1, STAG1, SUN1, TACC3, TEX14, TOP1, TOP2A, TPR, UBE2C, …
51321	meiotic cell cycle	GO_BiologicalProcess-GOA_23.02.2017_10h01	3.5e-08	4.4e-07	1.9e-06	4.7e-06	[2, 3, 4]	Group178	17.6	44	[ACTR3, ASZ1, ATM, ATRX, BRDT, BRIP1, BUB1, CALR, CCNB3, CCNE2, CDC20, CDK1, DDX4, ESPL1, FKBP6, FZR1, H2AFX, ING3, KIAA0430, LEMD3, MAEL, MEIOB, MNS1, MSH6, NR2C2, NSUN2, PDE3A, PLK1, PPP2R1A, RAD21, RAD50, RBBP8, RSPH1, SMC1A, SMC2, SMC3, SMC4, SPDYA, SUN1, TDRD9, TEX14, TOP2A, TOP3A, UBR2]
1903046	meiotic cell cycle process	GO_BiologicalProcess-GOA_23.02.2017_10h01	2.8e-07	2.8e-06	1.9e-06	4.7e-06	[2, 3, 4, 5]	Group178	17.8744	37	[ACTR3, ASZ1, ATM, ATRX, BRDT, BRIP1, BUB1, CALR, CCNE2, CDC20, DDX4, ESPL1, FKBP6, FZR1, ING3, KIAA0430, LEMD3, MAEL, MEIOB, MSH6, NSUN2, PDE3A, PLK1, PPP2R1A, RAD21, RAD50, SMC1A, SMC2, SMC3, SMC4, SPDYA, SUN1, TDRD9, TEX14, TOP2A, TOP3A, UBR2]
48285	organelle fission	GO_BiologicalProcess-GOA_23.02.2017_10h01	1e-09	1.8e-08	1.9e-06	4.7e-06	[4]	Group178	13.8393	93	[ACTR3, ANAPC4, ANAPC7, ASZ1, ATM, ATRX, BIRC6, BRDT, BRIP1, BRSK2, BUB1, CALR, CCNE2, CDC16, CDC20, CDC23, CDC27, CDC42, CDK1, CEP97, CETN1, CHEK2, CHMP5, CHMP7, CKAP5, DCTN1, DCTN2, DDHD1, DDX4, DNM1L, DSCC1, DYNC1H1, ESPL1, FIS1, FKBP6, FLNA, FZR1, IL6, ING3, KIAA0430, KIF14, KIF2A, KIF4A, KPNB1, LEMD3, MAEL, MAU2, MCMBP, MEIOB, MSH6, MTCH2, NIPBL, NSUN2, NUDC, NUP88, OPA1, PAPD5, PBRM1, PDE3A…
51304	chromosome separation	GO_BiologicalProcess-GOA_23.02.2017_10h01	0.00027	0.0012	1.9e-06	4.7e-06	[3, 4, 5]	Group178	20	15	[ANAPC4, ATM, BUB1, CDC23, CDC27, ESPL1, MEIOB, PLK1, PPP2R1A, RAD21, TACC3, TEX14, TOP2A, TPR, UBE2C]
98813	nuclear chromosome segregation	GO_BiologicalProcess-GOA_23.02.2017_10h01	5.7e-09	9.1e-08	1.9e-06	4.7e-06	[3, 4, 5]	Group178	17.1053	52	[ACTR3, ANAPC4, ATM, ATRX, BRIP1, BUB1, CCNE2, CDC20, CDC23, CDC27, CDC42, CHMP5, CHMP7, CKAP5, CTCF, DSCC1, ECT2, ESPL1, FEN1, KIF14, KIF2A, KIF4A, KPNB1, LEMD3, MAEL, MAU2, MCMBP, MEIOB, NIPBL, NUDC, NUP85, NUP98, PHB2, PLK1, PPP2R1A, PRC1, RAD21, SEC13, SFPQ, SMC1A, SMC2, SMC3, SMC4, STAG1, SUN1, TACC3, TEX14, TOP2A, TPR, UBE2C, VPS4A, XPO1]
70192	chromosome organization involved in meiotic cell cycle	GO_BiologicalProcess-GOA_23.02.2017_10h01	0.0014	0.0053	1.9e-06	4.7e-06	[3, 4, 5, 6]	Group178	18.5714	13	[ATM, ATRX, BRIP1, BUB1, CCNE2, LEMD3, MAEL, MEIOB, PPP2R1A, RAD50, SMC2, SMC4, SUN1]
280	nuclear division	GO_BiologicalProcess-GOA_23.02.2017_10h01	2.5e-09	4.3e-08	1.9e-06	4.7e-06	[5]	Group178	13.9423	87	[ACTR3, ANAPC4, ANAPC7, ASZ1, ATM, ATRX, BIRC6, BRDT, BRIP1, BRSK2, BUB1, CALR, CCNE2, CDC16, CDC20, CDC23, CDC27, CDC42, CDK1, CEP97, CETN1, CHEK2, CHMP5, CHMP7, CKAP5, DCTN1, DCTN2, DDX4, DSCC1, DYNC1H1, ESPL1, FKBP6, FLNA, FZR1, IL6, ING3, KIAA0430, KIF14, KIF2A, KIF4A, KPNB1, LEMD3, MAEL, MAU2, MCMBP, MEIOB, MSH6, NIPBL, NSUN2, NUDC, NUP88, PAPD5, PBRM1, PDE3A, PHB2, PIN1, PLK1, POC1A, PPP2R1…
45132	meiotic chromosome segregation	GO_BiologicalProcess-GOA_23.02.2017_10h01	0.0031	0.01	1.9e-06	4.7e-06	[3, 4, 5, 6, 7]	Group178	15.9574	15	[ACTR3, ATM, BRIP1, BUB1, CCNE2, ESPL1, LEMD3, MAEL, MEIOB, PLK1, PPP2R1A, SMC2, SMC4, SUN1, TOP2A]
7127	meiosis I	GO_BiologicalProcess-GOA_23.02.2017_10h01	0.0069	0.021	1.9e-06	4.7e-06	[4, 5, 6, 7]	Group178	14.2857	16	[ATM, BRDT, BRIP1, CCNE2, ESPL1, ING3, LEMD3, MAEL, MEIOB, MSH6, PLK1, RAD21, RAD50, SUN1, TOP2A, UBR2]
7140	male meiosis	GO_BiologicalProcess-GOA_23.02.2017_10h01	0.00035	0.0015	1.9e-06	4.7e-06	[4, 5, 6, 7]	Group178	23.913	11	[ASZ1, ATM, BRDT, DDX4, ING3, MAEL, MEIOB, SPDYA, TDRD9, TEX14, UBR2]
33962	cytoplasmic mRNA processing body assembly	GO_BiologicalProcess-GOA_23.02.2017_10h01	6.5e-05	0.00035	2.2e-07	6e-07	[5, 6, 7]	Group179	38.0952	8	[CNOT1, CNOT2, CNOT6, DDX6, DYNC1H1, PAN3, PATL1, RC3H1]
44774	mitotic DNA integrity checkpoint	GO_BiologicalProcess-GOA_23.02.2017_10h01	0.0075	0.023	2.2e-07	6e-07	[4, 5, 6, 7, 8]	Group179	14.1593	16	[ATM, CARM1, CDK1, CHEK2, CNOT1, CNOT2, CNOT3, CNOT4, CNOT6, MDM4, MSH2, PCNA, PRMT1, RPA2, SYF2, TOP2A]
90501	RNA phosphodiester bond hydrolysis	GO_BiologicalProcess-GOA_23.02.2017_10h01	3.6e-05	0.0002	2.2e-07	6e-07	[5, 6, 7]	Group179	17.1053	26	[AGO2, BOP1, CLP1, CNOT1, CNOT2, CNOT6, CPSF1, CPSF2, CPSF3, CSTF2, DCP2, DCPS, DGCR8, DIS3, ERN1, FEN1, NOL9, NOP14, PAN3, PYDC1, RCL1, RIDA, SMG7, TSR1, UTP20, XRN2]
10606	positive regulation of cytoplasmic mRNA processing body assembly	GO_BiologicalProcess-GOA_23.02.2017_10h01	0.00036	0.0016	2.2e-07	6e-07	[4, 5, 6, 7, 8, 9]	Group179	66.6667	4	[CNOT1, CNOT2, CNOT6, PAN3]
72422	signal transduction involved in DNA damage checkpoint	GO_BiologicalProcess-GOA_23.02.2017_10h01	0.00037	0.0016	2.2e-07	6e-07	[5, 6, 7, 8, 9]	Group179	20.2899	14	[ATM, CARM1, CDC5L, CDK1, CHEK2, CNOT1, CNOT2, CNOT3, CNOT4, CNOT6, MDM4, PCNA, PRMT1, PRPF19]
90503	RNA phosphodiester bond hydrolysis, exonucleolytic	GO_BiologicalProcess-GOA_23.02.2017_10h01	0.0052	0.016	2.2e-07	6e-07	[6, 7, 8]	Group179	21.0526	8	[CNOT1, CNOT2, CNOT6, DCP2, DCPS, DIS3, PAN3, XRN2]
2000134	negative regulation of G1/S transition of mitotic cell cycle	GO_BiologicalProcess-GOA_23.02.2017_10h01	0.003	0.01	2.2e-07	6e-07	[6, 7, 8, 9]	Group179	15.534	16	[ATM, BRD7, CARM1, CDC73, CDK1, CHEK2, CNOT1, CNOT2, CNOT3, CNOT4, CNOT6, MDM4, PCNA, PKD2, PRMT1, RPA2]
31571	mitotic G1 DNA damage checkpoint	GO_BiologicalProcess-GOA_23.02.2017_10h01	0.003	0.01	2.2e-07	6e-07	[5, 6, 7, 8, 9, 10, 11]	Group179	17.1053	13	[ATM, CARM1, CDK1, CHEK2, CNOT1, CNOT2, CNOT3, CNOT4, CNOT6, MDM4, PCNA, PRMT1, RPA2]
288	nuclear-transcribed mRNA catabolic process, deadenylation-dependent decay	GO_BiologicalProcess-GOA_23.02.2017_10h01	3.5e-05	0.0002	2.2e-07	6e-07	[7, 8, 9, 10]	Group179	21.7949	17	[AGO2, CNOT1, CNOT2, CNOT3, CNOT4, CNOT6, DCP2, DCPS, DDX6, DIS3, EDC4, HBS1L, PAN3, PATL1, POLR2G, RC3H1, WDR61]
291	nuclear-transcribed mRNA catabolic process, exonucleolytic	GO_BiologicalProcess-GOA_23.02.2017_10h01	0.00013	0.00066	2.2e-07	6e-07	[7, 8, 9, 10]	Group179	28.5714	10	[CNOT6, DCP2, DCPS, DDX6, DIS3, EDC4, HBS1L, PATL1, POLR2G, WDR61]
289	nuclear-transcribed mRNA poly(A) tail shortening	GO_BiologicalProcess-GOA_23.02.2017_10h01	0.0061	0.019	2.2e-07	6e-07	[7, 8, 9, 10, 11]	Group179	20.5128	8	[AGO2, CNOT1, CNOT2, CNOT3, CNOT4, CNOT6, PAN3, POLR2G]
290	deadenylation-dependent decapping of nuclear-transcribed mRNA	GO_BiologicalProcess-GOA_23.02.2017_10h01	0.006	0.019	2.2e-07	6e-07	[7, 8, 9, 10, 11]	Group179	36.3636	4	[DCP2, DCPS, PAN3, PATL1]
51338	regulation of transferase activity	GO_BiologicalProcess-GOA_23.02.2017_10h01	0.00034	0.0015	1.5e-05	3.1e-05	[4]	Group180	10.0865	105	[ACE, ACSL1, ADAR, ADARB1, ADNP, AKT1, ANAPC4, ANAPC7, BCCIP, BIRC7, BUD31, CAB39, CAV1, CCNB3, CCNE2, CCNL2, CCNT1, CDC16, CDC20, CDC23, CDC27, CDC37, CDC42, CDK1, CHP1, CKS1B, CLU, CSK, CSNK2B, CUL1, DKC1, DLG1, DSCC1, ECT2, ELP3, ERCC6, ERN1, ETFA, ETFB, FAF1, FGR, FZR1, GSK3B, GTPBP4, HGS, HSPA5, IKBKAP, IL6, IQGAP1, KIF14, LRP8, MADD, MAPK8IP3, MCM2, MIF, MTOR, MVP, NCK2, NCKAP1L, NVL, PABPN…
51248	negative regulation of protein metabolic process	GO_BiologicalProcess-GOA_23.02.2017_10h01	0.00019	0.0009	1.5e-05	3.1e-05	[4, 5, 6]	Group180	10.0701	115	[ADAR, ADARB1, AGO2, AKT1, AMBP, ANAPC4, ANAPC7, APCS, APOD, BEX3, BIRC6, BIRC7, CALR, CAV1, CD46, CDC16, CDC20, CDC23, CDC27, CDK1, CHP1, CLU, CNOT1, CNOT2, CNOT3, CNOT6, CPEB1, CRY1, CSK, DGCR8, DLG1, EIF3A, EIF3E, ERC2, FKBP8, FKTN, FLNA, FMR1, FZR1, G6PD, GTPBP4, IDE, IGBP1, IL6, KDM4C, LARP1, MDM4, MIF, MTOR, MVP, NCK2, NCKAP1L, NLE1, NOC2L, OXR1, PARK7, PDCD4, PDCL3, PHB, PICALM, PIN1, PKN1…
32269	negative regulation of cellular protein metabolic process	GO_BiologicalProcess-GOA_23.02.2017_10h01	0.0002	0.00097	1.5e-05	3.1e-05	[4, 5, 6, 7]	Group180	10.149	109	[ADAR, ADARB1, AGO2, AKT1, AMBP, ANAPC4, ANAPC7, BEX3, BIRC6, BIRC7, CALR, CAV1, CD46, CDC16, CDC20, CDC23, CDC27, CDK1, CHP1, CNOT1, CNOT2, CNOT3, CNOT6, CPEB1, CRY1, CSK, DGCR8, DLG1, EIF3A, EIF3E, ERC2, FKBP8, FKTN, FMR1, FZR1, G6PD, GTPBP4, IDE, IGBP1, IL6, KDM4C, LARP1, MIF, MTOR, MVP, NCK2, NCKAP1L, NLE1, NOC2L, OXR1, PARK7, PDCD4, PDCL3, PHB, PICALM, PIN1, PKN1, PLK1, PPM1F, PPP2R1A, PPP5C…
31399	regulation of protein modification process	GO_BiologicalProcess-GOA_23.02.2017_10h01	0.00012	0.00059	1.5e-05	3.1e-05	[5, 6, 7]	Group180	9.51577	169	[ACE, ACSL1, ADAR, ADARB1, ADNP, AKT1, AMBP, ANAPC4, ANAPC7, ARNT, ATG7, ATM, ATRX, BCCIP, BIRC7, BRD7, BUD31, C21orf33, CAB39, CAV1, CCDC6, CCL4, CCNB3, CCNE2, CCNL2, CCNT1, CCR1, CDC16, CDC20, CDC23, CDC27, CDC37, CDC42, CDK1, CDK9, CHEK2, CHP1, CKS1B, CLU, CRY1, CSK, CSNK2B, CTCF, CTR9, CUL1, DERL1, DLG1, ECT2, EIF3A, ELP3, ERCC6, ERN1, ETFA, ETFB, FAF1, FAS, FGR, FKBP8, FKTN, FMR1, FNTA, FZR1…
1903362	regulation of cellular protein catabolic process	GO_BiologicalProcess-GOA_23.02.2017_10h01	1.2e-05	8.1e-05	1.5e-05	3.1e-05	[5, 6, 7]	Group180	14.8148	40	[AKT1, ANAPC4, ANAPC7, ARIH2, BCAP31, CAV1, CDC16, CDC20, CDC23, CDC27, CDK1, CLU, CUL1, FBXL5, FMR1, FZR1, GSK3B, PARK7, PDCL3, PLK1, PSMD1, PSMD2, PSMD3, PSMD4, PSMD5, PSMD6, PSMD7, PSMD8, PSME4, RFWD2, SCO1, SENP1, SGTA, SKP1, STUB1, TMF1, UBE2C, UBXN1, VCP, VPS35]
31400	negative regulation of protein modification process	GO_BiologicalProcess-GOA_23.02.2017_10h01	0.00024	0.0011	1.5e-05	3.1e-05	[5, 6, 7, 8]	Group180	11.147	69	[ADAR, ADARB1, AKT1, AMBP, ANAPC4, ANAPC7, CAV1, CDC16, CDC20, CDC23, CDC27, CDK1, CHP1, CRY1, CSK, DLG1, EIF3A, FKBP8, FKTN, FZR1, G6PD, GTPBP4, IGBP1, IL6, KDM4C, MTOR, MVP, NCK2, NCKAP1L, NOC2L, OXR1, PARK7, PDCD4, PDCL3, PHB, PIN1, PKN1, PLK1, PPM1F, PPP2R1A, PPP5C, PSMD1, PSMD2, PSMD3, PSMD4, PSMD5, PSMD6, PSMD7, PSMD8, PTPRR, PYDC1, ROCK1, RPTOR, SET, SGTA, SIN3A, SLIT2, SMAD4, SMPD1, STK39…
1903050	regulation of proteolysis involved in cellular protein catabolic process	GO_BiologicalProcess-GOA_23.02.2017_10h01	7.2e-06	4.8e-05	1.5e-05	3.1e-05	[6, 7, 8]	Group180	15.5102	38	[AKT1, ANAPC4, ANAPC7, ARIH2, BCAP31, CAV1, CDC16, CDC20, CDC23, CDC27, CDK1, CLU, CUL1, FMR1, FZR1, GSK3B, PARK7, PDCL3, PLK1, PSMD1, PSMD2, PSMD3, PSMD4, PSMD5, PSMD6, PSMD7, PSMD8, PSME4, RFWD2, SCO1, SENP1, SGTA, SKP1, STUB1, TMF1, UBE2C, UBXN1, VCP]
1903320	regulation of protein modification by small protein conjugation or removal	GO_BiologicalProcess-GOA_23.02.2017_10h01	2.5e-07	2.5e-06	1.5e-05	3.1e-05	[6, 7, 8]	Group180	15.9864	47	[ANAPC4, ANAPC7, ARNT, CAV1, CDC16, CDC20, CDC23, CDC27, CDK1, CDK9, CHP1, CLU, CRY1, CTR9, CUL1, DERL1, FZR1, GNL3, GTPBP4, HSPA5, MTOR, PARK7, PDCL3, PIN1, PLK1, PSMD1, PSMD2, PSMD3, PSMD4, PSMD5, PSMD6, PSMD7, PSMD8, PSME4, RAB1A, RNF20, SGTA, SKP1, STUB1, TRAF6, TSPO, UBE2C, UBE2N, UBR5, UBXN1, VCP, WDR48]
31396	regulation of protein ubiquitination	GO_BiologicalProcess-GOA_23.02.2017_10h01	3.4e-07	3.3e-06	1.5e-05	3.1e-05	[7, 8, 9, 10]	Group180	16.2963	44	[ANAPC4, ANAPC7, CAV1, CDC16, CDC20, CDC23, CDC27, CDK1, CDK9, CHP1, CLU, CRY1, CTR9, CUL1, DERL1, FZR1, GTPBP4, HSPA5, MTOR, PARK7, PDCL3, PIN1, PLK1, PSMD1, PSMD2, PSMD3, PSMD4, PSMD5, PSMD6, PSMD7, PSMD8, PSME4, RAB1A, RNF20, SGTA, SKP1, STUB1, TRAF6, TSPO, UBE2C, UBE2N, UBR5, UBXN1, WDR48]
51438	regulation of ubiquitin-protein transferase activity	GO_BiologicalProcess-GOA_23.02.2017_10h01	1.9e-06	1.5e-05	1.5e-05	3.1e-05	[5, 8, 9, 10, 11]	Group180	20	26	[ANAPC4, ANAPC7, CDC16, CDC20, CDC23, CDC27, CDK1, CUL1, FZR1, PARK7, PIN1, PLK1, PSMD1, PSMD2, PSMD3, PSMD4, PSMD5, PSMD6, PSMD7, PSMD8, PSME4, RAB1A, SKP1, STUB1, UBE2C, UBE2N]
31397	negative regulation of protein ubiquitination	GO_BiologicalProcess-GOA_23.02.2017_10h01	1e-06	9.1e-06	1.5e-05	3.1e-05	[7, 8, 9, 10, 11]	Group180	19.7183	28	[ANAPC4, ANAPC7, CAV1, CDC16, CDC20, CDC23, CDC27, CDK1, CHP1, CRY1, FZR1, GTPBP4, MTOR, PARK7, PDCL3, PSMD1, PSMD2, PSMD3, PSMD4, PSMD5, PSMD6, PSMD7, PSMD8, SGTA, TSPO, UBE2C, UBR5, UBXN1]
2000058	regulation of protein ubiquitination involved in ubiquitin-dependent protein catabolic process	GO_BiologicalProcess-GOA_23.02.2017_10h01	9.2e-07	8.2e-06	1.5e-05	3.1e-05	[7, 8, 9, 10, 11]	Group180	21.8182	24	[ANAPC4, ANAPC7, CDC16, CDC20, CDC23, CDC27, CDK1, CLU, CUL1, FZR1, PDCL3, PLK1, PSMD1, PSMD2, PSMD3, PSMD4, PSMD5, PSMD6, PSMD7, PSMD8, PSME4, SGTA, SKP1, UBE2C]
22613	ribonucleoprotein complex biogenesis	GO_BiologicalProcess-GOA_23.02.2017_10h01	7.5e-26	4.9e-23	5.5e-15	3.9e-14	[3]	Group181	21.9713	107	[AAMP, ABCE1, ADAR, AGO2, ATM, BICD1, BOP1, CDC73, CELF2, CLP1, CNOT1, CNOT2, CNOT6, DDX1, DDX21, DDX23, DDX31, DDX47, DDX51, DDX6, DENR, DIEXF, DIS3, DKC1, DYNC1H1, EBNA1BP2, EIF2A, EIF3A, EIF3B, EIF3C, EIF3D, EIF3E, EIF3F, EIF3G, EIF3H, EIF3I, EIF3K, EIF3L, GAR1, GTPBP4, IMP4, LTV1, MDN1, MPHOSPH10, MRTO4, NAT10, NIP7, NLE1, NMD3, NOC2L, NOC4L, NOL6, NOL9, NOP14, NOP2, NOP56, NOP58, NSA2, NUP88…
16070	RNA metabolic process	GO_BiologicalProcess-GOA_23.02.2017_10h01	1.9e-12	7.2e-11	5.5e-15	3.9e-14	[4, 5, 6]	Group181	9.5446	459	[AAAS, ABCE1, ACAD8, ADAR, ADARB1, ADAT2, ADNP, ADRM1, AGO2, AIMP1, AKT1, ALYREF, APBB2, AQR, ARNT, ASH2L, ASZ1, ATM, ATRX, BAZ1A, BCAS3, BICD1, BOP1, BRD2, BRD7, BRDT, BRIP1, BRPF1, BRWD1, BTAF1, BTF3, BUD31, C21orf33, CALR, CAND1, CARM1, CAV1, CBX1, CBX3, CBX7, CCAR1, CCL4, CCNL2, CCNT1, CDC42, CDC5L, CDC73, CDK1, CDK9, CEBPZ, CELF2, CHD1, CHD3, CHEK2, CHERP, CHP1, CIAO1, CKS1B, CLK2, CLP1, CLU…
6396	RNA processing	GO_BiologicalProcess-GOA_23.02.2017_10h01	9.2e-31	1.7e-27	5.5e-15	3.9e-14	[5, 6, 7]	Group181	18.1914	173	[ADAR, ADARB1, ADAT2, AGO2, ALYREF, AQR, BICD1, BOP1, BRDT, BUD31, CCAR1, CCNT1, CDC5L, CDC73, CDK9, CELF2, CHERP, CLK2, CLP1, CMTR1, COQ7, CPEB1, CPSF1, CPSF2, CPSF3, CPSF6, CSTF2, CTR9, CTU2, CWC15, CWC22, DCPS, DDX1, DDX21, DDX23, DDX47, DDX5, DDX51, DDX54, DGCR8, DHX15, DHX16, DHX8, DHX9, DIEXF, DIS3, DKC1, EBNA1BP2, ERCC3, ERN1, FMR1, FTSJ1, GAR1, GTPBP4, HNRNPF, HNRNPK, HNRNPL, HSD17B10, IK…
16071	mRNA metabolic process	GO_BiologicalProcess-GOA_23.02.2017_10h01	1.7e-25	8.3e-23	5.5e-15	3.9e-14	[5, 6, 7]	Group181	18.7586	136	[ADAR, ADARB1, AGO2, ALYREF, AQR, ARNT, ATM, BRDT, BUD31, CCAR1, CCNT1, CDC5L, CDC73, CDK9, CELF2, CHERP, CLP1, CMTR1, CNOT1, CNOT2, CNOT3, CNOT4, CNOT6, CPEB1, CPSF1, CPSF2, CPSF3, CPSF6, CSDE1, CSTF2, CTR9, CWC15, CWC22, DCP2, DCPS, DDX1, DDX23, DDX47, DDX5, DDX6, DHX15, DHX16, DHX8, DHX9, DIS3, DKC1, EDC4, EEF1D, EIF3E, ERCC3, ERN1, FLNA, FMR1, GSPT2, HBS1L, HNRNPF, HNRNPK, HNRNPL, IWS1, JMJD6…
34660	ncRNA metabolic process	GO_BiologicalProcess-GOA_23.02.2017_10h01	8.1e-13	3.2e-11	5.5e-15	3.9e-14	[5, 6, 7]	Group181	15.736	93	[ADAR, ADAT2, AGO2, AIMP1, ASZ1, BOP1, CCNT1, CDK9, CLP1, CPSF1, CSTF2, CTU2, DDX1, DDX21, DDX4, DDX47, DDX51, DGCR8, DIEXF, DIS3, DKC1, EBNA1BP2, FKBP6, FTSJ1, GAR1, GTPBP4, HGS, HSD17B10, IKBKAP, IMP4, LTV1, MAEL, MDN1, MPHOSPH10, MRTO4, MTOR, NAT10, NOC4L, NOL6, NOL9, NOP14, NOP2, NOP56, NOP58, NSA2, NSUN2, PA2G4, PAPD5, PDCD11, PELO, PIN4, PNO1, POLR2A, POLR2B, POLR2C, POLR2G, PTCD1, PWP2, PY…
6397	mRNA processing	GO_BiologicalProcess-GOA_23.02.2017_10h01	1.4e-22	2.8e-20	5.5e-15	3.9e-14	[6, 7, 8]	Group181	20.6897	102	[ADAR, ADARB1, ALYREF, AQR, BRDT, BUD31, CCAR1, CCNT1, CDC5L, CDC73, CDK9, CELF2, CHERP, CLP1, CMTR1, CPEB1, CPSF1, CPSF2, CPSF3, CPSF6, CSTF2, CTR9, CWC15, CWC22, DCPS, DDX1, DDX23, DDX47, DDX5, DHX15, DHX16, DHX8, DHX9, ERCC3, ERN1, FMR1, HNRNPF, HNRNPK, HNRNPL, IWS1, JMJD6, KIN, LEO1, MAGOHB, NOVA1, PABPN1, PAN3, PAPD5, PDCD11, PIN1, PLRG1, POLR2A, POLR2B, POLR2C, POLR2G, PPIE, PRPF19, PRPF3, …
8380	RNA splicing	GO_BiologicalProcess-GOA_23.02.2017_10h01	1.3e-18	9.7e-17	5.5e-15	3.9e-14	[6, 7, 8]	Group181	20.1389	87	[ALYREF, AQR, BRDT, BUD31, CCAR1, CDC5L, CELF2, CHERP, CLK2, CLP1, COQ7, CPSF1, CPSF2, CPSF3, CSTF2, CWC15, CWC22, DCPS, DDX1, DDX23, DDX47, DDX5, DHX15, DHX16, DHX8, DHX9, ERN1, FMR1, HNRNPF, HNRNPK, HNRNPL, IWS1, JMJD6, MAGOHB, MPHOSPH10, NOVA1, PABPN1, PIN1, PLRG1, POLR2A, POLR2B, POLR2C, POLR2G, PPIE, PPP2R1A, PRPF19, PRPF3, PRPF4B, PTBP1, PUF60, QKI, RBM17, RBM22, RBM28, RBM39, RBM42, RBM5, …
16072	rRNA metabolic process	GO_BiologicalProcess-GOA_23.02.2017_10h01	2.9e-10	6.3e-09	5.5e-15	3.9e-14	[6, 7, 8]	Group181	17.8344	56	[BOP1, DDX21, DDX47, DDX51, DIEXF, DIS3, DKC1, EBNA1BP2, GAR1, GTPBP4, IMP4, LTV1, MDN1, MPHOSPH10, MRTO4, MTOR, NAT10, NOC4L, NOL6, NOL9, NOP14, NOP2, NOP56, NOP58, NSA2, PA2G4, PAPD5, PDCD11, PELO, PIN4, PNO1, PWP2, RCL1, RIOK2, RIOK3, RPF1, RPF2, RPL14, RRN3, RSL24D1, TBL3, TEX10, TSR1, UTP15, UTP18, UTP20, UTP3, WBP11, WDR12, WDR18, WDR3, WDR37, WDR43, WDR46, WDR75, XRN2]
34470	ncRNA processing	GO_BiologicalProcess-GOA_23.02.2017_10h01	1.3e-12	4.9e-11	5.5e-15	3.9e-14	[6, 7, 8]	Group181	17.5481	73	[ADAR, ADAT2, AGO2, BOP1, CLP1, CPSF1, CSTF2, CTU2, DDX1, DDX21, DDX47, DDX51, DGCR8, DIEXF, DIS3, DKC1, EBNA1BP2, FTSJ1, GAR1, GTPBP4, HSD17B10, IKBKAP, IMP4, LTV1, MDN1, MPHOSPH10, MRTO4, NAT10, NOC4L, NOL6, NOL9, NOP14, NOP2, NOP56, NOP58, NSA2, NSUN2, PA2G4, PAPD5, PDCD11, PIN4, PNO1, PTCD1, PWP2, PYDC1, RCL1, RIOK2, RIOK3, RPF1, RPF2, RPL14, RSL24D1, SMAD3, SRRT, TBL3, TEX10, TP53RK, TRMT5, …
6364	rRNA processing	GO_BiologicalProcess-GOA_23.02.2017_10h01	4.6e-11	1.2e-09	5.5e-15	3.9e-14	[5, 7, 8, 9]	Group181	19.2727	53	[BOP1, DDX21, DDX47, DDX51, DIEXF, DIS3, DKC1, EBNA1BP2, GAR1, GTPBP4, IMP4, LTV1, MDN1, MPHOSPH10, MRTO4, NAT10, NOC4L, NOL6, NOL9, NOP14, NOP2, NOP56, NOP58, NSA2, PA2G4, PAPD5, PDCD11, PIN4, PNO1, PWP2, RCL1, RIOK2, RIOK3, RPF1, RPF2, RPL14, RSL24D1, TBL3, TEX10, TSR1, UTP15, UTP18, UTP20, UTP3, WBP11, WDR12, WDR18, WDR3, WDR37, WDR43, WDR46, WDR75, XRN2]
375	RNA splicing, via transesterification reactions	GO_BiologicalProcess-GOA_23.02.2017_10h01	1e-16	6.8e-15	5.5e-15	3.9e-14	[7, 8, 9]	Group181	21.4724	70	[ALYREF, AQR, BUD31, CCAR1, CDC5L, CELF2, CHERP, CLP1, CPSF1, CPSF2, CPSF3, CSTF2, CWC15, CWC22, DCPS, DDX1, DDX23, DDX5, DHX15, DHX16, DHX8, DHX9, FMR1, HNRNPF, HNRNPK, HNRNPL, JMJD6, MAGOHB, MPHOSPH10, NOVA1, PABPN1, PIN1, PLRG1, POLR2A, POLR2B, POLR2C, POLR2G, PPIE, PRPF19, PRPF3, PRPF4B, PTBP1, PUF60, RBM17, RBM22, RBM42, RBM5, RBM8A, SAP18, SF3A3, SF3B1, SF3B2, SF3B3, SFPQ, SNRPD3, SON, SPEN…
398	mRNA splicing, via spliceosome	GO_BiologicalProcess-GOA_23.02.2017_10h01	2.3e-16	1.4e-14	5.5e-15	3.9e-14	[7, 8, 9, 10, 11]	Group181	21.3622	69	[ALYREF, AQR, BUD31, CCAR1, CDC5L, CELF2, CHERP, CLP1, CPSF1, CPSF2, CPSF3, CSTF2, CWC15, CWC22, DCPS, DDX1, DDX23, DDX5, DHX15, DHX16, DHX8, DHX9, FMR1, HNRNPF, HNRNPK, HNRNPL, JMJD6, MAGOHB, NOVA1, PABPN1, PIN1, PLRG1, POLR2A, POLR2B, POLR2C, POLR2G, PPIE, PRPF19, PRPF3, PRPF4B, PTBP1, PUF60, RBM17, RBM22, RBM42, RBM5, RBM8A, SAP18, SF3A3, SF3B1, SF3B2, SF3B3, SFPQ, SNRPD3, SON, SPEN, SRPK1, SR…
6082	organic acid metabolic process	GO_BiologicalProcess-GOA_23.02.2017_10h01	4.2e-08	5.1e-07	2.4e-08	7.3e-08	[3, 4]	Group182	11.4991	135	[AASS, ABCD2, ABCD3, ACACA, ACAD8, ACADM, ACADS, ACLY, ACOX2, ACOX3, ACSF2, ACSF3, ACSL1, ACSL3, ACSL5, AGXT2, AHCY, AIMP1, AKR1C1, AKR1C3, AKT1, ALDOA, ALDOC, AMT, ARNT, ASNS, ATP7A, BCAT1, BPNT1, CAV1, CBR1, CBS, CNDP2, CPT1A, CPT2, CYB5A, DDC, DECR1, DEGS1, DLD, DPYD, DPYS, ECH1, ECI1, ECI2, ERO1B, ETFA, ETFB, FAAH2, FADS2, FBP1, GBA2, GCDH, GCSH, GFPT1, GGT1, GLDC, HACL1, HADHA, HADHB, HEXB, …
44282	small molecule catabolic process	GO_BiologicalProcess-GOA_23.02.2017_10h01	1.1e-09	1.9e-08	2.4e-08	7.3e-08	[4]	Group182	16.1616	64	[AASS, ABCD2, ABCD3, ACAD8, ACADM, ACADS, ACOX2, ACOX3, ACSF3, ADH5, AGXT2, AHCY, AKR1C3, AKT1, ALDH2, ALDOA, ALDOC, AMT, BCAT1, CBS, CPT1A, CPT2, DECR1, DHDH, DLD, ECH1, ECI1, ECI2, ETFA, ETFB, GCDH, GCSH, GLDC, GPD2, HACL1, HADHA, HADHB, HGD, HK2, HPD, HSD17B10, IMPA2, IVD, KIF2A, KMO, LDHD, LPIN2, MCAT, MCCC1, MCCC2, MTMR2, MTOR, MTRR, NAGK, NUDT9, PCCA, PCCB, PGK1, PGM1, PGM2, PHYH, SCP2, SLC…
1901565	organonitrogen compound catabolic process	GO_BiologicalProcess-GOA_23.02.2017_10h01	0.006	0.019	2.4e-08	7.3e-08	[4]	Group182	10.7317	44	[AASS, ACAD8, ACE, AGXT2, AHCY, AMBP, AMT, BCAT1, CBS, CHIA, CHIT1, CHP1, DLD, DPYD, DPYS, GBA2, GCDH, GCSH, GGT1, GLDC, HEXB, HGD, HPD, HSD17B10, IDE, IVD, KMO, LDHD, MCCC1, MCCC2, MTRR, NT5C3A, NUDT9, PDE3A, PDE8B, SLC3A2, SMOX, SMPD1, SOAT1, UPB1, UPP1, UPP2, VCP, XDH]
44106	cellular amine metabolic process	GO_BiologicalProcess-GOA_23.02.2017_10h01	0.00089	0.0035	2.4e-08	7.3e-08	[4, 5]	Group182	15.3285	21	[AMD1, ATP7A, CHKA, DDC, GCDH, KMO, OAZ1, PARK7, PSMD1, PSMD2, PSMD3, PSMD4, PSMD5, PSMD6, PSMD7, PSMD8, PSME4, SLC3A2, SMOX, SRM, VPS35]
6520	cellular amino acid metabolic process	GO_BiologicalProcess-GOA_23.02.2017_10h01	1.4e-05	8.8e-05	2.4e-08	7.3e-08	[3, 4, 6, 7]	Group182	13.2832	53	[AASS, ACAD8, AGXT2, AHCY, AIMP1, AMT, ASNS, ATP7A, BCAT1, CBS, CNDP2, DDC, DLD, DPYD, DPYS, ERO1B, GCDH, GCSH, GFPT1, GGT1, GLDC, HGD, HGS, HPD, HSD17B10, IVD, KMO, KYAT3, LDHD, MCCC1, MCCC2, MSRA, MTRR, NFS1, OAT, OAZ1, PARK7, PEMT, PEPD, PHGDH, PRDX4, PSMD1, PSMD2, PSMD3, PSMD4, PSMD5, PSMD6, PSMD7, PSMD8, PSME4, SLC3A2, SOAT1, UPB1]
19752	carboxylic acid metabolic process	GO_BiologicalProcess-GOA_23.02.2017_10h01	4.8e-10	9.4e-09	2.4e-08	7.3e-08	[5, 6]	Group182	12.488	130	[AASS, ABCD2, ABCD3, ACACA, ACAD8, ACADM, ACADS, ACLY, ACOX2, ACOX3, ACSF2, ACSF3, ACSL1, ACSL3, ACSL5, AGXT2, AHCY, AIMP1, AKR1C1, AKR1C3, AKT1, ALDOA, ALDOC, AMT, ARNT, ASNS, ATP7A, BCAT1, CAV1, CBR1, CBS, CNDP2, CPT1A, CPT2, CYB5A, DDC, DECR1, DEGS1, DLD, DPYD, DPYS, ECH1, ECI1, ECI2, ERO1B, ETFA, ETFB, FAAH2, FADS2, FBP1, GBA2, GCDH, GCSH, GFPT1, GGT1, GLDC, HACL1, HADHA, HADHB, HGD, HGS, HK2…
9063	cellular amino acid catabolic process	GO_BiologicalProcess-GOA_23.02.2017_10h01	0.00025	0.0011	2.4e-08	7.3e-08	[4, 5, 6, 7, 8]	Group182	16.4179	22	[AASS, ACAD8, AGXT2, AHCY, AMT, BCAT1, CBS, DLD, GCDH, GCSH, GLDC, HGD, HPD, HSD17B10, IVD, KMO, LDHD, MCCC1, MCCC2, MTRR, SLC3A2, SOAT1]
46395	carboxylic acid catabolic process	GO_BiologicalProcess-GOA_23.02.2017_10h01	5.6e-10	1e-08	2.4e-08	7.3e-08	[5, 6, 7]	Group182	18.8462	49	[AASS, ABCD2, ABCD3, ACAD8, ACADM, ACADS, ACOX2, ACOX3, ACSF3, AGXT2, AHCY, AKT1, AMT, BCAT1, CBS, CPT1A, CPT2, DECR1, DLD, ECH1, ECI1, ECI2, ETFA, ETFB, GCDH, GCSH, GLDC, HACL1, HADHA, HADHB, HGD, HPD, HSD17B10, IVD, KMO, LDHD, LPIN2, MCAT, MCCC1, MCCC2, MTOR, MTRR, NAGK, PCCA, PCCB, PHYH, SCP2, SLC3A2, SOAT1]
1901605	alpha-amino acid metabolic process	GO_BiologicalProcess-GOA_23.02.2017_10h01	0.00047	0.0019	2.4e-08	7.3e-08	[4, 5, 7, 8]	Group182	13.4146	33	[AASS, ACAD8, AGXT2, AHCY, AMT, ASNS, ATP7A, BCAT1, CBS, DLD, ERO1B, GCDH, GCSH, GFPT1, GGT1, GLDC, HGD, HPD, IVD, KMO, KYAT3, LDHD, MCCC1, MCCC2, MSRA, MTRR, OAT, PARK7, PEMT, PHGDH, PRDX4, SLC3A2, SOAT1]
46487	glyoxylate metabolic process	GO_BiologicalProcess-GOA_23.02.2017_10h01	0.0059	0.018	2.4e-08	7.3e-08	[4, 7, 8]	Group182	22.5806	7	[AGXT2, AMT, DLD, GCSH, GLDC, LDHD, LIAS]
9069	serine family amino acid metabolic process	GO_BiologicalProcess-GOA_23.02.2017_10h01	0.0091	0.027	2.4e-08	7.3e-08	[5, 6, 8, 9]	Group182	18	9	[AGXT2, AHCY, AMT, CBS, GCSH, GGT1, GLDC, MTRR, PHGDH]
9083	branched-chain amino acid catabolic process	GO_BiologicalProcess-GOA_23.02.2017_10h01	1.7e-05	0.0001	2.4e-08	7.3e-08	[5, 6, 7, 8, 9]	Group182	39.1304	9	[ACAD8, BCAT1, DLD, HSD17B10, IVD, LDHD, MCCC1, MCCC2, SOAT1]
1901606	alpha-amino acid catabolic process	GO_BiologicalProcess-GOA_23.02.2017_10h01	0.00031	0.0014	2.4e-08	7.3e-08	[5, 6, 7, 8, 9]	Group182	16.9492	20	[AASS, ACAD8, AGXT2, AHCY, AMT, CBS, DLD, GCDH, GCSH, GLDC, HGD, HPD, IVD, KMO, LDHD, MCCC1, MCCC2, MTRR, SLC3A2, SOAT1]
2001168	positive regulation of histone H2B ubiquitination	GO_BiologicalProcess-GOA_23.02.2017_10h01	0.0014	0.0053	1e-12	5.9e-12	[7, 8, 9, 10, 11, 12, 13]	Group183	75	3	[CDK9, CTR9, RNF20]
31123	RNA 3'-end processing	GO_BiologicalProcess-GOA_23.02.2017_10h01	3.2e-07	3.1e-06	1e-12	5.9e-12	[6, 7, 8]	Group183	21.8487	26	[ALYREF, CCNT1, CDC73, CDK9, CLP1, CPSF1, CPSF2, CPSF3, CPSF6, CSTF2, CTR9, DKC1, LEO1, MAGOHB, PABPN1, PTCD1, RBM8A, RNF20, SRSF7, SUPT5H, SUPV3L1, SYMPK, THOC1, THOC2, THOC3, U2AF2]
1903312	negative regulation of mRNA metabolic process	GO_BiologicalProcess-GOA_23.02.2017_10h01	3.8e-06	2.8e-05	1e-12	5.9e-12	[5, 6, 7, 8, 9]	Group183	31.7073	13	[CCNT1, CDK9, CTR9, FMR1, HNRNPK, HNRNPL, PTBP1, RBM42, RNF20, SAP18, SRSF7, SUPT5H, U2AF2]
6378	mRNA polyadenylation	GO_BiologicalProcess-GOA_23.02.2017_10h01	8.1e-07	7.5e-06	1e-12	5.9e-12	[6, 7, 8, 9, 10]	Group183	33.3333	14	[CCNT1, CDC73, CDK9, CLP1, CPSF1, CPSF2, CPSF3, CPSF6, CSTF2, CTR9, LEO1, RNF20, SUPT5H, SYMPK]
16574	histone ubiquitination	GO_BiologicalProcess-GOA_23.02.2017_10h01	2.7e-06	2.1e-05	1e-12	5.9e-12	[6, 7, 8, 9, 10]	Group183	32.5	13	[CDC73, CDK9, CTR9, DDB1, HUWE1, LEO1, RNF20, SKP1, SUZ12, UBE2A, UBE2N, UBR2, UBR5]
31124	mRNA 3'-end processing	GO_BiologicalProcess-GOA_23.02.2017_10h01	1.1e-07	1.2e-06	1e-12	5.9e-12	[7, 8, 9]	Group183	25	23	[ALYREF, CCNT1, CDC73, CDK9, CLP1, CPSF1, CPSF2, CPSF3, CPSF6, CSTF2, CTR9, LEO1, MAGOHB, PABPN1, RBM8A, RNF20, SRSF7, SUPT5H, SYMPK, THOC1, THOC2, THOC3, U2AF2]
31440	regulation of mRNA 3'-end processing	GO_BiologicalProcess-GOA_23.02.2017_10h01	0.00049	0.002	1e-12	5.9e-12	[6, 7, 8, 9, 10]	Group183	33.3333	7	[CCNT1, CDC73, CDK9, CTR9, LEO1, RNF20, SUPT5H]
33182	regulation of histone ubiquitination	GO_BiologicalProcess-GOA_23.02.2017_10h01	0.00019	0.00093	1e-12	5.9e-12	[6, 7, 8, 9, 10, 11]	Group183	55.5556	5	[CDK9, CTR9, RNF20, UBE2N, UBR5]
10390	histone monoubiquitination	GO_BiologicalProcess-GOA_23.02.2017_10h01	0.0062	0.019	1e-12	5.9e-12	[7, 8, 9, 10, 11]	Group183	25	6	[CDC73, CTR9, DDB1, LEO1, RNF20, SKP1]
32786	positive regulation of DNA-templated transcription, elongation	GO_BiologicalProcess-GOA_23.02.2017_10h01	2.4e-08	3.1e-07	1e-12	5.9e-12	[6, 7, 8, 9, 10, 11, 12]	Group183	50	12	[ALYREF, CDC73, CTR9, ELOC, ERCC6, LEO1, RTF1, SUPT4H1, SUPT5H, SUPT6H, THOC1, WDR61]
33522	histone H2A ubiquitination	GO_BiologicalProcess-GOA_23.02.2017_10h01	0.0099	0.029	1e-12	5.9e-12	[7, 8, 9, 10, 11]	Group183	26.3158	5	[DDB1, SKP1, UBE2A, UBR2, UBR5]
33523	histone H2B ubiquitination	GO_BiologicalProcess-GOA_23.02.2017_10h01	0.00064	0.0026	1e-12	5.9e-12	[7, 8, 9, 10, 11]	Group183	45.4545	5	[CDC73, CDK9, CTR9, LEO1, RNF20]
34243	regulation of transcription elongation from RNA polymerase II promoter	GO_BiologicalProcess-GOA_23.02.2017_10h01	0.00036	0.0015	1e-12	5.9e-12	[7, 8, 9, 10, 11, 12]	Group183	30.7692	8	[CDC73, CTR9, ELOC, LEO1, RTF1, SUPT4H1, SUPT6H, WDR61]
1900364	negative regulation of mRNA polyadenylation	GO_BiologicalProcess-GOA_23.02.2017_10h01	3.7e-05	0.00021	1e-12	5.9e-12	[7, 8, 9, 10, 11, 12]	Group183	71.4286	5	[CCNT1, CDK9, CTR9, RNF20, SUPT5H]
51640	organelle localization	GO_BiologicalProcess-GOA_23.02.2017_10h01	1.9e-08	2.5e-07	8.5e-13	4.9e-12	[3]	Group184	14.1243	75	[ABCE1, ACTR3, AP2M1, AP3B2, AP3D1, ARF1, ARL8B, ATM, BBS5, BICD1, BIN1, CDC23, CDC42, CEP83, CHMP5, CHMP7, CLSTN1, CROCC, DCTN1, DCTN2, DCTN4, DLG1, DNM1L, DOC2A, DYNC1H1, ESPL1, EXOC4, FGR, FMR1, GAK, GBF1, GOSR1, ITSN1, KIF14, KIF5B, KPNB1, LAT2, LEMD3, LMAN1, LTV1, MEF2A, MFN2, MYO7A, NMD3, NSF, NUBP2, NUP88, NUP98, OPA1, PCLO, PPP6R3, PTGES2, RAB1A, RAB5A, RAB6A, RAC2, RAN, RAP1A, RIOK2, SAR…
51656	establishment of organelle localization	GO_BiologicalProcess-GOA_23.02.2017_10h01	8.5e-09	1.2e-07	8.5e-13	4.9e-12	[3, 4]	Group184	14.978	68	[ABCE1, ACTR3, AP2M1, AP3B2, AP3D1, ARF1, ATM, BBS5, BICD1, CDC23, CDC42, CEP83, CHMP5, CHMP7, CLSTN1, CROCC, DCTN1, DCTN2, DCTN4, DLG1, DNM1L, DOC2A, DYNC1H1, ESPL1, EXOC4, FGR, FMR1, GAK, GBF1, GOSR1, ITSN1, KIF14, KIF5B, KPNB1, LAT2, LEMD3, LMAN1, LTV1, MYO7A, NMD3, NSF, NUP88, OPA1, PCLO, PPP6R3, PTGES2, RAB1A, RAB5A, RAB6A, RAC2, RAN, RAP1A, RIOK2, SAR1B, SCFD1, SCRIB, SEC13, STK25, STX5, SU…
7030	Golgi organization	GO_BiologicalProcess-GOA_23.02.2017_10h01	6.8e-05	0.00036	8.5e-13	4.9e-12	[4]	Group184	18.8679	20	[BCAS3, CDC42, CDK1, COG1, COG3, DYM, GAK, GBF1, GCC2, LMAN1, NPLOC4, PTGES2, RAB1A, STK25, STX5, SURF4, TMED2, USO1, VMP1, VRK1]
16050	vesicle organization	GO_BiologicalProcess-GOA_23.02.2017_10h01	0.0007	0.0028	8.5e-13	4.9e-12	[4]	Group184	11.8557	46	[ABCA1, AP1G1, AP2M1, AP3D1, ARF1, C2CD5, CALR, CAV1, CHMP5, CHMP7, CLCN3, DOC2A, EVI5, EXOC8, GBF1, GOSR1, HGS, IST1, KIF5B, LMAN1, MYO7A, NSF, PICALM, PPP6R3, PTGES2, RAB1A, RAB7A, SAMD9, SAR1B, SCFD1, SEC13, SNX2, SNX32, STAM, STX12, STX5, TBPL1, TFG, TMED2, TMF1, TYRP1, USO1, VAMP2, VPS16, VPS18, VPS4A]
16197	endosomal transport	GO_BiologicalProcess-GOA_23.02.2017_10h01	0.00074	0.003	8.5e-13	4.9e-12	[4]	Group184	12.8205	35	[ABCA1, AP1G1, AP3D1, ARF1, CHMP5, CHMP7, CORO7, DCTN1, DNM1L, DOPEY1, DPY30, EVI5, GBF1, GCC2, GOSR1, HGS, MTMR2, PICALM, PTGES2, RAB10, RAB14, RAB5A, RAB6A, RAB7A, SCRIB, SCYL2, SNX18, SNX2, STAM, STX5, TRAK1, VPS16, VPS18, VPS35, VPS4A]
6900	membrane budding	GO_BiologicalProcess-GOA_23.02.2017_10h01	0.00019	0.00092	8.5e-13	4.9e-12	[4, 5]	Group184	17.5439	20	[AP2M1, AP3D1, ARF1, CHMP5, CHMP7, GBF1, LMAN1, NSF, PPP6R3, PTGES2, RAB1A, RAB7A, SAR1B, SCFD1, SEC13, STX5, TFG, TMED2, USO1, VPS4A]
51650	establishment of vesicle localization	GO_BiologicalProcess-GOA_23.02.2017_10h01	0.0004	0.0017	8.5e-13	4.9e-12	[4, 5]	Group184	13.3858	34	[AP2M1, AP3B2, AP3D1, ARF1, BBS5, DCTN1, DCTN2, DNM1L, DOC2A, EXOC4, FMR1, GAK, GBF1, GOSR1, ITSN1, KIF5B, LMAN1, MYO7A, NSF, PCLO, PPP6R3, PTGES2, RAB1A, RAB5A, RAP1A, SAR1B, SCFD1, SCRIB, SEC13, STX5, TFG, TMED2, USO1, VAMP2]
6903	vesicle targeting	GO_BiologicalProcess-GOA_23.02.2017_10h01	0.0002	0.00095	8.5e-13	4.9e-12	[3, 5, 6]	Group184	19.7531	16	[EXOC4, GBF1, GOSR1, LMAN1, NSF, PPP6R3, PTGES2, RAB1A, SAR1B, SCFD1, SCRIB, SEC13, STX5, TFG, TMED2, USO1]
6888	ER to Golgi vesicle-mediated transport	GO_BiologicalProcess-GOA_23.02.2017_10h01	1.3e-10	3.2e-09	8.5e-13	4.9e-12	[4, 5, 6]	Group184	22.2222	40	[ANK1, ANK2, ARCN1, ARF1, BCAP31, COG1, COG3, COG5, COG8, COPA, COPB1, COPB2, COPE, COPG2, COPZ1, DCTN1, DCTN2, DCTN4, DYNC1H1, GBF1, GOPC, GOSR1, HYOU1, KDELR1, LMAN1, NRBP1, NSF, PPP6R3, PTGES2, RAB1A, SAR1B, SCFD1, SEC13, STX5, TFG, TMED2, TMED3, USO1, VCP, YIPF5]
48193	Golgi vesicle transport	GO_BiologicalProcess-GOA_23.02.2017_10h01	1.1e-11	3.5e-10	8.5e-13	4.9e-12	[5]	Group184	17.9775	64	[ACSL3, ANK1, ANK2, AP1G1, AP3B2, ARCN1, ARF1, ATP9B, BCAP31, COG1, COG3, COG5, COG8, COPA, COPB1, COPB2, COPE, COPG2, COPZ1, CORO7, CSK, CUX1, DCTN1, DCTN2, DCTN4, DOPEY1, DYNC1H1, EXOC1, EXOC2, EXOC4, EXOC5, GAK, GBF1, GCC2, GOPC, GOSR1, HYOU1, KDELR1, KIF2A, KIF4A, KLC1, LMAN1, NRBP1, NSF, PPP6R3, PTGES2, RAB10, RAB14, RAB1A, RAB6A, RER1, SAR1B, SCFD1, SEC13, SNX2, STX5, SURF4, TFG, TMED2, TME…
6901	vesicle coating	GO_BiologicalProcess-GOA_23.02.2017_10h01	0.00069	0.0028	8.5e-13	4.9e-12	[5, 6]	Group184	20	13	[GBF1, LMAN1, NSF, PPP6R3, PTGES2, RAB1A, SAR1B, SCFD1, SEC13, STX5, TFG, TMED2, USO1]
48199	vesicle targeting, to, from or within Golgi	GO_BiologicalProcess-GOA_23.02.2017_10h01	0.00032	0.0014	8.5e-13	4.9e-12	[4, 6, 7]	Group184	20.5882	14	[GBF1, GOSR1, LMAN1, NSF, PPP6R3, PTGES2, RAB1A, SAR1B, SCFD1, SEC13, STX5, TFG, TMED2, USO1]
6890	retrograde vesicle-mediated transport, Golgi to ER	GO_BiologicalProcess-GOA_23.02.2017_10h01	7.4e-08	8.3e-07	8.5e-13	4.9e-12	[6]	Group184	25.5556	23	[ARCN1, ATP9B, COG3, COPA, COPB1, COPB2, COPE, COPG2, COPZ1, GBF1, KDELR1, KIF2A, KIF4A, KLC1, NSF, PTGES2, RAB1A, RAB6A, RER1, SCFD1, SURF4, TMED2, TMED3]
48208	COPII vesicle coating	GO_BiologicalProcess-GOA_23.02.2017_10h01	0.0046	0.015	8.5e-13	4.9e-12	[5, 6, 7, 8, 9]	Group184	17.7419	11	[LMAN1, NSF, PPP6R3, RAB1A, SAR1B, SCFD1, SEC13, STX5, TFG, TMED2, USO1]
44281	small molecule metabolic process	GO_BiologicalProcess-GOA_23.02.2017_10h01	4e-10	8.2e-09	4.5e-10	1.8e-09	[3]	Group185	10.6115	236	[AASS, ABCA1, ABCD2, ABCD3, ACACA, ACAD8, ACADM, ACADS, ACLY, ACOX2, ACOX3, ACSF2, ACSF3, ACSL1, ACSL3, ACSL5, ADH5, ADNP, AGPS, AGXT2, AHCY, AIMP1, AK2, AKR1C1, AKR1C3, AKT1, ALDH2, ALDOA, ALDOC, AMD1, AMPD2, AMT, APLP1, APOD, ARNT, ASNS, ATP5L, ATP5O, ATP6V0A1, ATP6V1B1, ATP7A, BCAT1, BPNT1, BUD31, CALCR, CAP2, CAV1, CBR1, CBS, CCNI, CDK1, CHKA, CLK2, CNBP, CNDP2, COQ3, COQ7, COQ8B, COQ9, COX1,…
44711	single-organism biosynthetic process	GO_BiologicalProcess-GOA_23.02.2017_10h01	4.8e-06	3.4e-05	4.5e-10	1.8e-09	[3]	Group185	10.1695	162	[ABCA1, ABCD3, ABHD3, ACACA, ACADM, ACBD3, ACLY, ACOX2, ACSF3, ACSL1, ACSL3, ADNP, AGK, AGL, AGPS, AGXT2, AHCY, AK2, AKR1C3, AKT1, ALDOA, ALDOC, ALG13, AMD1, AMPD2, APLP1, ARF1, ASNS, ATM, ATP5L, ATP5O, ATP6V0A1, BCAT1, BUD31, CALCR, CAP2, CBR1, CBS, CCNI, CDS2, CEPT1, CHEK2, CHKA, CLK2, CLSTN1, CNBP, COQ3, COQ7, COQ8B, COQ9, COX15, CRY1, CSNK2B, DDHD1, DEGS1, DHX8, DLD, DPYD, ERH, FADS2, FBP1, G…
6082	organic acid metabolic process	GO_BiologicalProcess-GOA_23.02.2017_10h01	4.2e-08	5.1e-07	4.5e-10	1.8e-09	[3, 4]	Group185	11.4991	135	[AASS, ABCD2, ABCD3, ACACA, ACAD8, ACADM, ACADS, ACLY, ACOX2, ACOX3, ACSF2, ACSF3, ACSL1, ACSL3, ACSL5, AGXT2, AHCY, AIMP1, AKR1C1, AKR1C3, AKT1, ALDOA, ALDOC, AMT, ARNT, ASNS, ATP7A, BCAT1, BPNT1, CAV1, CBR1, CBS, CNDP2, CPT1A, CPT2, CYB5A, DDC, DECR1, DEGS1, DLD, DPYD, DPYS, ECH1, ECI1, ECI2, ERO1B, ETFA, ETFB, FAAH2, FADS2, FBP1, GBA2, GCDH, GCSH, GFPT1, GGT1, GLDC, HACL1, HADHA, HADHB, HEXB, …
44723	single-organism carbohydrate metabolic process	GO_BiologicalProcess-GOA_23.02.2017_10h01	0.008	0.024	4.5e-10	1.8e-09	[3, 4]	Group185	10.2161	52	[ACADM, AGL, AIMP1, AKT1, ALDOA, ALDOC, APOD, ARNT, CLK2, COQ3, CPT1A, CRY1, CYB5A, DHDH, DHX8, FBP1, G6PD, GAA, GPD2, GSK3B, GYS1, HEXB, HK2, IL6, IMPA2, IMPAD1, ISYNA1, KIF2A, MGAT2, MOGS, MTCH2, MTMR2, MTOR, NR1D1, PASK, PDK2, PGD, PGK1, PGM1, PGM2, PGP, PHGDH, PPIP5K1, PPP1CB, SLC25A10, ST8SIA2, STK39, STK4, TKT, TREH, WDR5, WDTC1]
8610	lipid biosynthetic process	GO_BiologicalProcess-GOA_23.02.2017_10h01	0.015	0.043	4.5e-10	1.8e-09	[4]	Group185	9.43134	68	[ABCD3, ABHD3, ACACA, ACBD3, ACLY, ACOX2, ACSF3, ACSL1, ACSL3, AGK, AGPS, AKR1C3, AKT1, ARF1, ATM, CBR1, CDS2, CEPT1, CHEK2, CHKA, CLSTN1, CNBP, CSNK2B, DDHD1, DEGS1, FADS2, G6PD, GGT1, HDHD5, HEXB, HPGDS, HSD17B8, ISYNA1, LIAS, LPIN2, MCAT, MED1, MIF, MTMR2, MTMR3, MTOR, NR1D1, OSBP, PCCB, PEMT, PI4KA, PI4KB, PIGK, PIGS, PIGU, PISD, PLD1, PRPF19, PTGES2, QKI, RAB14, RAB5A, SACM1L, SCP2, SELENOI,…
44283	small molecule biosynthetic process	GO_BiologicalProcess-GOA_23.02.2017_10h01	2.8e-05	0.00016	4.5e-10	1.8e-09	[4]	Group185	11.9048	70	[ABCD3, ACACA, ACADM, ACLY, ACOX2, ACSF3, ACSL3, AGXT2, AHCY, AKR1C3, ALDOA, ALDOC, ASNS, BCAT1, CBR1, CBS, CLK2, CNBP, COQ3, COQ7, COQ8B, COQ9, CRY1, DEGS1, DHX8, DPYD, FADS2, FBP1, G6PD, GGT1, GPD2, HPGDS, HSD17B8, IL6, IMPA2, IMPAD1, ISYNA1, KMO, LIAS, MCAT, MIF, MTRR, NR1D1, OAT, OSBP, PARK7, PCCB, PDK2, PDXK, PGD, PGK1, PGM1, PGP, PHGDH, PNPO, PPIP5K1, PRPS1, PTGES2, QKI, SCP2, SLC25A10, SOA…
16051	carbohydrate biosynthetic process	GO_BiologicalProcess-GOA_23.02.2017_10h01	3e-05	0.00018	4.5e-10	1.8e-09	[4, 5]	Group185	15.2466	34	[ACADM, AGL, AKT1, ALDOA, ALDOC, CLK2, CRY1, DHX8, FBP1, G6PD, GPD2, GSK3B, GYS1, IL6, IMPA2, IMPAD1, ISYNA1, MGAT2, MTOR, NR1D1, PASK, PDK2, PGD, PGK1, PGM1, PGM2, PGP, PHGDH, PPP1CB, SLC25A10, STK39, STK4, TKT, WDR5]
19752	carboxylic acid metabolic process	GO_BiologicalProcess-GOA_23.02.2017_10h01	4.8e-10	9.4e-09	4.5e-10	1.8e-09	[5, 6]	Group185	12.488	130	[AASS, ABCD2, ABCD3, ACACA, ACAD8, ACADM, ACADS, ACLY, ACOX2, ACOX3, ACSF2, ACSF3, ACSL1, ACSL3, ACSL5, AGXT2, AHCY, AIMP1, AKR1C1, AKR1C3, AKT1, ALDOA, ALDOC, AMT, ARNT, ASNS, ATP7A, BCAT1, CAV1, CBR1, CBS, CNDP2, CPT1A, CPT2, CYB5A, DDC, DECR1, DEGS1, DLD, DPYD, DPYS, ECH1, ECI1, ECI2, ERO1B, ETFA, ETFB, FAAH2, FADS2, FBP1, GBA2, GCDH, GCSH, GFPT1, GGT1, GLDC, HACL1, HADHA, HADHB, HGD, HGS, HK2…
46364	monosaccharide biosynthetic process	GO_BiologicalProcess-GOA_23.02.2017_10h01	0.0001	0.00052	4.5e-10	1.8e-09	[5, 6]	Group185	18.3486	20	[ACADM, ALDOA, ALDOC, CLK2, CRY1, FBP1, G6PD, GPD2, IL6, NR1D1, PDK2, PGD, PGK1, PGM1, PGP, PHGDH, SLC25A10, STK4, TKT, WDR5]
6631	fatty acid metabolic process	GO_BiologicalProcess-GOA_23.02.2017_10h01	4.5e-07	4.3e-06	4.5e-10	1.8e-09	[4, 5, 7, 8]	Group185	14.3564	58	[ABCD2, ABCD3, ACACA, ACADM, ACADS, ACLY, ACOX2, ACOX3, ACSF2, ACSF3, ACSL1, ACSL3, ACSL5, AKR1C3, AKT1, CAV1, CBR1, CPT1A, CPT2, DECR1, DEGS1, DLD, ECH1, ECI1, ECI2, ETFA, ETFB, FAAH2, FADS2, GCDH, GGT1, HACL1, HADHA, HADHB, HPGDS, HSD17B8, LDHD, LIAS, LPIN2, MCAT, MIF, MORC2, MTOR, PAM, PCCA, PCCB, PDK2, PHYH, PTGES2, PTGR1, QKI, SCP2, SOAT1, SYK, TECR, TYRP1, VDAC2, WDTC1]
46394	carboxylic acid biosynthetic process	GO_BiologicalProcess-GOA_23.02.2017_10h01	0.0071	0.022	4.5e-10	1.8e-09	[5, 6, 7]	Group185	11.0448	37	[ABCD3, ACACA, ACLY, ACOX2, ACSF3, ACSL3, AGXT2, AHCY, AKR1C3, ASNS, BCAT1, CBR1, CBS, DEGS1, DPYD, FADS2, GGT1, HPGDS, HSD17B8, KMO, LIAS, MCAT, MIF, MTRR, NR1D1, OAT, OSBP, PARK7, PCCB, PHGDH, PTGES2, QKI, SCP2, SYK, TECR, UPB1, WDTC1]
32787	monocarboxylic acid metabolic process	GO_BiologicalProcess-GOA_23.02.2017_10h01	4.1e-08	5e-07	4.5e-10	1.8e-09	[6, 7]	Group185	13.2605	85	[ABCD2, ABCD3, ACACA, ACADM, ACADS, ACLY, ACOX2, ACOX3, ACSF2, ACSF3, ACSL1, ACSL3, ACSL5, AGXT2, AKR1C1, AKR1C3, AKT1, ALDOA, ALDOC, AMT, ARNT, ASNS, CAV1, CBR1, CPT1A, CPT2, DECR1, DEGS1, DLD, ECH1, ECI1, ECI2, ETFA, ETFB, FAAH2, FADS2, FBP1, GBA2, GCDH, GCSH, GGT1, GLDC, HACL1, HADHA, HADHB, HK2, HPGDS, HSD17B8, KIF2A, KMO, LDHD, LIAS, LPIN2, MCAT, MCCC1, MCCC2, MIF, MORC2, MPC1, MPC2, MTCH2, …
6633	fatty acid biosynthetic process	GO_BiologicalProcess-GOA_23.02.2017_10h01	0.0074	0.022	4.5e-10	1.8e-09	[5, 6, 7, 8, 9]	Group185	12.8834	21	[ABCD3, ACACA, ACLY, ACSF3, ACSL3, AKR1C3, CBR1, DEGS1, FADS2, GGT1, HPGDS, HSD17B8, LIAS, MCAT, MIF, PCCB, PTGES2, QKI, SYK, TECR, WDTC1]
72330	monocarboxylic acid biosynthetic process	GO_BiologicalProcess-GOA_23.02.2017_10h01	0.013	0.037	4.5e-10	1.8e-09	[6, 7, 8]	Group185	11.3924	27	[ABCD3, ACACA, ACLY, ACOX2, ACSF3, ACSL3, AKR1C3, ASNS, CBR1, DEGS1, FADS2, GGT1, HPGDS, HSD17B8, LIAS, MCAT, MIF, NR1D1, OSBP, PARK7, PCCB, PTGES2, QKI, SCP2, SYK, TECR, WDTC1]
51983	regulation of chromosome segregation	GO_BiologicalProcess-GOA_23.02.2017_10h01	1.3e-06	1.1e-05	4e-24	8.5e-23	[3, 4]	Group186	23.3333	21	[ANAPC4, ATM, ATRX, BUB1, CDC23, CDC27, CDC42, CTCF, ECT2, ESPL1, FEN1, PLK1, PUM1, PUM2, RAD21, SFPQ, SMC6, TACC3, TEX14, TPR, UBE2C]
51276	chromosome organization	GO_BiologicalProcess-GOA_23.02.2017_10h01	3.5e-19	2.9e-17	4e-24	8.5e-23	[4]	Group186	14.3678	175	[AIFM1, ANAPC4, ASH2L, ATM, ATRX, BAZ1A, BRD2, BRD7, BRDT, BRIP1, BRPF1, BRWD1, BUB1, CARM1, CBX3, CBX7, CCNE2, CCT6A, CDC20, CDC23, CDC27, CDC73, CDK1, CDK9, CHD1, CHD3, CHMP5, CHMP7, CKAP5, CTCF, CTR9, CUL4A, CXXC1, DDB1, DDX1, DHX9, DKC1, DMAP1, DOT1L, DPY30, DSCC1, ELP3, EPC1, ERCC3, ESPL1, FEN1, FMR1, G3BP1, GAR1, GNL3, GRWD1, H2AFX, H2AFZ, HCFC1, HDAC1, HIST2H2AA3, HMGB2, HUWE1, IFRD1, ING3…
33043	regulation of organelle organization	GO_BiologicalProcess-GOA_23.02.2017_10h01	1.1e-11	3.5e-10	4e-24	8.5e-23	[4, 5]	Group186	12.4105	156	[ACTR3, AKT1, ANAPC4, ANK1, ARF1, ARF6, ARIH2, ARPC2, ARPC3, ARPC4, ATG13, ATG3, ATG7, ATM, ATRX, BCAS3, BRD7, BRK1, BUB1, BUD31, C21orf33, C2CD5, CALR, CAPZB, CCT6A, CDC16, CDC20, CDC23, CDC27, CDC37, CDC42, CDK9, CEP97, CHMP5, CLU, CNOT1, CNOT2, CNOT6, CROCC, CTCF, CTR9, DCDC2, DCTN1, DDHD1, DKC1, DLG1, DNM1L, ESPL1, EVI5, FEN1, FHOD3, FIS1, FKBP4, FMR1, FZR1, GNL3, GSK3B, HK2, HUWE1, IFT88, IL…
10639	negative regulation of organelle organization	GO_BiologicalProcess-GOA_23.02.2017_10h01	0.002	0.0074	4e-24	8.5e-23	[4, 5, 6]	Group186	11.5819	41	[AKT1, ATG7, ATM, ATRX, BUB1, CAPZB, CEP97, CLU, DNM1L, ESPL1, FHOD3, FKBP4, IL6, KANK1, KDM4C, LMNA, NAT10, NOC2L, NUBP2, OPA1, PARP1, PHF8, PLK1, RAB7A, RAD21, RAD50, SCFD1, SET, SIN3A, SLIT2, SMAD4, SUPT6H, TAF7, TEX14, TMOD1, TPR, TSPO, UBR5, VAT1, XRCC1, XRCC5]
16569	covalent chromatin modification	GO_BiologicalProcess-GOA_23.02.2017_10h01	1.6e-08	2.1e-07	4e-24	8.5e-23	[4, 5, 6]	Group186	13.8408	80	[ASH2L, ATM, ATRX, BRD2, BRD7, BRDT, BRPF1, CARM1, CBX3, CBX7, CDC73, CDK1, CDK9, CHD1, CHD3, CTCF, CTR9, CXXC1, DDB1, DMAP1, DOT1L, DPY30, ELP3, EPC1, FMR1, HCFC1, HDAC1, HUWE1, ING3, ING4, IWS1, JMJD6, KAT5, KAT7, KDM4C, KMT2A, LEO1, MBD2, MTA3, NIPBL, NOC2L, NUP98, PADI2, PBRM1, PCGF2, PHB, PHF8, PKN1, PPM1F, PPP5C, PRMT1, RBBP4, RCOR1, RIOX1, RNF20, RSF1, RTF1, SAP18, SET, SF3B3, SFPQ, SIN3A,…
33044	regulation of chromosome organization	GO_BiologicalProcess-GOA_23.02.2017_10h01	6.3e-08	7.2e-07	4e-24	8.5e-23	[5, 6]	Group186	16.0883	51	[ANAPC4, ATM, ATRX, BRD7, BUB1, CCT6A, CDC23, CDC27, CDK9, CTCF, CTR9, DKC1, ESPL1, FEN1, FMR1, GNL3, ING3, IWS1, KAT7, KDM4C, KMT2A, NAT10, NIPBL, NOC2L, PADI2, PARP1, PHF8, PLK1, PNKP, RAD21, RAD50, RNF20, RTF1, SET, SFPQ, SIN3A, SMAD4, SUPT6H, TACC3, TADA3, TAF7, TEX14, TLK1, TPR, UBE2C, UBE2N, UBR5, WBP2, WDR61, XRCC1, XRCC5]
33045	regulation of sister chromatid segregation	GO_BiologicalProcess-GOA_23.02.2017_10h01	3.8e-05	0.00022	4e-24	8.5e-23	[4, 5, 6, 7]	Group186	22.5352	16	[ANAPC4, ATM, ATRX, BUB1, CDC23, CDC27, CTCF, ESPL1, FEN1, PLK1, RAD21, SFPQ, TACC3, TEX14, TPR, UBE2C]
1902275	regulation of chromatin organization	GO_BiologicalProcess-GOA_23.02.2017_10h01	6.2e-06	4.3e-05	4e-24	8.5e-23	[4, 6, 7]	Group186	17.4419	30	[ATM, ATRX, BRD7, CDK9, CTCF, CTR9, FMR1, ING3, IWS1, KAT7, KDM4C, KMT2A, NIPBL, NOC2L, PADI2, PHF8, RNF20, RTF1, SET, SIN3A, SMAD4, SUPT6H, TADA3, TAF7, TLK1, TPR, UBE2N, UBR5, WBP2, WDR61]
16570	histone modification	GO_BiologicalProcess-GOA_23.02.2017_10h01	4.1e-09	6.7e-08	4e-24	8.5e-23	[5, 6, 7]	Group186	15.0538	70	[ASH2L, ATM, ATRX, BRD7, BRPF1, CARM1, CDC73, CDK1, CDK9, CHD3, CTCF, CTR9, CXXC1, DDB1, DMAP1, DOT1L, DPY30, ELP3, EPC1, FMR1, HCFC1, HDAC1, HUWE1, ING3, ING4, IWS1, JMJD6, KAT5, KAT7, KDM4C, KMT2A, LEO1, MTA3, NIPBL, NOC2L, NUP98, PADI2, PCGF2, PHB, PHF8, PKN1, PPM1F, PPP5C, PRMT1, RBBP4, RCOR1, RIOX1, RNF20, RTF1, SAP18, SET, SF3B3, SFPQ, SIN3A, SKP1, SMAD4, SUPT6H, SUZ12, TADA3, TAF12, TAF5, …
1905269	positive regulation of chromatin organization	GO_BiologicalProcess-GOA_23.02.2017_10h01	0.00092	0.0036	4e-24	8.5e-23	[4, 5, 6, 7, 8]	Group186	16.8317	17	[ATM, BRD7, CDK9, CTR9, FMR1, ING3, KAT7, KMT2A, NIPBL, RNF20, RTF1, SIN3A, SMAD4, TPR, UBE2N, WBP2, WDR61]
2001251	negative regulation of chromosome organization	GO_BiologicalProcess-GOA_23.02.2017_10h01	0.00014	0.00069	4e-24	8.5e-23	[5, 6, 7]	Group186	17.5	21	[ATM, ATRX, BUB1, ESPL1, KDM4C, NAT10, NOC2L, PARP1, PHF8, PLK1, RAD21, RAD50, SET, SIN3A, SUPT6H, TAF7, TEX14, TPR, UBR5, XRCC1, XRCC5]
2001252	positive regulation of chromosome organization	GO_BiologicalProcess-GOA_23.02.2017_10h01	0.0001	0.00054	4e-24	8.5e-23	[5, 6, 7]	Group186	15.7895	27	[ATM, ATRX, BRD7, CCT6A, CDK9, CTR9, DKC1, ESPL1, FEN1, FMR1, GNL3, ING3, KAT7, KMT2A, NIPBL, PNKP, RAD21, RAD50, RNF20, RTF1, SFPQ, SIN3A, SMAD4, TPR, UBE2N, WBP2, WDR61]
31056	regulation of histone modification	GO_BiologicalProcess-GOA_23.02.2017_10h01	1.5e-05	9.5e-05	4e-24	8.5e-23	[5, 6, 7, 8]	Group186	17.931	26	[ATM, ATRX, BRD7, CDK9, CTCF, CTR9, FMR1, ING3, IWS1, KAT7, KDM4C, KMT2A, NIPBL, NOC2L, RNF20, RTF1, SET, SIN3A, SMAD4, SUPT6H, TADA3, TAF7, UBE2N, UBR5, WBP2, WDR61]
31058	positive regulation of histone modification	GO_BiologicalProcess-GOA_23.02.2017_10h01	0.0031	0.01	4e-24	8.5e-23	[5, 6, 7, 8, 9]	Group186	15.9574	15	[ATM, BRD7, CDK9, CTR9, FMR1, ING3, KAT7, KMT2A, NIPBL, RNF20, RTF1, SMAD4, UBE2N, WBP2, WDR61]
43414	macromolecule methylation	GO_BiologicalProcess-GOA_23.02.2017_10h01	2e-06	1.6e-05	5e-21	7.3e-20	[3, 4, 5]	Group187	15.1515	45	[ASH2L, ASZ1, ATRX, CARM1, CMTR1, CTCF, CTR9, CXXC1, DDX4, DMAP1, DOT1L, DPY30, EEF1A1, EEF2, ETFB, FKBP6, FTSJ1, GNAS, GSK3B, HSD17B10, ICMT, IWS1, KDM4C, KIN, KMT2A, MAEL, MBD2, MTRR, NOP2, NSUN2, NUP98, PARP1, PRMT1, RAB6A, RNF20, RTF1, SMAD4, SNRPD3, SUPT6H, SUZ12, TDRD9, TRMT5, VCP, WDR5, WDR61]
10638	positive regulation of organelle organization	GO_BiologicalProcess-GOA_23.02.2017_10h01	1.2e-10	3e-09	5e-21	7.3e-20	[4, 5, 6]	Group187	14.2857	95	[ACTR3, ANK1, ARF1, ARF6, ARIH2, ARPC2, ARPC3, ARPC4, ATG13, ATM, ATRX, BCAS3, BRD7, BRK1, BUD31, C21orf33, C2CD5, CCT6A, CDC37, CDC42, CDK9, CNOT1, CNOT2, CNOT6, CROCC, CTR9, DCTN1, DDHD1, DKC1, DLG1, DNM1L, ESPL1, FEN1, FIS1, FMR1, GNL3, GSK3B, HK2, HUWE1, ING3, KAT7, KIF2A, KIF5B, KMT2A, LMAN1, MFN2, MNS1, MTOR, NCK2, NCKAP1L, NIPBL, NKAP, NMT1, OPA1, PAN3, PARK7, PEMT, PFDN2, PHB2, PIN1, PKN1…
33044	regulation of chromosome organization	GO_BiologicalProcess-GOA_23.02.2017_10h01	6.3e-08	7.2e-07	5e-21	7.3e-20	[5, 6]	Group187	16.0883	51	[ANAPC4, ATM, ATRX, BRD7, BUB1, CCT6A, CDC23, CDC27, CDK9, CTCF, CTR9, DKC1, ESPL1, FEN1, FMR1, GNL3, ING3, IWS1, KAT7, KDM4C, KMT2A, NAT10, NIPBL, NOC2L, PADI2, PARP1, PHF8, PLK1, PNKP, RAD21, RAD50, RNF20, RTF1, SET, SFPQ, SIN3A, SMAD4, SUPT6H, TACC3, TADA3, TAF7, TEX14, TLK1, TPR, UBE2C, UBE2N, UBR5, WBP2, WDR61, XRCC1, XRCC5]
1902275	regulation of chromatin organization	GO_BiologicalProcess-GOA_23.02.2017_10h01	6.2e-06	4.3e-05	5e-21	7.3e-20	[4, 6, 7]	Group187	17.4419	30	[ATM, ATRX, BRD7, CDK9, CTCF, CTR9, FMR1, ING3, IWS1, KAT7, KDM4C, KMT2A, NIPBL, NOC2L, PADI2, PHF8, RNF20, RTF1, SET, SIN3A, SMAD4, SUPT6H, TADA3, TAF7, TLK1, TPR, UBE2N, UBR5, WBP2, WDR61]
6479	protein methylation	GO_BiologicalProcess-GOA_23.02.2017_10h01	0.00024	0.0011	5e-21	7.3e-20	[4, 5, 6, 7, 8]	Group187	14.8148	28	[ASH2L, ATRX, CARM1, CTCF, CTR9, CXXC1, DOT1L, DPY30, EEF1A1, EEF2, ETFB, ICMT, IWS1, KDM4C, KIN, KMT2A, NUP98, PRMT1, RAB6A, RNF20, RTF1, SMAD4, SNRPD3, SUPT6H, SUZ12, VCP, WDR5, WDR61]
16570	histone modification	GO_BiologicalProcess-GOA_23.02.2017_10h01	4.1e-09	6.7e-08	5e-21	7.3e-20	[5, 6, 7]	Group187	15.0538	70	[ASH2L, ATM, ATRX, BRD7, BRPF1, CARM1, CDC73, CDK1, CDK9, CHD3, CTCF, CTR9, CXXC1, DDB1, DMAP1, DOT1L, DPY30, ELP3, EPC1, FMR1, HCFC1, HDAC1, HUWE1, ING3, ING4, IWS1, JMJD6, KAT5, KAT7, KDM4C, KMT2A, LEO1, MTA3, NIPBL, NOC2L, NUP98, PADI2, PCGF2, PHB, PHF8, PKN1, PPM1F, PPP5C, PRMT1, RBBP4, RCOR1, RIOX1, RNF20, RTF1, SAP18, SET, SF3B3, SFPQ, SIN3A, SKP1, SMAD4, SUPT6H, SUZ12, TADA3, TAF12, TAF5, …
1905269	positive regulation of chromatin organization	GO_BiologicalProcess-GOA_23.02.2017_10h01	0.00092	0.0036	5e-21	7.3e-20	[4, 5, 6, 7, 8]	Group187	16.8317	17	[ATM, BRD7, CDK9, CTR9, FMR1, ING3, KAT7, KMT2A, NIPBL, RNF20, RTF1, SIN3A, SMAD4, TPR, UBE2N, WBP2, WDR61]
2001252	positive regulation of chromosome organization	GO_BiologicalProcess-GOA_23.02.2017_10h01	0.0001	0.00054	5e-21	7.3e-20	[5, 6, 7]	Group187	15.7895	27	[ATM, ATRX, BRD7, CCT6A, CDK9, CTR9, DKC1, ESPL1, FEN1, FMR1, GNL3, ING3, KAT7, KMT2A, NIPBL, PNKP, RAD21, RAD50, RNF20, RTF1, SFPQ, SIN3A, SMAD4, TPR, UBE2N, WBP2, WDR61]
31056	regulation of histone modification	GO_BiologicalProcess-GOA_23.02.2017_10h01	1.5e-05	9.5e-05	5e-21	7.3e-20	[5, 6, 7, 8]	Group187	17.931	26	[ATM, ATRX, BRD7, CDK9, CTCF, CTR9, FMR1, ING3, IWS1, KAT7, KDM4C, KMT2A, NIPBL, NOC2L, RNF20, RTF1, SET, SIN3A, SMAD4, SUPT6H, TADA3, TAF7, UBE2N, UBR5, WBP2, WDR61]
16571	histone methylation	GO_BiologicalProcess-GOA_23.02.2017_10h01	0.0045	0.014	5e-21	7.3e-20	[5, 6, 7, 8, 9]	Group187	13.6986	20	[ASH2L, ATRX, CARM1, CTCF, CTR9, CXXC1, DOT1L, DPY30, IWS1, KDM4C, KMT2A, NUP98, PRMT1, RNF20, RTF1, SMAD4, SUPT6H, SUZ12, WDR5, WDR61]
31058	positive regulation of histone modification	GO_BiologicalProcess-GOA_23.02.2017_10h01	0.0031	0.01	5e-21	7.3e-20	[5, 6, 7, 8, 9]	Group187	15.9574	15	[ATM, BRD7, CDK9, CTR9, FMR1, ING3, KAT7, KMT2A, NIPBL, RNF20, RTF1, SMAD4, UBE2N, WBP2, WDR61]
18205	peptidyl-lysine modification	GO_BiologicalProcess-GOA_23.02.2017_10h01	4.3e-06	3.1e-05	5e-21	7.3e-20	[7, 8]	Group187	13.7405	54	[AAAS, ARNT, ASH2L, ATP7A, ATRX, BRD7, BRPF1, CTCF, CTR9, CXXC1, DMAP1, DOHH, DOT1L, DPY30, ELP3, EPC1, GNL3, HCFC1, ING3, ING4, IWS1, JMJD6, KAT5, KAT7, KDM4C, KMT2A, NOC2L, NUP35, NUP85, NUP88, NUP93, NUP98, PARK7, PCGF2, PCNA, RTF1, SAE1, SENP1, SET, SF3B3, SIN3A, SMAD4, SUPT6H, TADA3, TAF12, TAF5, TAF7, TOP1, TOP2A, TPR, VDAC2, WBP2, WDR5, WDR61]
31060	regulation of histone methylation	GO_BiologicalProcess-GOA_23.02.2017_10h01	0.01	0.03	5e-21	7.3e-20	[6, 7, 8, 9, 10]	Group187	15.942	11	[ATRX, CTCF, CTR9, IWS1, KDM4C, KMT2A, RNF20, RTF1, SMAD4, SUPT6H, WDR61]
51568	histone H3-K4 methylation	GO_BiologicalProcess-GOA_23.02.2017_10h01	0.016	0.045	5e-21	7.3e-20	[7, 8, 9, 10, 11]	Group187	16.3636	9	[ASH2L, CTR9, CXXC1, DPY30, KMT2A, RTF1, SMAD4, WDR5, WDR61]
34243	regulation of transcription elongation from RNA polymerase II promoter	GO_BiologicalProcess-GOA_23.02.2017_10h01	0.00036	0.0015	5e-21	7.3e-20	[7, 8, 9, 10, 11, 12]	Group187	30.7692	8	[CDC73, CTR9, ELOC, LEO1, RTF1, SUPT4H1, SUPT6H, WDR61]
46782	regulation of viral transcription	GO_BiologicalProcess-GOA_23.02.2017_10h01	0.0033	0.011	1.6e-06	4e-06	[5, 6, 7, 8, 9]	Group188	17.6471	12	[CCL4, CCNT1, CDK9, CHD1, HDAC1, POLR2A, POLR2B, POLR2C, POLR2G, RSF1, SUPT4H1, SUPT5H]
50434	positive regulation of viral transcription	GO_BiologicalProcess-GOA_23.02.2017_10h01	0.001	0.0039	1.6e-06	4e-06	[5, 6, 7, 8, 9, 10]	Group188	22.7273	10	[CCNT1, CDK9, CHD1, POLR2A, POLR2B, POLR2C, POLR2G, RSF1, SUPT4H1, SUPT5H]
6352	DNA-templated transcription, initiation	GO_BiologicalProcess-GOA_23.02.2017_10h01	0.0075	0.022	1.6e-06	4e-06	[6, 7, 8, 9, 10]	Group188	11.8143	28	[CAND1, CDK9, ERCC3, ESR2, MED1, MED31, MED4, NR1D1, NR2C2, NR5A2, NRBP1, POLR2A, POLR2B, POLR2C, POLR2G, RBPJ, RORB, RRN3, RSF1, RXRG, SRF, TAF12, TAF5, TAF6, TAF7, TBP, TBPL1, TEAD1]
6354	DNA-templated transcription, elongation	GO_BiologicalProcess-GOA_23.02.2017_10h01	2.5e-09	4.2e-08	1.6e-06	4e-06	[6, 7, 8, 9, 10]	Group188	23.3577	32	[ADRM1, ALYREF, CCNT1, CDC73, CDK9, CTR9, DMAP1, ELOB, ELOC, ELP3, ERCC3, ERCC6, IKBKAP, IWS1, LEO1, POLR2A, POLR2B, POLR2C, POLR2G, RTF1, SSRP1, SUPT4H1, SUPT5H, SUPT6H, TAF12, TAF5, TAF6, TAF7, TBP, TCEA2, THOC1, WDR61]
31060	regulation of histone methylation	GO_BiologicalProcess-GOA_23.02.2017_10h01	0.01	0.03	1.6e-06	4e-06	[6, 7, 8, 9, 10]	Group188	15.942	11	[ATRX, CTCF, CTR9, IWS1, KDM4C, KMT2A, RNF20, RTF1, SMAD4, SUPT6H, WDR61]
31440	regulation of mRNA 3'-end processing	GO_BiologicalProcess-GOA_23.02.2017_10h01	0.00049	0.002	1.6e-06	4e-06	[6, 7, 8, 9, 10]	Group188	33.3333	7	[CCNT1, CDC73, CDK9, CTR9, LEO1, RNF20, SUPT5H]
6370	7-methylguanosine mRNA capping	GO_BiologicalProcess-GOA_23.02.2017_10h01	0.0084	0.025	1.6e-06	4e-06	[7, 8, 9, 10]	Group188	21.2121	7	[CMTR1, ERCC3, POLR2A, POLR2B, POLR2C, POLR2G, SUPT5H]
32784	regulation of DNA-templated transcription, elongation	GO_BiologicalProcess-GOA_23.02.2017_10h01	3.7e-06	2.7e-05	1.6e-06	4e-06	[6, 7, 8, 9, 10, 11]	Group188	29.7872	14	[ALYREF, CDC73, CTR9, ELOC, ERCC6, IWS1, LEO1, RTF1, SUPT4H1, SUPT5H, SUPT6H, TCEA2, THOC1, WDR61]
6367	transcription initiation from RNA polymerase II promoter	GO_BiologicalProcess-GOA_23.02.2017_10h01	0.0019	0.0071	1.6e-06	4e-06	[7, 8, 9, 10, 11]	Group188	13.5135	25	[CAND1, CDK9, ERCC3, ESR2, MED1, MED31, MED4, NR1D1, NR2C2, NR5A2, NRBP1, POLR2A, POLR2B, POLR2C, POLR2G, RBPJ, RORB, RXRG, SRF, TAF12, TAF5, TAF6, TAF7, TBP, TEAD1]
6368	transcription elongation from RNA polymerase II promoter	GO_BiologicalProcess-GOA_23.02.2017_10h01	2e-09	3.4e-08	1.6e-06	4e-06	[7, 8, 9, 10, 11]	Group188	25.9259	28	[ADRM1, CCNT1, CDC73, CDK9, CTR9, DMAP1, ELOB, ELOC, ELP3, ERCC3, IKBKAP, IWS1, LEO1, POLR2A, POLR2B, POLR2C, POLR2G, RTF1, SSRP1, SUPT4H1, SUPT5H, SUPT6H, TAF12, TAF5, TAF6, TAF7, TBP, WDR61]
10390	histone monoubiquitination	GO_BiologicalProcess-GOA_23.02.2017_10h01	0.0062	0.019	1.6e-06	4e-06	[7, 8, 9, 10, 11]	Group188	25	6	[CDC73, CTR9, DDB1, LEO1, RNF20, SKP1]
32786	positive regulation of DNA-templated transcription, elongation	GO_BiologicalProcess-GOA_23.02.2017_10h01	2.4e-08	3.1e-07	1.6e-06	4e-06	[6, 7, 8, 9, 10, 11, 12]	Group188	50	12	[ALYREF, CDC73, CTR9, ELOC, ERCC6, LEO1, RTF1, SUPT4H1, SUPT5H, SUPT6H, THOC1, WDR61]
33523	histone H2B ubiquitination	GO_BiologicalProcess-GOA_23.02.2017_10h01	0.00064	0.0026	1.6e-06	4e-06	[7, 8, 9, 10, 11]	Group188	45.4545	5	[CDC73, CDK9, CTR9, LEO1, RNF20]
34243	regulation of transcription elongation from RNA polymerase II promoter	GO_BiologicalProcess-GOA_23.02.2017_10h01	0.00036	0.0015	1.6e-06	4e-06	[7, 8, 9, 10, 11, 12]	Group188	30.7692	8	[CDC73, CTR9, ELOC, LEO1, RTF1, SUPT4H1, SUPT6H, WDR61]
42795	snRNA transcription from RNA polymerase II promoter	GO_BiologicalProcess-GOA_23.02.2017_10h01	0.015	0.043	1.6e-06	4e-06	[7, 8, 9, 10, 11, 12]	Group188	15.0685	11	[CCNT1, CDK9, POLR2A, POLR2B, POLR2C, POLR2G, RPRD2, SRRT, TAF5, TAF6, TBP]
19439	aromatic compound catabolic process	GO_BiologicalProcess-GOA_23.02.2017_10h01	1.3e-06	1.1e-05	1.2e-29	6e-28	[4]	Group189	13.4904	63	[AGO2, AHCY, AIFM1, AMBP, ATM, CNOT1, CNOT2, CNOT3, CNOT4, CNOT6, CSDE1, DCP2, DCPS, DDX5, DDX6, DIS3, DPYD, DPYS, EDC4, EIF3E, ERN1, FEN1, FMR1, GSPT2, HBS1L, HGD, HMGB2, HPD, KMO, KPNB1, MAGOHB, MRTO4, NT5C3A, NUDT9, PAN3, PAPD5, PATL1, PDE3A, PDE8B, PELO, POLR2G, PPP2R1A, PYDC1, RBM8A, RC3H1, RPL14, RSL24D1, SLC3A2, SMG7, SMG9, SND1, SUPV3L1, TPR, UPB1, UPF1, UPF2, UPP1, UPP2, VCP, WDR61, XDH,…
44270	cellular nitrogen compound catabolic process	GO_BiologicalProcess-GOA_23.02.2017_10h01	9.1e-07	8.3e-06	1.2e-29	6e-28	[4]	Group189	13.7168	62	[AGO2, AHCY, AIFM1, AMBP, ATM, CNOT1, CNOT2, CNOT3, CNOT4, CNOT6, CSDE1, DCP2, DCPS, DDX5, DDX6, DIS3, DPYD, DPYS, EDC4, EIF3E, ERN1, FEN1, FMR1, GSPT2, HBS1L, HMGB2, KMO, KPNB1, MAGOHB, MRTO4, NT5C3A, NUDT9, PAN3, PAPD5, PATL1, PDE3A, PDE8B, PELO, POLR2G, PPP2R1A, PYDC1, RBM8A, RC3H1, RPL14, RSL24D1, SLC3A2, SMG7, SMG9, SND1, SUPV3L1, TPR, UPB1, UPF1, UPF2, UPP1, UPP2, VCP, VDAC2, WDR61, XDH, XR…
46700	heterocycle catabolic process	GO_BiologicalProcess-GOA_23.02.2017_10h01	1.4e-06	1.1e-05	1.2e-29	6e-28	[4]	Group189	13.6161	61	[AGO2, AHCY, AIFM1, AMBP, ATM, CNOT1, CNOT2, CNOT3, CNOT4, CNOT6, CSDE1, DCP2, DCPS, DDX5, DDX6, DIS3, DPYD, DPYS, EDC4, EIF3E, ERN1, FEN1, FMR1, GSPT2, HBS1L, HMGB2, KMO, KPNB1, MAGOHB, MRTO4, NT5C3A, NUDT9, PAN3, PAPD5, PATL1, PDE3A, PDE8B, PELO, POLR2G, PPP2R1A, PYDC1, RBM8A, RC3H1, RPL14, RSL24D1, SLC3A2, SMG7, SMG9, SND1, SUPV3L1, TPR, UPB1, UPF1, UPF2, UPP1, UPP2, VCP, WDR61, XDH, XRN2, ZPR…
1901361	organic cyclic compound catabolic process	GO_BiologicalProcess-GOA_23.02.2017_10h01	6.9e-06	4.6e-05	1.2e-29	6e-28	[4]	Group189	12.7745	64	[AGO2, AHCY, AIFM1, AMBP, ATM, CNOT1, CNOT2, CNOT3, CNOT4, CNOT6, CSDE1, CXXC1, DCP2, DCPS, DDX5, DDX6, DIS3, DPYD, DPYS, EDC4, EIF3E, ERN1, FEN1, FMR1, GSPT2, HBS1L, HGD, HMGB2, HPD, KMO, KPNB1, MAGOHB, MRTO4, NT5C3A, NUDT9, PAN3, PAPD5, PATL1, PDE3A, PDE8B, PELO, POLR2G, PPP2R1A, PYDC1, RBM8A, RC3H1, RPL14, RSL24D1, SLC3A2, SMG7, SMG9, SND1, SUPV3L1, TPR, UPB1, UPF1, UPF2, UPP1, UPP2, VCP, WDR6…
34655	nucleobase-containing compound catabolic process	GO_BiologicalProcess-GOA_23.02.2017_10h01	3.5e-07	3.4e-06	1.2e-29	6e-28	[4, 5]	Group189	14.4638	58	[AGO2, AHCY, AIFM1, ATM, CNOT1, CNOT2, CNOT3, CNOT4, CNOT6, CSDE1, DCP2, DCPS, DDX5, DDX6, DIS3, DPYD, DPYS, EDC4, EIF3E, ERN1, FEN1, FMR1, GSPT2, HBS1L, HMGB2, KPNB1, MAGOHB, MRTO4, NT5C3A, NUDT9, PAN3, PAPD5, PATL1, PDE3A, PDE8B, PELO, POLR2G, PPP2R1A, PYDC1, RBM8A, RC3H1, RPL14, RSL24D1, SMG7, SMG9, SND1, SUPV3L1, TPR, UPB1, UPF1, UPF2, UPP1, UPP2, VCP, WDR61, XDH, XRN2, ZPR1]
44265	cellular macromolecule catabolic process	GO_BiologicalProcess-GOA_23.02.2017_10h01	8.4e-13	3.2e-11	1.2e-29	6e-28	[4, 5]	Group189	13.5354	134	[ADRM1, AGO2, AIFM1, AKT1, ANAPC4, ANAPC7, ARIH2, ATM, BCAP31, BTBD2, CAV1, CDC16, CDC20, CDC23, CDC27, CDK1, CHEK2, CLPP, CLPX, CLU, CNOT1, CNOT2, CNOT3, CNOT4, CNOT6, CSDE1, CTSL, CUL1, CUL2, CUL4A, CUL5, DCP2, DCPS, DDB1, DDX5, DDX6, DERL1, DIS3, EDC4, EDEM3, EIF3E, ELOC, ERN1, FAF1, FBXL5, FBXO9, FBXW11, FEN1, FMR1, FZR1, GSK3B, GSPT2, HBS1L, HMGB2, HSPA5, IDE, KAT5, KCTD5, KIF14, KPNB1, LGMN…
6401	RNA catabolic process	GO_BiologicalProcess-GOA_23.02.2017_10h01	2e-06	1.6e-05	1.2e-29	6e-28	[5, 6, 7]	Group189	15.6134	42	[AGO2, ATM, CNOT1, CNOT2, CNOT3, CNOT4, CNOT6, CSDE1, DCP2, DCPS, DDX5, DDX6, DIS3, EDC4, EIF3E, ERN1, FEN1, FMR1, GSPT2, HBS1L, MAGOHB, MRTO4, PAN3, PAPD5, PATL1, PELO, POLR2G, PPP2R1A, PYDC1, RBM8A, RC3H1, RPL14, RSL24D1, SMG7, SMG9, SND1, SUPV3L1, UPF1, UPF2, WDR61, XRN2, ZPR1]
16071	mRNA metabolic process	GO_BiologicalProcess-GOA_23.02.2017_10h01	1.7e-25	8.3e-23	1.2e-29	6e-28	[5, 6, 7]	Group189	18.7586	136	[ADAR, ADARB1, AGO2, ALYREF, AQR, ARNT, ATM, BRDT, BUD31, CCAR1, CCNT1, CDC5L, CDC73, CDK9, CELF2, CHERP, CLP1, CMTR1, CNOT1, CNOT2, CNOT3, CNOT4, CNOT6, CPEB1, CPSF1, CPSF2, CPSF3, CPSF6, CSDE1, CSTF2, CTR9, CWC15, CWC22, DCP2, DCPS, DDX1, DDX23, DDX47, DDX5, DDX6, DHX15, DHX16, DHX8, DHX9, DIS3, DKC1, EDC4, EEF1D, EIF3E, ERCC3, ERN1, FLNA, FMR1, GSPT2, HBS1L, HNRNPF, HNRNPK, HNRNPL, IWS1, JMJD6…
33962	cytoplasmic mRNA processing body assembly	GO_BiologicalProcess-GOA_23.02.2017_10h01	6.5e-05	0.00035	1.2e-29	6e-28	[5, 6, 7]	Group189	38.0952	8	[CNOT1, CNOT2, CNOT6, DDX6, DYNC1H1, PAN3, PATL1, RC3H1]
6402	mRNA catabolic process	GO_BiologicalProcess-GOA_23.02.2017_10h01	8.9e-06	5.9e-05	1.2e-29	6e-28	[5, 6, 7, 8]	Group189	15.5462	37	[AGO2, ATM, CNOT1, CNOT2, CNOT3, CNOT4, CNOT6, CSDE1, DCP2, DCPS, DDX5, DDX6, DIS3, EDC4, EIF3E, ERN1, FMR1, GSPT2, HBS1L, MAGOHB, MRTO4, PAN3, PAPD5, PATL1, PELO, POLR2G, PPP2R1A, RBM8A, RC3H1, RPL14, RSL24D1, SMG7, SMG9, SUPV3L1, UPF1, UPF2, WDR61]
90503	RNA phosphodiester bond hydrolysis, exonucleolytic	GO_BiologicalProcess-GOA_23.02.2017_10h01	0.0052	0.016	1.2e-29	6e-28	[6, 7, 8]	Group189	21.0526	8	[CNOT1, CNOT2, CNOT6, DCP2, DCPS, DIS3, PAN3, XRN2]
956	nuclear-transcribed mRNA catabolic process	GO_BiologicalProcess-GOA_23.02.2017_10h01	1.5e-05	9.6e-05	1.2e-29	6e-28	[6, 7, 8, 9]	Group189	15.7407	34	[AGO2, ATM, CNOT1, CNOT2, CNOT3, CNOT4, CNOT6, CSDE1, DCP2, DCPS, DDX5, DDX6, DIS3, EDC4, EIF3E, GSPT2, HBS1L, MAGOHB, MRTO4, PAN3, PAPD5, PATL1, PELO, POLR2G, PPP2R1A, RBM8A, RC3H1, RPL14, RSL24D1, SMG7, SMG9, UPF1, UPF2, WDR61]
288	nuclear-transcribed mRNA catabolic process, deadenylation-dependent decay	GO_BiologicalProcess-GOA_23.02.2017_10h01	3.5e-05	0.0002	1.2e-29	6e-28	[7, 8, 9, 10]	Group189	21.7949	17	[AGO2, CNOT1, CNOT2, CNOT3, CNOT4, CNOT6, DCP2, DCPS, DDX6, DIS3, EDC4, HBS1L, PAN3, PATL1, POLR2G, RC3H1, WDR61]
291	nuclear-transcribed mRNA catabolic process, exonucleolytic	GO_BiologicalProcess-GOA_23.02.2017_10h01	0.00013	0.00066	1.2e-29	6e-28	[7, 8, 9, 10]	Group189	28.5714	10	[CNOT6, DCP2, DCPS, DDX6, DIS3, EDC4, HBS1L, PATL1, POLR2G, WDR61]
289	nuclear-transcribed mRNA poly(A) tail shortening	GO_BiologicalProcess-GOA_23.02.2017_10h01	0.0061	0.019	1.2e-29	6e-28	[7, 8, 9, 10, 11]	Group189	20.5128	8	[AGO2, CNOT1, CNOT2, CNOT3, CNOT4, CNOT6, PAN3, POLR2G]
9057	macromolecule catabolic process	GO_BiologicalProcess-GOA_23.02.2017_10h01	1.3e-14	7.1e-13	2.9e-13	1.8e-12	[4]	Group190	13.2151	164	[ACE, ADRM1, AGL, AGO2, AIFM1, AKT1, AMBP, ANAPC4, ANAPC7, ARIH2, ATG7, ATM, BCAP31, BRSK2, BTBD2, CAV1, CDC16, CDC20, CDC23, CDC27, CDC42, CDK1, CHEK2, CHIA, CHIT1, CHP1, CLPP, CLPX, CLU, CNOT1, CNOT2, CNOT3, CNOT4, CNOT6, CSDE1, CTSL, CUL1, CUL2, CUL4A, CUL5, DCP2, DCPS, DDB1, DDX5, DDX6, DERL1, DIS3, EDC4, EDEM3, EEF1A1, EIF3E, ELOC, ERN1, FAF1, FBXL5, FBXO9, FBXW11, FEN1, FLNA, FMR1, FZR1, GA…
6508	proteolysis	GO_BiologicalProcess-GOA_23.02.2017_10h01	0.00069	0.0028	2.9e-13	1.8e-12	[4, 5]	Group190	9.1486	173	[ACE, ADRM1, AIFM1, AKR1C1, AKT1, ALG13, AMBP, ANAPC4, ANAPC7, APEH, ARIH2, BCAP31, BEX3, BIRC6, BIRC7, BPNT1, BTBD2, CASP7, CAV1, CD46, CDC16, CDC20, CDC23, CDC27, CDK1, CLPP, CLPX, CLU, CNDP2, CTRB1, CTSL, CUL1, CUL2, CUL4A, CUL5, DDB1, DDI2, DERL1, DESI1, DESI2, DLD, DNPEP, DPP7, DPP8, EDEM3, EIF3F, ELOC, ERC2, ERO1B, ESPL1, FAF1, FAS, FBXL5, FBXO9, FBXW11, FIS1, FMR1, FZR1, GGT1, GSK3B, HCFC1…
30163	protein catabolic process	GO_BiologicalProcess-GOA_23.02.2017_10h01	1.6e-09	2.8e-08	2.9e-13	1.8e-12	[4, 5]	Group190	12.926	110	[ACE, ADRM1, AKT1, AMBP, ANAPC4, ANAPC7, ARIH2, ATG7, ATM, BCAP31, BRSK2, BTBD2, CAV1, CDC16, CDC20, CDC23, CDC27, CDC42, CDK1, CHEK2, CLPP, CLPX, CLU, CTSL, CUL1, CUL2, CUL4A, CUL5, DDB1, DERL1, EDEM3, EEF1A1, ELOC, FAF1, FBXL5, FBXO9, FBXW11, FLNA, FMR1, FZR1, GGA1, GSK3B, HGS, HM13, HSPA5, IDE, KAT5, KCTD5, KIF14, LGMN, MDM4, MTOR, NPLOC4, NR1D1, NSF, OAZ1, PARK7, PDCL3, PHB, PIN1, PLK1, PPP6R…
44265	cellular macromolecule catabolic process	GO_BiologicalProcess-GOA_23.02.2017_10h01	8.4e-13	3.2e-11	2.9e-13	1.8e-12	[4, 5]	Group190	13.5354	134	[ADRM1, AGO2, AIFM1, AKT1, ANAPC4, ANAPC7, ARIH2, ATM, BCAP31, BTBD2, CAV1, CDC16, CDC20, CDC23, CDC27, CDK1, CHEK2, CLPP, CLPX, CLU, CNOT1, CNOT2, CNOT3, CNOT4, CNOT6, CSDE1, CTSL, CUL1, CUL2, CUL4A, CUL5, DCP2, DCPS, DDB1, DDX5, DDX6, DERL1, DIS3, EDC4, EDEM3, EIF3E, ELOC, ERN1, FAF1, FBXL5, FBXO9, FBXW11, FEN1, FMR1, FZR1, GSK3B, GSPT2, HBS1L, HMGB2, HSPA5, IDE, KAT5, KCTD5, KIF14, KPNB1, LGMN…
6464	cellular protein modification process	GO_BiologicalProcess-GOA_23.02.2017_10h01	1.8e-10	4.2e-09	2.9e-13	1.8e-12	[5, 6]	Group190	9.5716	391	[AAAS, AAK1, ABCA1, ACE, ACSL1, ADAR, ADARB1, ADH5, ADNP, ADRM1, AKT1, AMBP, ANAPC4, ANAPC7, ARIH2, ARNT, ART1, ASH2L, ATG3, ATG7, ATM, ATP7A, ATRX, BCCIP, BIRC6, BIRC7, BRAP, BRD7, BRIP1, BRPF1, BRSK2, BTBD2, BUB1, BUD31, C21orf33, CAB39, CAND1, CARM1, CAV1, CCDC6, CCL4, CCNB3, CCNE2, CCNL2, CCNT1, CCR1, CDC16, CDC20, CDC23, CDC27, CDC37, CDC42, CDC42BPA, CDC73, CDK1, CDK16, CDK9, CEP41, CHD3, C…
44257	cellular protein catabolic process	GO_BiologicalProcess-GOA_23.02.2017_10h01	1.7e-07	1.8e-06	2.9e-13	1.8e-12	[5, 6]	Group190	12.6984	88	[ADRM1, AKT1, ANAPC4, ANAPC7, ARIH2, BCAP31, BTBD2, CAV1, CDC16, CDC20, CDC23, CDC27, CDK1, CHEK2, CLPP, CLPX, CLU, CTSL, CUL1, CUL2, CUL4A, CUL5, DDB1, DERL1, EDEM3, ELOC, FAF1, FBXL5, FBXO9, FBXW11, FMR1, FZR1, GSK3B, HSPA5, IDE, KAT5, KCTD5, KIF14, LGMN, NPLOC4, NR1D1, PARK7, PDCL3, PLK1, PRPF19, PSMD1, PSMD2, PSMD3, PSMD4, PSMD5, PSMD6, PSMD7, PSMD8, PSME4, RAB7A, RBX1, RFWD2, RNF11, RNF20, S…
51603	proteolysis involved in cellular protein catabolic process	GO_BiologicalProcess-GOA_23.02.2017_10h01	1.1e-07	1.2e-06	2.9e-13	1.8e-12	[5, 6, 7]	Group190	12.9573	85	[ADRM1, AKT1, ANAPC4, ANAPC7, ARIH2, BCAP31, BTBD2, CAV1, CDC16, CDC20, CDC23, CDC27, CDK1, CLPP, CLPX, CLU, CTSL, CUL1, CUL2, CUL4A, CUL5, DDB1, DERL1, EDEM3, ELOC, FAF1, FBXL5, FBXO9, FBXW11, FMR1, FZR1, GSK3B, HSPA5, IDE, KAT5, KCTD5, KIF14, LGMN, NPLOC4, NR1D1, PARK7, PDCL3, PLK1, PRPF19, PSMD1, PSMD2, PSMD3, PSMD4, PSMD5, PSMD6, PSMD7, PSMD8, PSME4, RBX1, RFWD2, RNF11, RNF20, SCO1, SDF2, SEN…
10498	proteasomal protein catabolic process	GO_BiologicalProcess-GOA_23.02.2017_10h01	9e-09	1.3e-07	2.9e-13	1.8e-12	[5, 6, 7, 8]	Group190	15.3477	64	[AKT1, ANAPC4, ANAPC7, ARIH2, BCAP31, BTBD2, CAV1, CDC16, CDC20, CDC23, CDC27, CDK1, CLU, CUL1, CUL4A, DDB1, DERL1, EDEM3, FAF1, FBXL5, FBXO9, FBXW11, FMR1, FZR1, GSK3B, HSPA5, KAT5, KCTD5, KIF14, NPLOC4, NR1D1, PARK7, PLK1, PRPF19, PSMD1, PSMD2, PSMD3, PSMD4, PSMD5, PSMD6, PSMD7, PSMD8, PSME4, RBX1, RFWD2, RNF11, SCO1, SENP1, SGTA, SKP1, STT3B, STUB1, SYVN1, TMF1, UBE2A, UBE2C, UBE2H, UBE4B, UBR…
70647	protein modification by small protein conjugation or removal	GO_BiologicalProcess-GOA_23.02.2017_10h01	7.3e-10	1.3e-08	2.9e-13	1.8e-12	[6, 7]	Group190	12.1503	139	[AAAS, ADRM1, AKT1, ANAPC4, ANAPC7, ARIH2, ARNT, ATG3, ATG7, BIRC6, BIRC7, BRAP, BRIP1, BTBD2, CAND1, CAV1, CDC16, CDC20, CDC23, CDC27, CDC42, CDC73, CDK1, CDK9, CHP1, CLU, CNOT4, CRY1, CTR9, CTU2, CUL1, CUL2, CUL4A, CUL5, DCAF7, DDB1, DERL1, EIF3F, ELOB, ELOC, FBXL5, FBXO9, FBXW11, FZR1, G2E3, GNL3, GTPBP4, HCFC1, HECW1, HGS, HSPA5, HUWE1, LEO1, LMO7, MDM4, MED1, MED31, MTOR, NUP35, NUP85, NUP88…
19941	modification-dependent protein catabolic process	GO_BiologicalProcess-GOA_23.02.2017_10h01	2.1e-06	1.7e-05	2.9e-13	1.8e-12	[6, 7, 8]	Group190	12.6065	74	[ADRM1, AKT1, ANAPC4, ANAPC7, ARIH2, BCAP31, BTBD2, CAV1, CDC16, CDC20, CDC23, CDC27, CDK1, CLU, CUL1, CUL2, CUL4A, CUL5, DDB1, DERL1, EDEM3, ELOC, FAF1, FBXL5, FBXO9, FBXW11, FZR1, GSK3B, HSPA5, KAT5, KCTD5, KIF14, NPLOC4, PARK7, PDCL3, PLK1, PSMD1, PSMD2, PSMD3, PSMD4, PSMD5, PSMD6, PSMD7, PSMD8, PSME4, RBX1, RFWD2, RNF11, RNF20, SENP1, SGTA, SKP1, STT3B, STUB1, SYVN1, UBA6, UBE2A, UBE2C, UBE2H…
1903320	regulation of protein modification by small protein conjugation or removal	GO_BiologicalProcess-GOA_23.02.2017_10h01	2.5e-07	2.5e-06	2.9e-13	1.8e-12	[6, 7, 8]	Group190	15.9864	47	[ANAPC4, ANAPC7, ARNT, CAV1, CDC16, CDC20, CDC23, CDC27, CDK1, CDK9, CHP1, CLU, CRY1, CTR9, CUL1, DERL1, FZR1, GNL3, GTPBP4, HSPA5, MTOR, PARK7, PDCL3, PIN1, PLK1, PSMD1, PSMD2, PSMD3, PSMD4, PSMD5, PSMD6, PSMD7, PSMD8, PSME4, RAB1A, RNF20, SGTA, SKP1, STUB1, TRAF6, TSPO, UBE2C, UBE2N, UBR5, UBXN1, VCP, WDR48]
32446	protein modification by small protein conjugation	GO_BiologicalProcess-GOA_23.02.2017_10h01	8e-12	2.7e-10	2.9e-13	1.8e-12	[7, 8]	Group190	13.4553	125	[AAAS, AKT1, ANAPC4, ANAPC7, ARIH2, ARNT, ATG3, ATG7, BIRC6, BIRC7, BRAP, BRIP1, BTBD2, CAND1, CAV1, CDC16, CDC20, CDC23, CDC27, CDC42, CDC73, CDK1, CDK9, CHP1, CLU, CNOT4, CRY1, CTR9, CTU2, CUL1, CUL2, CUL4A, CUL5, DCAF7, DDB1, DERL1, ELOB, ELOC, FBXL5, FBXO9, FBXW11, FZR1, G2E3, GNL3, GTPBP4, HECW1, HSPA5, HUWE1, LEO1, LMO7, MDM4, MED1, MED31, MTOR, NUP35, NUP85, NUP88, NUP93, NUP98, PARK7, PCN…
43161	proteasome-mediated ubiquitin-dependent protein catabolic process	GO_BiologicalProcess-GOA_23.02.2017_10h01	4.3e-08	5.2e-07	2.9e-13	1.8e-12	[6, 7, 8, 9, 10]	Group190	15.2455	59	[AKT1, ANAPC4, ANAPC7, ARIH2, BCAP31, BTBD2, CAV1, CDC16, CDC20, CDC23, CDC27, CDK1, CLU, CUL1, CUL4A, DDB1, DERL1, EDEM3, FAF1, FBXL5, FBXO9, FBXW11, FZR1, GSK3B, HSPA5, KAT5, KCTD5, KIF14, NPLOC4, PARK7, PLK1, PSMD1, PSMD2, PSMD3, PSMD4, PSMD5, PSMD6, PSMD7, PSMD8, PSME4, RBX1, RFWD2, RNF11, SENP1, SGTA, SKP1, STT3B, STUB1, SYVN1, UBE2A, UBE2C, UBE2H, UBE4B, UBR2, UBXN1, UFD1, VCP, WWP1, ZNRF1]
16567	protein ubiquitination	GO_BiologicalProcess-GOA_23.02.2017_10h01	6.8e-10	1.3e-08	2.9e-13	1.8e-12	[8, 9]	Group190	13.1265	110	[AKT1, ANAPC4, ANAPC7, ARIH2, ATG3, ATG7, BIRC6, BIRC7, BRAP, BRIP1, BTBD2, CAND1, CAV1, CDC16, CDC20, CDC23, CDC27, CDC42, CDC73, CDK1, CDK9, CHP1, CLU, CNOT4, CRY1, CTR9, CUL1, CUL2, CUL4A, CUL5, DCAF7, DDB1, DERL1, ELOB, ELOC, FBXL5, FBXO9, FBXW11, FZR1, G2E3, GTPBP4, HECW1, HSPA5, HUWE1, LEO1, LMO7, MDM4, MED1, MED31, MTOR, PARK7, PDCL3, PELI2, PEX12, PIN1, PLK1, PRPF19, PSMD1, PSMD2, PSMD3, …
31396	regulation of protein ubiquitination	GO_BiologicalProcess-GOA_23.02.2017_10h01	3.4e-07	3.3e-06	2.9e-13	1.8e-12	[7, 8, 9, 10]	Group190	16.2963	44	[ANAPC4, ANAPC7, CAV1, CDC16, CDC20, CDC23, CDC27, CDK1, CDK9, CHP1, CLU, CRY1, CTR9, CUL1, DERL1, FZR1, GTPBP4, HSPA5, MTOR, PARK7, PDCL3, PIN1, PLK1, PSMD1, PSMD2, PSMD3, PSMD4, PSMD5, PSMD6, PSMD7, PSMD8, PSME4, RAB1A, RNF20, SGTA, SKP1, STUB1, TRAF6, TSPO, UBE2C, UBE2N, UBR5, UBXN1, WDR48]
1904668	positive regulation of ubiquitin protein ligase activity	GO_BiologicalProcess-GOA_23.02.2017_10h01	1.7e-07	1.8e-06	1.6e-11	8.1e-11	[7, 9, 10, 11, 12, 13]	Group191	25.2874	22	[ANAPC4, ANAPC7, CDC16, CDC20, CDC23, CDC27, CDK1, CUL1, FZR1, PLK1, PSMD1, PSMD2, PSMD3, PSMD4, PSMD5, PSMD6, PSMD7, PSMD8, PSME4, RAB1A, SKP1, UBE2C]
44770	cell cycle phase transition	GO_BiologicalProcess-GOA_23.02.2017_10h01	2.9e-11	8.8e-10	1.6e-11	8.1e-11	[3, 5]	Group191	15.0592	89	[AKT1, ANAPC4, ANAPC7, ATM, BCAT1, BRD7, BRIP1, BRSK2, BUB1, CARM1, CCNB3, CCNE2, CDC16, CDC20, CDC23, CDC27, CDC73, CDK1, CEP41, CHEK2, CHMP7, CKAP5, CKS1B, CNOT1, CNOT2, CNOT3, CNOT4, CNOT6, CUL1, CUL2, CUL4A, CUL5, DCTN1, DCTN2, DDB1, DYNC1H1, ERCC3, ESPL1, FBXW11, FZR1, KIF14, MAX, MCM2, MCM3, MCM5, MCM6, MDM4, MELK, MTA3, ORC1, PCNA, PHB2, PHF8, PIM1, PKD2, PLK1, PLK4, PLRG1, PPP1CB, PPP1R12…
10948	negative regulation of cell cycle process	GO_BiologicalProcess-GOA_23.02.2017_10h01	1.4e-05	8.9e-05	1.6e-11	8.1e-11	[3, 4, 5, 6]	Group191	14.3333	43	[ATM, ATRX, BRD7, BUB1, CALR, CARM1, CDC73, CDK1, CDK9, CHEK2, CNOT1, CNOT2, CNOT3, CNOT4, CNOT6, CUL1, ESPL1, MDM4, MIF, NUBP2, PCNA, PKD2, PLK1, PRMT1, PSMD1, PSMD2, PSMD3, PSMD4, PSMD5, PSMD6, PSMD7, PSMD8, PSME4, RAD21, RBX1, RPA2, SKP1, SMC1A, SMC3, SYF2, TEX14, TPR, VPS4A]
38061	NIK/NF-kappaB signaling	GO_BiologicalProcess-GOA_23.02.2017_10h01	0.017	0.047	1.6e-11	8.1e-11	[4, 5, 6]	Group191	12.9032	16	[AKT1, CALR, CUL1, FBXW11, PSMD1, PSMD2, PSMD3, PSMD4, PSMD5, PSMD6, PSMD7, PSMD8, PSME4, RC3H1, SKP1, TRAF6]
45930	negative regulation of mitotic cell cycle	GO_BiologicalProcess-GOA_23.02.2017_10h01	1e-05	6.6e-05	1.6e-11	8.1e-11	[4, 5, 6]	Group191	14.527	43	[ATM, ATRX, BRD7, BUB1, CARM1, CDC73, CDK1, CHEK2, CNOT1, CNOT2, CNOT3, CNOT4, CNOT6, CUL1, DLG1, MDM4, MSH2, NLE1, PCNA, PKD2, PLK1, PRMT1, PSMD1, PSMD2, PSMD3, PSMD4, PSMD5, PSMD6, PSMD7, PSMD8, PSME4, RAD21, RBX1, RPA2, RSL24D1, SCRIB, SKP1, SMAD3, SMC1A, SYF2, TEX14, TOP2A, TPR]
86	G2/M transition of mitotic cell cycle	GO_BiologicalProcess-GOA_23.02.2017_10h01	0.0001	0.00055	1.6e-11	8.1e-11	[5, 6, 7]	Group191	14.17	35	[ATM, BRIP1, BRSK2, CCNB3, CDK1, CEP41, CHEK2, CKAP5, CUL1, DCTN1, DCTN2, DYNC1H1, FBXW11, KIF14, MELK, MTA3, PLK1, PLK4, PPP1CB, PPP1R12B, PPP2R1A, PSMD1, PSMD2, PSMD3, PSMD4, PSMD5, PSMD6, PSMD7, PSMD8, PSME4, RAD21, RBX1, SIN3A, SKP1, SYF2]
1901990	regulation of mitotic cell cycle phase transition	GO_BiologicalProcess-GOA_23.02.2017_10h01	1.7e-08	2.3e-07	1.6e-11	8.1e-11	[5, 6, 7]	Group191	16.129	55	[AKT1, ANAPC4, ANAPC7, ATM, BRD7, BUB1, CARM1, CCNB3, CDC16, CDC20, CDC23, CDC27, CDC73, CDK1, CHEK2, CNOT1, CNOT2, CNOT3, CNOT4, CNOT6, CUL1, CUL4A, DDB1, ERCC3, ESPL1, FZR1, KIF14, MDM4, MTA3, PCNA, PHB2, PIM1, PKD2, PLK1, PLRG1, PRMT1, PSMD1, PSMD2, PSMD3, PSMD4, PSMD5, PSMD6, PSMD7, PSMD8, PSME4, RAD21, RBX1, RPA2, RPTOR, SIN3A, SKP1, SYF2, TEX14, TPR, UBE2C]
1902749	regulation of cell cycle G2/M phase transition	GO_BiologicalProcess-GOA_23.02.2017_10h01	0.00035	0.0015	1.6e-11	8.1e-11	[5, 6, 7]	Group191	16.4062	21	[ATM, CCNB3, CDK1, CUL1, KIF14, MTA3, PLK1, PSMD1, PSMD2, PSMD3, PSMD4, PSMD5, PSMD6, PSMD7, PSMD8, PSME4, RAD21, RBX1, SIN3A, SKP1, SYF2]
1901991	negative regulation of mitotic cell cycle phase transition	GO_BiologicalProcess-GOA_23.02.2017_10h01	1.4e-05	8.8e-05	1.6e-11	8.1e-11	[5, 6, 7, 8]	Group191	15.814	34	[ATM, BRD7, BUB1, CARM1, CDC73, CDK1, CHEK2, CNOT1, CNOT2, CNOT3, CNOT4, CNOT6, CUL1, MDM4, PCNA, PKD2, PLK1, PRMT1, PSMD1, PSMD2, PSMD3, PSMD4, PSMD5, PSMD6, PSMD7, PSMD8, PSME4, RAD21, RBX1, RPA2, SKP1, SYF2, TEX14, TPR]
10972	negative regulation of G2/M transition of mitotic cell cycle	GO_BiologicalProcess-GOA_23.02.2017_10h01	0.00041	0.0017	1.6e-11	8.1e-11	[6, 7, 8, 9]	Group191	18.6047	16	[ATM, CDK1, CUL1, PSMD1, PSMD2, PSMD3, PSMD4, PSMD5, PSMD6, PSMD7, PSMD8, PSME4, RAD21, RBX1, SKP1, SYF2]
51438	regulation of ubiquitin-protein transferase activity	GO_BiologicalProcess-GOA_23.02.2017_10h01	1.9e-06	1.5e-05	1.6e-11	8.1e-11	[5, 8, 9, 10, 11]	Group191	20	26	[ANAPC4, ANAPC7, CDC16, CDC20, CDC23, CDC27, CDK1, CUL1, FZR1, PARK7, PIN1, PLK1, PSMD1, PSMD2, PSMD3, PSMD4, PSMD5, PSMD6, PSMD7, PSMD8, PSME4, RAB1A, SKP1, STUB1, UBE2C, UBE2N]
43618	regulation of transcription from RNA polymerase II promoter in response to stress	GO_BiologicalProcess-GOA_23.02.2017_10h01	0.0013	0.0052	1.6e-11	8.1e-11	[5, 7, 8, 9, 10, 11, 12]	Group191	15.4472	19	[ARNT, BRIP1, CUL2, ELOB, ELOC, HSPA5, NCK2, PSMD1, PSMD2, PSMD3, PSMD4, PSMD5, PSMD6, PSMD7, PSMD8, PSME4, RBPJ, RBX1, SIN3A]
31146	SCF-dependent proteasomal ubiquitin-dependent protein catabolic process	GO_BiologicalProcess-GOA_23.02.2017_10h01	5.5e-05	0.0003	1.6e-11	8.1e-11	[7, 8, 9, 10, 11]	Group191	21.9178	16	[CUL1, FBXL5, FBXO9, FBXW11, KIF14, PSMD1, PSMD2, PSMD3, PSMD4, PSMD5, PSMD6, PSMD7, PSMD8, PSME4, RBX1, SKP1]
61418	regulation of transcription from RNA polymerase II promoter in response to hypoxia	GO_BiologicalProcess-GOA_23.02.2017_10h01	0.00036	0.0016	1.6e-11	8.1e-11	[5, 6, 7, 8, 9, 10, 11, 12, 13]	Group191	18.8235	16	[ARNT, BRIP1, CUL2, ELOB, ELOC, PSMD1, PSMD2, PSMD3, PSMD4, PSMD5, PSMD6, PSMD7, PSMD8, PSME4, RBPJ, RBX1]
2000058	regulation of protein ubiquitination involved in ubiquitin-dependent protein catabolic process	GO_BiologicalProcess-GOA_23.02.2017_10h01	9.2e-07	8.2e-06	1.6e-11	8.1e-11	[7, 8, 9, 10, 11]	Group191	21.8182	24	[ANAPC4, ANAPC7, CDC16, CDC20, CDC23, CDC27, CDK1, CLU, CUL1, FZR1, PDCL3, PLK1, PSMD1, PSMD2, PSMD3, PSMD4, PSMD5, PSMD6, PSMD7, PSMD8, PSME4, SGTA, SKP1, UBE2C]
2000060	positive regulation of protein ubiquitination involved in ubiquitin-dependent protein catabolic process	GO_BiologicalProcess-GOA_23.02.2017_10h01	4.9e-07	4.6e-06	1.6e-11	8.1e-11	[7, 8, 9, 10, 11, 12]	Group191	23.913	22	[ANAPC4, ANAPC7, CDC16, CDC20, CDC23, CDC27, CDK1, CLU, CUL1, FZR1, PLK1, PSMD1, PSMD2, PSMD3, PSMD4, PSMD5, PSMD6, PSMD7, PSMD8, PSME4, SKP1, UBE2C]
380	alternative mRNA splicing, via spliceosome	GO_BiologicalProcess-GOA_23.02.2017_10h01	0.0091	0.027	1.9e-37	1.8e-35	[8, 9, 10, 11, 12]	Group192	18	9	[DDX5, FMR1, HNRNPL, PTBP1, RBM17, RBM5, RBM8A, SAP18, SFPQ]
381	regulation of alternative mRNA splicing, via spliceosome	GO_BiologicalProcess-GOA_23.02.2017_10h01	0.018	0.048	1.9e-37	1.8e-35	[7, 8, 9, 10, 11, 12, 13]	Group192	18.4211	7	[DDX5, FMR1, HNRNPL, PTBP1, RBM5, RBM8A, SAP18]
6396	RNA processing	GO_BiologicalProcess-GOA_23.02.2017_10h01	9.2e-31	1.7e-27	1.9e-37	1.8e-35	[5, 6, 7]	Group192	18.1914	173	[ADAR, ADARB1, ADAT2, AGO2, ALYREF, AQR, BICD1, BOP1, BRDT, BUD31, CCAR1, CCNT1, CDC5L, CDC73, CDK9, CELF2, CHERP, CLK2, CLP1, CMTR1, COQ7, CPEB1, CPSF1, CPSF2, CPSF3, CPSF6, CSTF2, CTR9, CTU2, CWC15, CWC22, DCPS, DDX1, DDX21, DDX23, DDX47, DDX5, DDX51, DDX54, DGCR8, DHX15, DHX16, DHX8, DHX9, DIEXF, DIS3, DKC1, EBNA1BP2, ERCC3, ERN1, FMR1, FTSJ1, GAR1, GTPBP4, HNRNPF, HNRNPK, HNRNPL, HSD17B10, IK…
6401	RNA catabolic process	GO_BiologicalProcess-GOA_23.02.2017_10h01	2e-06	1.6e-05	1.9e-37	1.8e-35	[5, 6, 7]	Group192	15.6134	42	[AGO2, ATM, CNOT1, CNOT2, CNOT3, CNOT4, CNOT6, CSDE1, DCP2, DCPS, DDX5, DDX6, DIS3, EDC4, EIF3E, ERN1, FEN1, FMR1, GSPT2, HBS1L, MAGOHB, MRTO4, PAN3, PAPD5, PATL1, PELO, POLR2G, PPP2R1A, PYDC1, RBM8A, RC3H1, RPL14, RSL24D1, SMG7, SMG9, SND1, SUPV3L1, UPF1, UPF2, WDR61, XRN2, ZPR1]
16071	mRNA metabolic process	GO_BiologicalProcess-GOA_23.02.2017_10h01	1.7e-25	8.3e-23	1.9e-37	1.8e-35	[5, 6, 7]	Group192	18.7586	136	[ADAR, ADARB1, AGO2, ALYREF, AQR, ARNT, ATM, BRDT, BUD31, CCAR1, CCNT1, CDC5L, CDC73, CDK9, CELF2, CHERP, CLP1, CMTR1, CNOT1, CNOT2, CNOT3, CNOT4, CNOT6, CPEB1, CPSF1, CPSF2, CPSF3, CPSF6, CSDE1, CSTF2, CTR9, CWC15, CWC22, DCP2, DCPS, DDX1, DDX23, DDX47, DDX5, DDX6, DHX15, DHX16, DHX8, DHX9, DIS3, DKC1, EDC4, EEF1D, EIF3E, ERCC3, ERN1, FLNA, FMR1, GSPT2, HBS1L, HNRNPF, HNRNPK, HNRNPL, IWS1, JMJD6…
1903311	regulation of mRNA metabolic process	GO_BiologicalProcess-GOA_23.02.2017_10h01	4e-10	8.1e-09	1.9e-37	1.8e-35	[5, 6, 7, 8]	Group192	24.4444	33	[AGO2, CCNT1, CDC73, CDK9, CNOT1, CTR9, CWC22, DDX5, FMR1, HNRNPK, HNRNPL, IWS1, JMJD6, LEO1, PABPN1, POLR2G, PRPF19, PTBP1, RBM42, RBM5, RBM8A, RC3H1, RNF20, SAP18, SON, SRPK1, SRPK2, SRSF7, SUPT5H, SUPT6H, TIA1, U2AF2, UPF1]
6397	mRNA processing	GO_BiologicalProcess-GOA_23.02.2017_10h01	1.4e-22	2.8e-20	1.9e-37	1.8e-35	[6, 7, 8]	Group192	20.6897	102	[ADAR, ADARB1, ALYREF, AQR, BRDT, BUD31, CCAR1, CCNT1, CDC5L, CDC73, CDK9, CELF2, CHERP, CLP1, CMTR1, CPEB1, CPSF1, CPSF2, CPSF3, CPSF6, CSTF2, CTR9, CWC15, CWC22, DCPS, DDX1, DDX23, DDX47, DDX5, DHX15, DHX16, DHX8, DHX9, ERCC3, ERN1, FMR1, HNRNPF, HNRNPK, HNRNPL, IWS1, JMJD6, KIN, LEO1, MAGOHB, NOVA1, PABPN1, PAN3, PAPD5, PDCD11, PIN1, PLRG1, POLR2A, POLR2B, POLR2C, POLR2G, PPIE, PRPF19, PRPF3, …
8380	RNA splicing	GO_BiologicalProcess-GOA_23.02.2017_10h01	1.3e-18	9.7e-17	1.9e-37	1.8e-35	[6, 7, 8]	Group192	20.1389	87	[ALYREF, AQR, BRDT, BUD31, CCAR1, CDC5L, CELF2, CHERP, CLK2, CLP1, COQ7, CPSF1, CPSF2, CPSF3, CSTF2, CWC15, CWC22, DCPS, DDX1, DDX23, DDX47, DDX5, DHX15, DHX16, DHX8, DHX9, ERN1, FMR1, HNRNPF, HNRNPK, HNRNPL, IWS1, JMJD6, MAGOHB, MPHOSPH10, NOVA1, PABPN1, PIN1, PLRG1, POLR2A, POLR2B, POLR2C, POLR2G, PPIE, PPP2R1A, PRPF19, PRPF3, PRPF4B, PTBP1, PUF60, QKI, RBM17, RBM22, RBM28, RBM39, RBM42, RBM5, …
43484	regulation of RNA splicing	GO_BiologicalProcess-GOA_23.02.2017_10h01	8.9e-08	9.8e-07	1.9e-37	1.8e-35	[5, 6, 7, 8, 9]	Group192	23.2143	26	[BRDT, CLK2, COQ7, CWC22, DDX5, ERN1, FMR1, HNRNPF, HNRNPK, HNRNPL, JMJD6, POLR2A, PRPF19, PTBP1, RBM22, RBM42, RBM5, RBM8A, SAP18, SON, SRPK1, SRPK2, SRSF7, TIA1, U2AF2, ZPR1]
50684	regulation of mRNA processing	GO_BiologicalProcess-GOA_23.02.2017_10h01	8e-10	1.4e-08	1.9e-37	1.8e-35	[5, 6, 7, 8, 9]	Group192	26.9231	28	[CCNT1, CDC73, CDK9, CTR9, CWC22, DDX5, FMR1, HNRNPK, HNRNPL, IWS1, JMJD6, LEO1, PABPN1, PRPF19, PTBP1, RBM42, RBM5, RBM8A, RNF20, SAP18, SON, SRPK1, SRPK2, SRSF7, SUPT5H, SUPT6H, TIA1, U2AF2]
1903312	negative regulation of mRNA metabolic process	GO_BiologicalProcess-GOA_23.02.2017_10h01	3.8e-06	2.8e-05	1.9e-37	1.8e-35	[5, 6, 7, 8, 9]	Group192	31.7073	13	[CCNT1, CDK9, CTR9, FMR1, HNRNPK, HNRNPL, PTBP1, RBM42, RNF20, SAP18, SRSF7, SUPT5H, U2AF2]
375	RNA splicing, via transesterification reactions	GO_BiologicalProcess-GOA_23.02.2017_10h01	1e-16	6.8e-15	1.9e-37	1.8e-35	[7, 8, 9]	Group192	21.4724	70	[ALYREF, AQR, BUD31, CCAR1, CDC5L, CELF2, CHERP, CLP1, CPSF1, CPSF2, CPSF3, CSTF2, CWC15, CWC22, DCPS, DDX1, DDX23, DDX5, DHX15, DHX16, DHX8, DHX9, FMR1, HNRNPF, HNRNPK, HNRNPL, JMJD6, MAGOHB, MPHOSPH10, NOVA1, PABPN1, PIN1, PLRG1, POLR2A, POLR2B, POLR2C, POLR2G, PPIE, PRPF19, PRPF3, PRPF4B, PTBP1, PUF60, RBM17, RBM22, RBM42, RBM5, RBM8A, SAP18, SF3A3, SF3B1, SF3B2, SF3B3, SFPQ, SNRPD3, SON, SPEN…
31124	mRNA 3'-end processing	GO_BiologicalProcess-GOA_23.02.2017_10h01	1.1e-07	1.2e-06	1.9e-37	1.8e-35	[7, 8, 9]	Group192	25	23	[ALYREF, CCNT1, CDC73, CDK9, CLP1, CPSF1, CPSF2, CPSF3, CPSF6, CSTF2, CTR9, LEO1, MAGOHB, PABPN1, RBM8A, RNF20, SRSF7, SUPT5H, SYMPK, THOC1, THOC2, THOC3, U2AF2]
31440	regulation of mRNA 3'-end processing	GO_BiologicalProcess-GOA_23.02.2017_10h01	0.00049	0.002	1.9e-37	1.8e-35	[6, 7, 8, 9, 10]	Group192	33.3333	7	[CCNT1, CDC73, CDK9, CTR9, LEO1, RNF20, SUPT5H]
398	mRNA splicing, via spliceosome	GO_BiologicalProcess-GOA_23.02.2017_10h01	2.3e-16	1.4e-14	1.9e-37	1.8e-35	[7, 8, 9, 10, 11]	Group192	21.3622	69	[ALYREF, AQR, BUD31, CCAR1, CDC5L, CELF2, CHERP, CLP1, CPSF1, CPSF2, CPSF3, CSTF2, CWC15, CWC22, DCPS, DDX1, DDX23, DDX5, DHX15, DHX16, DHX8, DHX9, FMR1, HNRNPF, HNRNPK, HNRNPL, JMJD6, MAGOHB, NOVA1, PABPN1, PIN1, PLRG1, POLR2A, POLR2B, POLR2C, POLR2G, PPIE, PRPF19, PRPF3, PRPF4B, PTBP1, PUF60, RBM17, RBM22, RBM42, RBM5, RBM8A, SAP18, SF3A3, SF3B1, SF3B2, SF3B3, SFPQ, SNRPD3, SON, SPEN, SRPK1, SR…
48024	regulation of mRNA splicing, via spliceosome	GO_BiologicalProcess-GOA_23.02.2017_10h01	2.1e-06	1.7e-05	1.9e-37	1.8e-35	[6, 7, 8, 9, 10, 11, 12]	Group192	25.3521	18	[CWC22, DDX5, FMR1, HNRNPK, HNRNPL, JMJD6, PRPF19, PTBP1, RBM42, RBM5, RBM8A, SAP18, SON, SRPK1, SRPK2, SRSF7, TIA1, U2AF2]
48025	negative regulation of mRNA splicing, via spliceosome	GO_BiologicalProcess-GOA_23.02.2017_10h01	0.00068	0.0028	1.9e-37	1.8e-35	[6, 7, 8, 9, 10, 11, 12, 13]	Group192	31.8182	7	[HNRNPK, HNRNPL, PTBP1, RBM42, SAP18, SRSF7, U2AF2]
1900364	negative regulation of mRNA polyadenylation	GO_BiologicalProcess-GOA_23.02.2017_10h01	3.7e-05	0.00021	1.9e-37	1.8e-35	[7, 8, 9, 10, 11, 12]	Group192	71.4286	5	[CCNT1, CDK9, CTR9, RNF20, SUPT5H]
43094	cellular metabolic compound salvage	GO_BiologicalProcess-GOA_23.02.2017_10h01	0.018	0.048	2e-08	6.5e-08	[3]	Group193	18.4211	7	[AMPD2, GMPR2, PDXK, UCK2, UCKL1, UPP1, UPP2]
1901657	glycosyl compound metabolic process	GO_BiologicalProcess-GOA_23.02.2017_10h01	1.6e-05	0.0001	2e-08	6.5e-08	[3, 4]	Group193	17.1779	28	[AHCY, AKR1C1, AKR1C3, AMD1, AMPD2, DLG1, DPYD, DPYS, ERH, GBA2, GMPR2, GPHN, MAGI3, MPP2, MTRR, NFS1, NME7, NT5C3A, PDCL3, PEMT, PRPS1, SCRIB, UCK2, UCKL1, UMPS, UPB1, UPP1, UPP2]
72527	pyrimidine-containing compound metabolic process	GO_BiologicalProcess-GOA_23.02.2017_10h01	0.0015	0.0058	2e-08	6.5e-08	[4]	Group193	17.0455	15	[DPYD, DPYS, ERH, MTOR, NME7, NT5C3A, PRPS1, RRM1, TBPL1, UCK2, UCKL1, UMPS, UPB1, UPP1, UPP2]
1901658	glycosyl compound catabolic process	GO_BiologicalProcess-GOA_23.02.2017_10h01	0.0072	0.022	2e-08	6.5e-08	[4, 5]	Group193	20	8	[AHCY, DPYD, DPYS, GBA2, NT5C3A, UPB1, UPP1, UPP2]
9112	nucleobase metabolic process	GO_BiologicalProcess-GOA_23.02.2017_10h01	0.0012	0.0046	2e-08	6.5e-08	[4, 5, 6]	Group193	22.2222	10	[DPYD, DPYS, GMPR2, MTOR, PRPS1, RRM1, UCK2, UCKL1, UMPS, XDH]
9116	nucleoside metabolic process	GO_BiologicalProcess-GOA_23.02.2017_10h01	2.1e-05	0.00012	2e-08	6.5e-08	[4, 5, 6]	Group193	17.9856	25	[AHCY, AMD1, AMPD2, DLG1, DPYD, DPYS, ERH, GMPR2, GPHN, MAGI3, MPP2, MTRR, NFS1, NME7, NT5C3A, PDCL3, PEMT, PRPS1, SCRIB, UCK2, UCKL1, UMPS, UPB1, UPP1, UPP2]
72528	pyrimidine-containing compound biosynthetic process	GO_BiologicalProcess-GOA_23.02.2017_10h01	0.0023	0.0084	2e-08	6.5e-08	[5]	Group193	20.4082	10	[ERH, MTOR, NME7, PRPS1, TBPL1, UCK2, UCKL1, UMPS, UPP1, UPP2]
6206	pyrimidine nucleobase metabolic process	GO_BiologicalProcess-GOA_23.02.2017_10h01	0.00091	0.0036	2e-08	6.5e-08	[5, 6, 7]	Group193	30.4348	7	[DPYD, DPYS, MTOR, RRM1, UCK2, UCKL1, UMPS]
6213	pyrimidine nucleoside metabolic process	GO_BiologicalProcess-GOA_23.02.2017_10h01	0.0023	0.0083	2e-08	6.5e-08	[5, 6, 7]	Group193	19.2982	11	[DPYD, DPYS, ERH, NME7, NT5C3A, UCK2, UCKL1, UMPS, UPB1, UPP1, UPP2]
9119	ribonucleoside metabolic process	GO_BiologicalProcess-GOA_23.02.2017_10h01	0.00013	0.00065	2e-08	6.5e-08	[5, 6, 7]	Group193	18.018	20	[AHCY, AMD1, AMPD2, DLG1, GMPR2, GPHN, MAGI3, MPP2, MTRR, NFS1, NME7, NT5C3A, PDCL3, PEMT, SCRIB, UCK2, UCKL1, UMPS, UPP1, UPP2]
19482	beta-alanine metabolic process	GO_BiologicalProcess-GOA_23.02.2017_10h01	0.0014	0.0053	2e-08	6.5e-08	[4, 5, 7, 8]	Group193	75	3	[DPYD, DPYS, UPB1]
43173	nucleotide salvage	GO_BiologicalProcess-GOA_23.02.2017_10h01	0.0023	0.0081	2e-08	6.5e-08	[4, 6, 7, 8, 9]	Group193	35.7143	5	[AMPD2, UCK2, UCKL1, UPP1, UPP2]
9161	ribonucleoside monophosphate metabolic process	GO_BiologicalProcess-GOA_23.02.2017_10h01	8.4e-07	7.7e-06	2e-08	6.5e-08	[6, 7, 8]	Group193	15.0769	49	[AK2, ALDOA, ALDOC, AMPD2, ARNT, ATP5L, ATP5O, ATP6V0A1, ATP6V1B1, ATP7A, CCNI, CDK1, COQ9, COX1, COX15, COX5A, DLD, DLG1, DNM1L, FBP1, GMPR2, HK2, KIF2A, LDHD, MAGI3, MPP2, MSH2, MTCH2, NADK, NUDT9, OLA1, PARK7, PARP1, PGK1, PGM1, PMPCB, PRPS1, SCRIB, SDHA, SURF1, TSPO, UCK2, UCKL1, UMPS, UPP1, UPP2, UQCRB, UQCRC2, VCP]
46128	purine ribonucleoside metabolic process	GO_BiologicalProcess-GOA_23.02.2017_10h01	0.0013	0.005	2e-08	6.5e-08	[6, 7, 8]	Group193	17.9487	14	[AHCY, AMD1, AMPD2, DLG1, GMPR2, GPHN, MAGI3, MPP2, MTRR, NFS1, NME7, NT5C3A, PEMT, SCRIB]
9156	ribonucleoside monophosphate biosynthetic process	GO_BiologicalProcess-GOA_23.02.2017_10h01	0.0011	0.0043	2e-08	6.5e-08	[6, 7, 8, 9]	Group193	17.0213	16	[AK2, ALDOA, AMPD2, ATP5L, ATP5O, ATP6V0A1, CCNI, PARP1, PRPS1, SURF1, UCK2, UCKL1, UMPS, UPP1, UPP2, VCP]
46132	pyrimidine ribonucleoside biosynthetic process	GO_BiologicalProcess-GOA_23.02.2017_10h01	0.0094	0.028	2e-08	6.5e-08	[7, 8, 9]	Group193	23.0769	6	[NME7, UCK2, UCKL1, UMPS, UPP1, UPP2]
1901068	guanosine-containing compound metabolic process	GO_BiologicalProcess-GOA_23.02.2017_10h01	0.013	0.037	2e-08	6.5e-08	[7, 8, 9]	Group193	16.9811	9	[AMPD2, DLG1, GMPR2, GPHN, MAGI3, MPP2, NFS1, NME7, SCRIB]
9220	pyrimidine ribonucleotide biosynthetic process	GO_BiologicalProcess-GOA_23.02.2017_10h01	0.011	0.033	2e-08	6.5e-08	[7, 8, 9, 10]	Group193	22.2222	6	[NME7, UCK2, UCKL1, UMPS, UPP1, UPP2]
43900	regulation of multi-organism process	GO_BiologicalProcess-GOA_23.02.2017_10h01	1.3e-06	1.1e-05	7.5e-20	8.4e-19	[2, 3]	Group194	13.9089	58	[ADAR, ADARB1, AP1B1, AP1G1, AP1S2, AP2A2, AP2M1, APCS, ARF1, CALR, CAV1, CCL4, CCNT1, CDK9, CHD1, DDB1, DDX5, DERL1, EXOC2, FKBP6, FMR1, HDAC1, HPGDS, LARP1, MBL2, MIF, NOX5, NPLOC4, NR5A2, OSBP, PDE3A, PLB1, POLR2A, POLR2B, POLR2C, POLR2G, PPIA, PPIB, PPIE, PPP2R1A, PRDX4, PUM1, PUM2, RAB7A, RIOK3, RSF1, SIN3A, SMC3, SRPK1, SRPK2, STOM, SUPT4H1, SUPT5H, TBK1, TOP2A, TRAF6, UFD1, VPS4A]
43902	positive regulation of multi-organism process	GO_BiologicalProcess-GOA_23.02.2017_10h01	5.3e-08	6.2e-07	7.5e-20	8.4e-19	[2, 3, 4]	Group194	19.6629	35	[ADAR, ADARB1, CCNT1, CDK9, CHD1, DDB1, FKBP6, FMR1, LARP1, MIF, NR5A2, OSBP, PDE3A, PLB1, POLR2A, POLR2B, POLR2C, POLR2G, PPIA, PPIB, PPIE, PUM1, PUM2, RAB7A, RSF1, SMC3, SRPK1, SRPK2, STOM, SUPT4H1, SUPT5H, TBK1, TOP2A, TRAF6, VPS4A]
44403	symbiosis, encompassing mutualism through parasitism	GO_BiologicalProcess-GOA_23.02.2017_10h01	2.7e-20	3.2e-18	7.5e-20	8.4e-19	[3]	Group194	15.1911	163	[AAAS, ABCE1, ABCF3, ACE, ADAR, ADARB1, AIMP1, AKR1C1, ALYREF, AMBP, AP1B1, AP1G1, AP1S2, AP2A2, AP2M1, APCS, ARF1, ATG7, ATP6V0C, BICD1, BIN1, BUB1, CARM1, CAV1, CCL4, CCNT1, CD46, CDC42, CDK9, CHD1, CHMP5, CHMP7, CLU, COPB1, CUL1, CUL2, CUL4A, CUL5, DDB1, DDX1, DDX21, DDX5, DDX6, DERL1, DLG1, EEF1G, EIF3A, EIF3B, EIF3D, EIF3F, EIF3G, EIF3L, ELOC, ERCC3, EXOC2, FGR, FKBP6, FKBP8, FMR1, FZR1, GBF…
16032	viral process	GO_BiologicalProcess-GOA_23.02.2017_10h01	2.8e-20	3.2e-18	7.5e-20	8.4e-19	[3, 4]	Group194	15.3996	158	[AAAS, ABCE1, ABCF3, ACE, ADAR, ADARB1, AIMP1, ALYREF, AMBP, AP1B1, AP1G1, AP1S2, AP2A2, AP2M1, APCS, ARF1, ATG7, ATP6V0C, BICD1, BIN1, BUB1, CARM1, CAV1, CCL4, CCNT1, CD46, CDC42, CDK9, CHD1, CHMP5, CHMP7, CLU, COPB1, CUL1, CUL2, CUL4A, CUL5, DDB1, DDX1, DDX21, DDX5, DDX6, DERL1, DLG1, EEF1G, EIF3A, EIF3B, EIF3D, EIF3F, EIF3G, EIF3L, ELOC, ERCC3, FGR, FKBP6, FKBP8, FMR1, GBF1, H2AFX, HCFC1, HDAC…
43903	regulation of symbiosis, encompassing mutualism through parasitism	GO_BiologicalProcess-GOA_23.02.2017_10h01	7.2e-07	6.7e-06	7.5e-20	8.4e-19	[3, 4]	Group194	15.2866	48	[ADAR, ADARB1, AP1B1, AP1G1, AP1S2, AP2A2, AP2M1, APCS, ARF1, CAV1, CCL4, CCNT1, CDK9, CHD1, DDB1, DDX5, DERL1, EXOC2, FKBP6, FMR1, HDAC1, LARP1, MBL2, NPLOC4, NR5A2, OSBP, POLR2A, POLR2B, POLR2C, POLR2G, PPIA, PPIB, PPIE, PUM1, PUM2, RAB7A, RIOK3, RSF1, SIN3A, SMC3, SRPK1, SRPK2, STOM, SUPT4H1, SUPT5H, TOP2A, UFD1, VPS4A]
51702	interaction with symbiont	GO_BiologicalProcess-GOA_23.02.2017_10h01	0.015	0.043	7.5e-20	8.4e-19	[3, 4]	Group194	15.0685	11	[APCS, CCL4, CCNT1, CHD1, DDB1, FMR1, HDAC1, MBL2, PPIB, SMC3, STOM]
50792	regulation of viral process	GO_BiologicalProcess-GOA_23.02.2017_10h01	8.6e-07	7.8e-06	7.5e-20	8.4e-19	[3, 4, 5]	Group194	15.625	45	[ADAR, ADARB1, AP1B1, AP1G1, AP1S2, AP2A2, AP2M1, APCS, ARF1, CCL4, CCNT1, CDK9, CHD1, DDB1, DDX5, DERL1, FKBP6, FMR1, HDAC1, LARP1, MBL2, NPLOC4, NR5A2, POLR2A, POLR2B, POLR2C, POLR2G, PPIA, PPIB, PPIE, PUM1, PUM2, RAB7A, RIOK3, RSF1, SIN3A, SMC3, SRPK1, SRPK2, STOM, SUPT4H1, SUPT5H, TOP2A, UFD1, VPS4A]
19058	viral life cycle	GO_BiologicalProcess-GOA_23.02.2017_10h01	1.3e-08	1.9e-07	7.5e-20	8.4e-19	[4, 5]	Group194	14.5492	71	[AAAS, ACE, ADAR, ADARB1, ALYREF, APCS, CAV1, CCL4, CCNT1, CD46, CDC42, CDK9, CHD1, CHMP5, CHMP7, DDB1, DDX5, DDX6, DERL1, EIF3A, EIF3B, EIF3D, EIF3F, EIF3G, EIF3L, FKBP6, FMR1, HDAC1, IDE, IST1, KPNB1, LARP1, NR5A2, NUP35, NUP85, NUP88, NUP93, NUP98, PCSK5, PI4KA, POLR2A, POLR2B, POLR2C, POLR2G, PPIA, PPIB, PPIE, PTBP1, RAB1A, RAB5A, RAB7A, RAN, RPL14, RSF1, RSL24D1, SMC3, SRPK1, SRPK2, STOM, SU…
19080	viral gene expression	GO_BiologicalProcess-GOA_23.02.2017_10h01	0.00078	0.0031	7.5e-20	8.4e-19	[3, 4, 5, 6]	Group194	13.7931	28	[AAAS, CCL4, CCNT1, CDK9, CHD1, EIF3A, EIF3B, EIF3D, EIF3F, EIF3G, EIF3L, HDAC1, NUP35, NUP85, NUP88, NUP93, NUP98, POLR2A, POLR2B, POLR2C, POLR2G, PTBP1, RPL14, RSF1, RSL24D1, SUPT4H1, SUPT5H, TPR]
48524	positive regulation of viral process	GO_BiologicalProcess-GOA_23.02.2017_10h01	6.1e-09	9.6e-08	7.5e-20	8.4e-19	[3, 4, 5, 6]	Group194	24.1667	29	[ADAR, ADARB1, CCNT1, CDK9, CHD1, DDB1, FKBP6, FMR1, LARP1, NR5A2, POLR2A, POLR2B, POLR2C, POLR2G, PPIA, PPIB, PPIE, PUM1, PUM2, RAB7A, RSF1, SMC3, SRPK1, SRPK2, STOM, SUPT4H1, SUPT5H, TOP2A, VPS4A]
19079	viral genome replication	GO_BiologicalProcess-GOA_23.02.2017_10h01	0.00017	0.00083	7.5e-20	8.4e-19	[4, 5, 6]	Group194	17.6991	20	[ADAR, ADARB1, CDC42, DDB1, DDX5, FKBP6, FMR1, LARP1, NR5A2, PI4KA, PPIA, PPIB, PPIE, RAB5A, SRPK1, SRPK2, STOM, SUPT5H, TOP2A, VCP]
1903900	regulation of viral life cycle	GO_BiologicalProcess-GOA_23.02.2017_10h01	4.5e-05	0.00025	7.5e-20	8.4e-19	[4, 5, 6]	Group194	15.7895	30	[ADAR, ADARB1, APCS, CCL4, CCNT1, CDK9, CHD1, DDB1, DDX5, FKBP6, FMR1, HDAC1, LARP1, NR5A2, POLR2A, POLR2B, POLR2C, POLR2G, PPIA, PPIB, PPIE, RSF1, SMC3, SRPK1, SRPK2, STOM, SUPT4H1, SUPT5H, TOP2A, VPS4A]
1903902	positive regulation of viral life cycle	GO_BiologicalProcess-GOA_23.02.2017_10h01	2.1e-08	2.7e-07	7.5e-20	8.4e-19	[4, 5, 6, 7]	Group194	24.7619	26	[ADAR, ADARB1, CCNT1, CDK9, CHD1, DDB1, FKBP6, FMR1, LARP1, NR5A2, POLR2A, POLR2B, POLR2C, POLR2G, PPIA, PPIB, PPIE, RSF1, SMC3, SRPK1, SRPK2, STOM, SUPT4H1, SUPT5H, TOP2A, VPS4A]
39694	viral RNA genome replication	GO_BiologicalProcess-GOA_23.02.2017_10h01	0.0094	0.028	7.5e-20	8.4e-19	[3, 5, 6, 7, 8]	Group194	23.0769	6	[CDC42, FMR1, PI4KA, RAB5A, SUPT5H, TOP2A]
45069	regulation of viral genome replication	GO_BiologicalProcess-GOA_23.02.2017_10h01	0.00065	0.0027	7.5e-20	8.4e-19	[5, 6, 7]	Group194	18.5185	15	[ADAR, ADARB1, DDB1, DDX5, FKBP6, FMR1, LARP1, NR5A2, PPIA, PPIB, PPIE, SRPK1, SRPK2, STOM, TOP2A]
45070	positive regulation of viral genome replication	GO_BiologicalProcess-GOA_23.02.2017_10h01	2.1e-07	2.2e-06	7.5e-20	8.4e-19	[5, 6, 7, 8]	Group194	39.3939	13	[ADAR, ADARB1, DDB1, FKBP6, LARP1, NR5A2, PPIA, PPIB, PPIE, SRPK1, SRPK2, STOM, TOP2A]
46782	regulation of viral transcription	GO_BiologicalProcess-GOA_23.02.2017_10h01	0.0033	0.011	7.5e-20	8.4e-19	[5, 6, 7, 8, 9]	Group194	17.6471	12	[CCL4, CCNT1, CDK9, CHD1, HDAC1, POLR2A, POLR2B, POLR2C, POLR2G, RSF1, SUPT4H1, SUPT5H]
50434	positive regulation of viral transcription	GO_BiologicalProcess-GOA_23.02.2017_10h01	0.001	0.0039	7.5e-20	8.4e-19	[5, 6, 7, 8, 9, 10]	Group194	22.7273	10	[CCNT1, CDK9, CHD1, POLR2A, POLR2B, POLR2C, POLR2G, RSF1, SUPT4H1, SUPT5H]
1775	cell activation	GO_BiologicalProcess-GOA_23.02.2017_10h01	0.0059	0.019	7.3e-07	1.8e-06	[3]	Group195	8.97875	131	[ABR, ACLY, AGL, AKT1, ALDOA, ALDOC, AP1G1, AP2A2, AP3D1, APEH, ARMC8, ASAH1, ATG7, ATM, ATP6V0A1, ATP6V0C, ATP6V1D, ATP7A, C21orf33, CAB39, CAND1, CAV1, CD46, CDC42, CHIT1, CLSTN1, CLU, COPB1, CSK, CSNK2B, DDOST, DEGS1, DGKB, DLG1, DLL4, DPP7, DYNC1H1, EEF1A1, EEF2, ERP44, FAS, FERMT3, FGR, FLNA, GAA, GBF1, GNA11, GNAO1, GNAS, GRN, HEBP2, HEXB, HUWE1, IGBP1, IGHM, IL6, ILF2, IQGAP1, IST1, ITGAM,…
2443	leukocyte mediated immunity	GO_BiologicalProcess-GOA_23.02.2017_10h01	4.6e-06	3.3e-05	7.3e-07	1.8e-06	[3]	Group195	11.2432	104	[ABR, ACE, ACLY, AGL, AKR1C1, ALDOA, ALDOC, AP1G1, AP2A2, APEH, ARMC8, ASAH1, ATG7, ATP6V0A1, ATP6V0C, ATP6V1D, CAB39, CAND1, CD46, CHIT1, CLSTN1, CLU, COPB1, CSNK2B, DDOST, DEGS1, DLG1, DPP7, DYNC1H1, EEF1A1, EEF2, ERP44, FAS, FGR, GAA, GNAO1, GNL1, GRN, HEBP2, HEXB, HUWE1, IGHM, IL6, ILF2, IQGAP1, IST1, ITGAM, KCMF1, KDELR1, KPNB1, LAT2, MAGT1, MBL2, MIF, MLEC, MSH2, MSH6, MVP, NCKAP1L, PA2G4, …
6810	transport	GO_BiologicalProcess-GOA_23.02.2017_10h01	4.7e-10	9.4e-09	7.3e-07	1.8e-06	[3]	Group195	9.13389	483	[AAAS, AAK1, ABCA1, ABCA3, ABCD2, ABCD3, ABCE1, ABCF1, ABCF2, ABR, ACACA, ACBD3, ACBD5, ACE, ACLY, ACSL1, ACSL3, ACTR3, ADAR, AGAP1, AGL, AKR1C1, AKR1C3, AKT1, ALDOA, ALDOC, ALYREF, AMBP, ANK1, ANK2, ANO7, ANXA11, AP1B1, AP1G1, AP1S2, AP2A2, AP2M1, AP3B2, AP3D1, APBA1, APEH, APLP1, APOD, ARCN1, ARF1, ARF6, ARIH2, ARMC8, ARPC2, ARPC3, ARPC4, ASAH1, ATG13, ATG3, ATG7, ATG9A, ATP5L, ATP5O, ATP6V0A1,…
45321	leukocyte activation	GO_BiologicalProcess-GOA_23.02.2017_10h01	0.0025	0.0088	7.3e-07	1.8e-06	[2, 4]	Group195	9.30769	121	[ABR, ACLY, AGL, AKT1, ALDOA, ALDOC, AP1G1, AP2A2, AP3D1, APEH, ARMC8, ASAH1, ATG7, ATM, ATP6V0A1, ATP6V0C, ATP6V1D, ATP7A, C21orf33, CAB39, CAND1, CAV1, CD46, CDC42, CHIT1, CLSTN1, CLU, COPB1, CSK, CSNK2B, DDOST, DEGS1, DLG1, DLL4, DPP7, DYNC1H1, EEF1A1, EEF2, ERP44, FAS, FGR, GAA, GNAO1, GRN, HEBP2, HEXB, HUWE1, IGBP1, IGHM, IL6, ILF2, IQGAP1, IST1, ITGAM, JMJD6, KCMF1, KDELR1, KPNB1, LAT2, MAG…
2263	cell activation involved in immune response	GO_BiologicalProcess-GOA_23.02.2017_10h01	2.4e-08	3.1e-07	7.3e-07	1.8e-06	[3, 4]	Group195	12.9076	95	[ABR, ACLY, AGL, ALDOA, ALDOC, AP1G1, AP2A2, APEH, ARMC8, ASAH1, ATG7, ATP6V0A1, ATP6V0C, ATP6V1D, ATP7A, CAB39, CAND1, CD46, CHIT1, CLSTN1, CLU, COPB1, CSNK2B, DDOST, DEGS1, DPP7, DYNC1H1, EEF1A1, EEF2, ERP44, FGR, GAA, GBF1, GRN, HEBP2, HEXB, HUWE1, IL6, ILF2, IQGAP1, IST1, ITGAM, KCMF1, KPNB1, LAT2, MAGT1, MIF, MLEC, MSH2, MSH6, MVP, NCKAP1L, PA2G4, PADI2, PDXK, PGM1, PGM2, PLD1, PPIA, PPIE, P…
44765	single-organism transport	GO_BiologicalProcess-GOA_23.02.2017_10h01	4.9e-06	3.4e-05	7.3e-07	1.8e-06	[3, 4]	Group195	9.10714	306	[AAAS, ABCA1, ABCA3, ABCD2, ABCD3, ABR, ACACA, ACE, ACLY, ACSL1, ACSL3, ACTR3, ADAR, AGL, AKR1C1, AKR1C3, AKT1, ALDOA, ALDOC, ANK1, ANK2, ANO7, ANXA11, AP1G1, AP2A2, AP2M1, AP3B2, AP3D1, APBA1, APEH, APOD, ARF1, ARMC8, ARPC2, ARPC3, ARPC4, ASAH1, ATG3, ATG7, ATP5L, ATP5O, ATP6V0A1, ATP6V0C, ATP6V1B1, ATP6V1D, ATP7A, ATP9B, BBS5, BICD1, BRK1, BRSK2, C21orf33, C2CD5, CAB39, CABP1, CALCR, CALR, CAND…
2274	myeloid leukocyte activation	GO_BiologicalProcess-GOA_23.02.2017_10h01	4.5e-08	5.4e-07	7.3e-07	1.8e-06	[3, 5]	Group195	13.0758	88	[ABR, ACLY, AGL, ALDOA, ALDOC, AP2A2, APEH, ARMC8, ASAH1, ATG7, ATP6V0A1, ATP6V0C, ATP6V1D, CAB39, CAND1, CHIT1, CLSTN1, CLU, COPB1, CSNK2B, DDOST, DEGS1, DPP7, DYNC1H1, EEF1A1, EEF2, ERP44, FGR, GAA, GRN, HEBP2, HEXB, HUWE1, ILF2, IQGAP1, IST1, ITGAM, JMJD6, KCMF1, KPNB1, LAT2, MAGT1, MIF, MLEC, MVP, NCKAP1L, PA2G4, PADI2, PDXK, PGM1, PGM2, PLD1, PPIA, PPIE, PRDX4, PRDX5, PRDX6, PSMD1, PSMD2, PS…
2444	myeloid leukocyte mediated immunity	GO_BiologicalProcess-GOA_23.02.2017_10h01	1.1e-10	2.8e-09	7.3e-07	1.8e-06	[4]	Group195	14.7651	88	[ABR, ACE, ACLY, AGL, ALDOA, ALDOC, AP2A2, APEH, ARMC8, ASAH1, ATG7, ATP6V0A1, ATP6V0C, ATP6V1D, CAB39, CAND1, CHIT1, CLSTN1, CLU, COPB1, CSNK2B, DDOST, DEGS1, DPP7, DYNC1H1, EEF1A1, EEF2, ERP44, FGR, GAA, GRN, HEBP2, HEXB, HUWE1, IL6, ILF2, IQGAP1, IST1, ITGAM, KCMF1, KPNB1, LAT2, MAGT1, MIF, MLEC, MVP, NCKAP1L, PA2G4, PADI2, PDXK, PGM1, PGM2, PLD1, PPIA, PPIE, PRDX4, PRDX5, PRDX6, PSMD1, PSMD2,…
16192	vesicle-mediated transport	GO_BiologicalProcess-GOA_23.02.2017_10h01	1.7e-11	5.4e-10	7.3e-07	1.8e-06	[4]	Group195	11.0519	228	[AAK1, ABCA1, ABR, ACLY, ACSL3, ACTR3, AGL, ALDOA, ALDOC, AMBP, ANK1, ANK2, ANXA11, AP1B1, AP1G1, AP1S2, AP2A2, AP2M1, AP3B2, AP3D1, APEH, APLP1, ARCN1, ARF1, ARF6, ARMC8, ARPC2, ARPC3, ARPC4, ASAH1, ATG3, ATG7, ATP6V0A1, ATP6V0C, ATP6V1D, ATP9B, BCAP31, BCAS3, BICD1, BIN1, BRK1, BRSK2, C2CD5, CAB39, CALCR, CALR, CAND1, CAV1, CCR1, CCZ1, CDC42, CDK16, CEP83, CHIT1, CHMP5, CHMP7, CHP1, CLINT1, CLS…
46903	secretion	GO_BiologicalProcess-GOA_23.02.2017_10h01	4.3e-06	3.1e-05	7.3e-07	1.8e-06	[4, 5]	Group195	10.1144	168	[ABCA1, ABR, ACE, ACLY, ACSL3, AGL, ALDOA, ALDOC, ANK1, AP1G1, AP2A2, APBA1, APEH, ARF1, ARMC8, ASAH1, ATG7, ATP6V0A1, ATP6V0C, ATP6V1D, ATP7A, BRSK2, CAB39, CAND1, CAV1, CCR1, CDK16, CHIA, CHIT1, CHP1, CLSTN1, CLU, COPA, COPB1, CPT1A, CRHBP, CRY1, CSN3, CSNK2B, CXXC1, DDOST, DEGS1, DHX15, DNM1L, DOC2A, DPP7, DYNC1H1, EEF1A1, EEF2, ERP44, EXOC1, EXOC2, EXOC3, EXOC4, EXOC5, EXOC8, F13A1, FERMT3, F…
32940	secretion by cell	GO_BiologicalProcess-GOA_23.02.2017_10h01	1.1e-05	7.4e-05	7.3e-07	1.8e-06	[3, 5, 6]	Group195	10.1257	153	[ABCA1, ABR, ACLY, AGL, ALDOA, ALDOC, ANK1, AP1G1, AP2A2, APBA1, APEH, ARF1, ARMC8, ASAH1, ATG7, ATP6V0A1, ATP6V0C, ATP6V1D, BRSK2, CAB39, CAND1, CCR1, CDK16, CHIA, CHIT1, CHP1, CLSTN1, CLU, COPB1, CPT1A, CRHBP, CRY1, CSNK2B, DDOST, DEGS1, DNM1L, DOC2A, DPP7, DYNC1H1, EEF1A1, EEF2, ERP44, EXOC1, EXOC2, EXOC3, EXOC4, EXOC5, EXOC8, F13A1, FERMT3, FGR, FLNA, FMR1, GAA, GNAS, GRN, HADHA, HEBP2, HEXB,…
2275	myeloid cell activation involved in immune response	GO_BiologicalProcess-GOA_23.02.2017_10h01	9.4e-10	1.7e-08	7.3e-07	1.8e-06	[4, 5, 6]	Group195	14.3581	85	[ABR, ACLY, AGL, ALDOA, ALDOC, AP2A2, APEH, ARMC8, ASAH1, ATG7, ATP6V0A1, ATP6V0C, ATP6V1D, CAB39, CAND1, CHIT1, CLSTN1, CLU, COPB1, CSNK2B, DDOST, DEGS1, DPP7, DYNC1H1, EEF1A1, EEF2, ERP44, FGR, GAA, GRN, HEBP2, HEXB, HUWE1, ILF2, IQGAP1, IST1, ITGAM, KCMF1, KPNB1, LAT2, MAGT1, MIF, MLEC, MVP, NCKAP1L, PA2G4, PADI2, PDXK, PGM1, PGM2, PLD1, PPIA, PPIE, PRDX4, PRDX5, PRDX6, PSMD1, PSMD2, PSMD3, PS…
2446	neutrophil mediated immunity	GO_BiologicalProcess-GOA_23.02.2017_10h01	5.2e-11	1.3e-09	7.3e-07	1.8e-06	[5]	Group195	15.2727	84	[ABR, ACE, ACLY, AGL, ALDOA, ALDOC, AP2A2, APEH, ARMC8, ASAH1, ATG7, ATP6V0A1, ATP6V0C, ATP6V1D, CAB39, CAND1, CHIT1, CLU, COPB1, CSNK2B, DDOST, DEGS1, DPP7, DYNC1H1, EEF1A1, EEF2, ERP44, FGR, GAA, GRN, HEBP2, HEXB, HUWE1, IL6, ILF2, IQGAP1, IST1, ITGAM, KCMF1, KPNB1, MAGT1, MIF, MLEC, MVP, NCKAP1L, PA2G4, PADI2, PDXK, PGM1, PGM2, PLD1, PPIA, PPIE, PRDX4, PRDX5, PRDX6, PSMD1, PSMD2, PSMD3, PSMD6,…
36230	granulocyte activation	GO_BiologicalProcess-GOA_23.02.2017_10h01	2.1e-10	4.7e-09	7.3e-07	1.8e-06	[4, 6]	Group195	15.0183	82	[ABR, ACLY, AGL, ALDOA, ALDOC, AP2A2, APEH, ARMC8, ASAH1, ATG7, ATP6V0A1, ATP6V0C, ATP6V1D, CAB39, CAND1, CHIT1, CLU, COPB1, CSNK2B, DDOST, DEGS1, DPP7, DYNC1H1, EEF1A1, EEF2, ERP44, FGR, GAA, GRN, HEBP2, HEXB, HUWE1, ILF2, IQGAP1, IST1, ITGAM, KCMF1, KPNB1, MAGT1, MIF, MLEC, MVP, NCKAP1L, PA2G4, PADI2, PDXK, PGM1, PGM2, PLD1, PPIA, PPIE, PRDX4, PRDX5, PRDX6, PSMD1, PSMD2, PSMD3, PSMD6, PSMD7, PT…
6887	exocytosis	GO_BiologicalProcess-GOA_23.02.2017_10h01	2.2e-11	6.8e-10	7.3e-07	1.8e-06	[4, 5, 6, 7]	Group195	13.3261	123	[ABR, ACLY, AGL, ALDOA, ALDOC, ANK1, AP1G1, AP2A2, APEH, ARF1, ARMC8, ASAH1, ATG7, ATP6V0A1, ATP6V0C, ATP6V1D, BRSK2, CAB39, CAND1, CCR1, CDK16, CHIT1, CHP1, CLSTN1, CLU, COPB1, CRHBP, CSNK2B, DDOST, DEGS1, DNM1L, DOC2A, DPP7, DYNC1H1, EEF1A1, EEF2, ERP44, EXOC1, EXOC2, EXOC3, EXOC4, EXOC5, EXOC8, F13A1, FERMT3, FGR, FLNA, FMR1, GAA, GRN, HEBP2, HEXB, HGS, HUWE1, IL6, ILF2, IQGAP1, IST1, ITGAM, K…
43299	leukocyte degranulation	GO_BiologicalProcess-GOA_23.02.2017_10h01	2.2e-10	5e-09	7.3e-07	1.8e-06	[3, 6, 7, 8, 9]	Group195	14.7009	86	[ABR, ACLY, AGL, ALDOA, ALDOC, AP1G1, AP2A2, APEH, ARMC8, ASAH1, ATG7, ATP6V0A1, ATP6V0C, ATP6V1D, CAB39, CAND1, CHIT1, CLSTN1, CLU, COPB1, CSNK2B, DDOST, DEGS1, DPP7, DYNC1H1, EEF1A1, EEF2, ERP44, FGR, GAA, GRN, HEBP2, HEXB, HUWE1, ILF2, IQGAP1, IST1, ITGAM, KCMF1, KPNB1, LAT2, MAGT1, MIF, MLEC, MVP, NCKAP1L, PA2G4, PADI2, PDXK, PGM1, PGM2, PLD1, PPIA, PPIE, PRDX4, PRDX5, PRDX6, PSMD1, PSMD2, PS…
45055	regulated exocytosis	GO_BiologicalProcess-GOA_23.02.2017_10h01	5.6e-09	9e-08	7.3e-07	1.8e-06	[5, 6, 7, 8]	Group195	12.8872	104	[ABR, ACLY, AGL, ALDOA, ALDOC, AP1G1, AP2A2, APEH, ARF1, ARMC8, ASAH1, ATG7, ATP6V0A1, ATP6V0C, ATP6V1D, CAB39, CAND1, CHIT1, CHP1, CLSTN1, CLU, COPB1, CRHBP, CSNK2B, DDOST, DEGS1, DNM1L, DOC2A, DPP7, DYNC1H1, EEF1A1, EEF2, ERP44, F13A1, FERMT3, FGR, FLNA, FMR1, GAA, GRN, HEBP2, HEXB, HUWE1, IL6, ILF2, IQGAP1, IST1, ITGAM, KCMF1, KPNB1, LAT2, MAGT1, MANF, MIF, MLEC, MVP, NCKAP1L, OLA1, PA2G4, PAD…
43312	neutrophil degranulation	GO_BiologicalProcess-GOA_23.02.2017_10h01	2e-10	4.5e-09	7.3e-07	1.8e-06	[4, 6, 7, 8, 9, 10]	Group195	15.1119	81	[ABR, ACLY, AGL, ALDOA, ALDOC, AP2A2, APEH, ARMC8, ASAH1, ATG7, ATP6V0A1, ATP6V0C, ATP6V1D, CAB39, CAND1, CHIT1, CLU, COPB1, CSNK2B, DDOST, DEGS1, DPP7, DYNC1H1, EEF1A1, EEF2, ERP44, FGR, GAA, GRN, HEBP2, HEXB, HUWE1, ILF2, IQGAP1, IST1, ITGAM, KCMF1, KPNB1, MAGT1, MIF, MLEC, MVP, NCKAP1L, PA2G4, PADI2, PDXK, PGM1, PGM2, PLD1, PPIA, PPIE, PRDX4, PRDX5, PRDX6, PSMD1, PSMD2, PSMD3, PSMD6, PSMD7, PT…
44087	regulation of cellular component biogenesis	GO_BiologicalProcess-GOA_23.02.2017_10h01	3.1e-06	2.4e-05	2.4e-26	9.1e-25	[2, 3]	Group196	11.4548	100	[ABCA1, ACE, ACTR3, ADNP, APOD, ARF1, ARF6, ARPC2, ARPC3, ARPC4, ATG3, ATM, ATP7A, BCAS3, BRK1, BUD31, CAND1, CAPZB, CAV1, CDC42, CEP97, CHMP5, CLSTN1, CLU, CNOT1, CNOT2, CNOT6, CROCC, CUL4A, CXCL13, DCDC2, DCTN1, DDB1, DLG1, DNM1L, ERCC3, FAF1, FARP2, FAS, FHOD3, FKBP4, FMR1, GSK3B, HCFC1, HGS, IDE, IFT88, IQGAP1, KANK1, KIF14, KIF9, MNS1, MTMR3, MTOR, NCK2, NCKAP1L, NCLN, PAN3, PARK7, PARP1, PK…
6996	organelle organization	GO_BiologicalProcess-GOA_23.02.2017_10h01	1.1e-26	1e-23	2.4e-26	9.1e-25	[3]	Group196	11.4122	438	[AAAS, ABCA1, ABCD3, ABR, ACTR3, AIFM1, AKT1, ALDOA, ANAPC4, ANAPC7, ANK1, ANK2, AP1G1, AP2M1, AP3D1, ARF1, ARF6, ARIH2, ARMC4, ARPC2, ARPC3, ARPC4, ASH2L, ASZ1, ATG13, ATG2B, ATG3, ATG7, ATG9A, ATM, ATP6V0A1, ATP6V0C, ATP6V1B1, ATP6V1D, ATP7A, ATRX, BAZ1A, BBS5, BCAS3, BICD1, BIN1, BIRC6, BRD2, BRD7, BRDT, BRIP1, BRK1, BRPF1, BRSK2, BRWD1, BUB1, BUD31, C21orf33, C2CD5, CALR, CAP2, CAPZB, CARM1, …
44089	positive regulation of cellular component biogenesis	GO_BiologicalProcess-GOA_23.02.2017_10h01	1.9e-05	0.00011	2.4e-26	9.1e-25	[2, 3, 4]	Group196	12.426	63	[ACTR3, ADNP, ARF1, ARF6, ARPC2, ARPC3, ARPC4, ATM, ATP7A, BCAS3, BRK1, BUD31, CAND1, CAV1, CDC42, CLSTN1, CLU, CNOT1, CNOT2, CNOT6, CROCC, CUL4A, CXCL13, DCTN1, DDB1, DLG1, ERCC3, FAF1, FAS, FMR1, GSK3B, HGS, IDE, IQGAP1, MNS1, MTOR, NCK2, NCKAP1L, PAN3, PARP1, PKN1, PLK4, PPM1F, RAB7A, RAC2, RBX1, RHOA, RIOK2, ROCK1, RPA1, RPA2, SMAD3, SORBS3, SRF, STAM, STUB1, TAPT1, TPR, UTP15, VCP, VPS4A, WD…
51128	regulation of cellular component organization	GO_BiologicalProcess-GOA_23.02.2017_10h01	1.1e-08	1.6e-07	2.4e-26	9.1e-25	[3, 4]	Group196	10.1354	247	[AAK1, ABCA1, ABR, ACE, ACSL3, ACTR3, ADNP, AIFM1, AKT1, ALDOA, ANAPC4, ANK1, AP2M1, APBB2, APOD, ARF1, ARF6, ARIH2, ARPC2, ARPC3, ARPC4, ATG13, ATG3, ATG7, ATM, ATP7A, ATRX, BCAS3, BICD1, BIN1, BRD7, BRK1, BRWD1, BUB1, BUD31, C21orf33, C2CD5, CALR, CAND1, CAPZB, CARM1, CAV1, CCT6A, CDC16, CDC20, CDC23, CDC27, CDC37, CDC42, CDC73, CDK9, CEP97, CHMP5, CLSTN1, CLU, CNOT1, CNOT2, CNOT6, COCH, CPEB1,…
1902589	single-organism organelle organization	GO_BiologicalProcess-GOA_23.02.2017_10h01	2.4e-08	3.1e-07	2.4e-26	9.1e-25	[3, 4]	Group196	10.706	185	[ABR, ACTR3, ALDOA, ANAPC4, ARF1, ARF6, ARMC4, ARPC2, ARPC3, ARPC4, ATG13, ATG2B, ATG3, ATG7, ATG9A, ATM, ATP6V1D, ATRX, BBS5, BCAS3, BRK1, BRSK2, BUB1, BUD31, C2CD5, CALR, CAP2, CAPZB, CDC20, CDC23, CDC27, CDC37, CDC42, CDC42BPA, CDK1, CEP41, CEP83, CEP97, CHMP5, CHMP7, CHP1, CISD2, CKAP5, CLU, CORO7, CROCC, CTCF, DCDC2, DCTN1, DCTN2, DENR, DLG1, DNAAF2, DNM1L, DOC2A, DSCC1, DYNC1H1, ESPL1, EVI5…
51129	negative regulation of cellular component organization	GO_BiologicalProcess-GOA_23.02.2017_10h01	0.0022	0.008	2.4e-26	9.1e-25	[3, 4, 5]	Group196	10.2874	68	[ACE, AKT1, AP2M1, APOD, ARF6, ATG3, ATG7, ATM, ATRX, BCAS3, BUB1, BUD31, CAPZB, CARM1, CAV1, CDC42, CEP97, CLU, CSK, CXXC1, DNM1L, ESPL1, FHOD3, FKBP4, GAK, GOPC, GSK3B, IFRD1, IL6, KANK1, KDM4C, KIF14, LMNA, MTMR2, NAT10, NOC2L, NUBP2, OPA1, PARK7, PARP1, PHF8, PICALM, PLK1, RAB7A, RAD21, RAD50, RHOA, RIOK3, ROCK1, SACS, SCFD1, SET, SIN3A, SLIT2, SMAD4, SUPT6H, TAF7, TEX14, TMBIM1, TMOD1, TPR, …
51130	positive regulation of cellular component organization	GO_BiologicalProcess-GOA_23.02.2017_10h01	2.1e-08	2.7e-07	2.4e-26	9.1e-25	[3, 4, 5]	Group196	11.4286	144	[ABR, ACSL3, ACTR3, ADNP, AKT1, ANK1, ARF1, ARF6, ARIH2, ARPC2, ARPC3, ARPC4, ATG13, ATM, ATP7A, ATRX, BCAS3, BICD1, BRD7, BRK1, BUD31, C21orf33, C2CD5, CALR, CAND1, CAV1, CCT6A, CDC20, CDC37, CDC42, CDK9, CLSTN1, CLU, CNOT1, CNOT2, CNOT6, CPEB1, CROCC, CTR9, CUL4A, CUX1, CXCL13, DCTN1, DDB1, DDHD1, DKC1, DLG1, DNM1L, DOCK5, ERCC3, ESPL1, FAF1, FAS, FEN1, FIS1, FLNA, FMR1, GNL3, GSK3B, HIP1, HK2,…
1903829	positive regulation of cellular protein localization	GO_BiologicalProcess-GOA_23.02.2017_10h01	3e-10	6.4e-09	2.4e-26	9.1e-25	[2, 3, 4, 5, 6]	Group196	16.3017	67	[ACSL3, AKT1, ARF6, ARIH2, ATG13, BCAP31, BCAS3, C21orf33, C2CD5, CCT6A, CDC42, CDK1, CHERP, CHP1, CROCC, DKC1, DLG1, DMAP1, ECT2, FIS1, FLNA, FZR1, GNL3, GSK3B, HUWE1, IL6, IPO5, IQGAP1, KANK1, KAT7, KIF5B, MED1, NKAP, NMD3, NMT1, NUP93, NUTF2, OAZ1, PARK7, PARP1, PEMT, PIN1, PKN1, PLK1, POLR3A, PSMD8, RAC2, RBM22, RER1, RHOA, RIOK2, SAE1, SELENOI, SMAD3, SMAD4, SMOX, STK11, STOM, TP53BP2, TPR, …
6461	protein complex assembly	GO_BiologicalProcess-GOA_23.02.2017_10h01	1.1e-10	2.8e-09	2.4e-26	9.1e-25	[4, 5]	Group196	11.7606	169	[AASS, ACACA, ACTR3, ADRM1, AIFM1, AKR1C1, ALDOA, APBA1, APCS, ARF1, ARF6, ARMC4, ARPC2, ARPC3, ARPC4, ASH2L, ATP6V0A1, BRK1, C21orf33, CAB39, CALR, CAND1, CAPZB, CAV1, CDC42, CDC73, CDK1, CHP1, CKAP5, CLGN, CLINT1, CLPP, CLU, CORO7, COX15, CPSF6, CPT1A, CSNK2B, CUL1, CUL4A, CXCL13, DCTN1, DDB1, DECR1, DERL1, DLG1, DNAAF2, DNM1L, DPYS, ECT2, ELOB, ERCC3, EXOC2, EXOC8, FAF1, FARP2, FAS, FBP1, FERM…
33043	regulation of organelle organization	GO_BiologicalProcess-GOA_23.02.2017_10h01	1.1e-11	3.5e-10	2.4e-26	9.1e-25	[4, 5]	Group196	12.4105	156	[ACTR3, AKT1, ANAPC4, ANK1, ARF1, ARF6, ARIH2, ARPC2, ARPC3, ARPC4, ATG13, ATG3, ATG7, ATM, ATRX, BCAS3, BRD7, BRK1, BUB1, BUD31, C21orf33, C2CD5, CALR, CAPZB, CCT6A, CDC16, CDC20, CDC23, CDC27, CDC37, CDC42, CDK9, CEP97, CHMP5, CLU, CNOT1, CNOT2, CNOT6, CROCC, CTCF, CTR9, DCDC2, DCTN1, DDHD1, DKC1, DLG1, DNM1L, ESPL1, EVI5, FEN1, FHOD3, FIS1, FKBP4, FMR1, FZR1, GNL3, GSK3B, HK2, HUWE1, IFT88, IL…
43254	regulation of protein complex assembly	GO_BiologicalProcess-GOA_23.02.2017_10h01	0.00017	0.00084	2.4e-26	9.1e-25	[3, 4, 5, 6]	Group196	12.2302	51	[ACTR3, ARF1, ARF6, ARPC2, ARPC3, ARPC4, BRK1, CAND1, CAPZB, CDC42, CLU, CUL4A, CXCL13, DCTN1, DDB1, DLG1, DNM1L, ERCC3, FAF1, FARP2, FAS, FHOD3, FKBP4, GSK3B, HCFC1, IDE, KANK1, KIF14, KIF9, MTOR, NCK2, NCKAP1L, NCLN, PARK7, PARP1, PKN1, RBX1, RIOK3, RPA1, RPA2, RRN3, SLIT2, SRF, STUB1, TAF7, TMOD1, VCP, VDAC2, VPS16, VPS18, VPS35]
10638	positive regulation of organelle organization	GO_BiologicalProcess-GOA_23.02.2017_10h01	1.2e-10	3e-09	2.4e-26	9.1e-25	[4, 5, 6]	Group196	14.2857	95	[ACTR3, ANK1, ARF1, ARF6, ARIH2, ARPC2, ARPC3, ARPC4, ATG13, ATM, ATRX, BCAS3, BRD7, BRK1, BUD31, C21orf33, C2CD5, CCT6A, CDC37, CDC42, CDK9, CNOT1, CNOT2, CNOT6, CROCC, CTR9, DCTN1, DDHD1, DKC1, DLG1, DNM1L, ESPL1, FEN1, FIS1, FMR1, GNL3, GSK3B, HK2, HUWE1, ING3, KAT7, KIF2A, KIF5B, KMT2A, LMAN1, MFN2, MNS1, MTOR, NCK2, NCKAP1L, NIPBL, NKAP, NMT1, OPA1, PAN3, PARK7, PEMT, PFDN2, PHB2, PIN1, PKN1…
31334	positive regulation of protein complex assembly	GO_BiologicalProcess-GOA_23.02.2017_10h01	0.0041	0.013	2.4e-26	9.1e-25	[3, 4, 5, 6, 7]	Group196	12.0968	30	[ACTR3, ARF1, ARF6, ARPC2, ARPC3, ARPC4, BRK1, CAND1, CLU, CUL4A, CXCL13, DCTN1, DDB1, DLG1, ERCC3, FAF1, FAS, GSK3B, IDE, MTOR, NCK2, NCKAP1L, PARP1, PKN1, RBX1, RPA1, RPA2, SRF, STUB1, VCP]
10821	regulation of mitochondrion organization	GO_BiologicalProcess-GOA_23.02.2017_10h01	5.3e-05	0.00028	2.4e-26	9.1e-25	[5, 6]	Group196	14.5161	36	[AKT1, ARIH2, ATG13, ATG7, C21orf33, CDC37, CLU, DDHD1, DNM1L, FIS1, GSK3B, HK2, HUWE1, IL6, KIF2A, LMNA, MFN2, NKAP, NMT1, OPA1, PARK7, PEMT, PIN1, POLR3A, PSMD8, RAC2, SAE1, SELENOI, TP53BP2, TSPO, U2AF2, VAT1, VPS35, WBP11, WDR46, WDR75]
33044	regulation of chromosome organization	GO_BiologicalProcess-GOA_23.02.2017_10h01	6.3e-08	7.2e-07	2.4e-26	9.1e-25	[5, 6]	Group196	16.0883	51	[ANAPC4, ATM, ATRX, BRD7, BUB1, CCT6A, CDC23, CDC27, CDK9, CTCF, CTR9, DKC1, ESPL1, FEN1, FMR1, GNL3, ING3, IWS1, KAT7, KDM4C, KMT2A, NAT10, NIPBL, NOC2L, PADI2, PARP1, PHF8, PLK1, PNKP, RAD21, RAD50, RNF20, RTF1, SET, SFPQ, SIN3A, SMAD4, SUPT6H, TACC3, TADA3, TAF7, TEX14, TLK1, TPR, UBE2C, UBE2N, UBR5, WBP2, WDR61, XRCC1, XRCC5]
43623	cellular protein complex assembly	GO_BiologicalProcess-GOA_23.02.2017_10h01	0.00029	0.0013	2.4e-26	9.1e-25	[5, 6]	Group196	11.0754	69	[ACTR3, ADRM1, AIFM1, APCS, ARF1, ARF6, ARMC4, ARPC2, ARPC3, ARPC4, ATP6V0A1, BRK1, CALR, CAND1, CAPZB, CKAP5, CLINT1, CLU, CORO7, COX15, CSNK2B, CUL1, DCTN1, DLG1, DNAAF2, DNM1L, EXOC2, EXOC8, FHOD3, FKBP4, HCCS, HIP1, KANK1, MAF1, MBD2, MTOR, NCK2, NCKAP1L, NT5C3A, NUBPL, NUP93, NUP98, OPA1, PARP1, PICALM, PKN1, PSMD4, PSMD5, PSMD8, RBX1, SCO1, SKP1, SLIT2, SMAD3, SMAD4, SPAG1, SRP54, STUB1, SU…
10822	positive regulation of mitochondrion organization	GO_BiologicalProcess-GOA_23.02.2017_10h01	0.0001	0.00052	2.4e-26	9.1e-25	[5, 6, 7]	Group196	15.3439	29	[ARIH2, ATG13, C21orf33, CDC37, DDHD1, DNM1L, FIS1, GSK3B, HK2, HUWE1, KIF2A, MFN2, NKAP, NMT1, OPA1, PARK7, PEMT, PIN1, POLR3A, PSMD8, RAC2, SAE1, SELENOI, TP53BP2, U2AF2, VPS35, WBP11, WDR46, WDR75]
51495	positive regulation of cytoskeleton organization	GO_BiologicalProcess-GOA_23.02.2017_10h01	0.017	0.046	2.4e-26	9.1e-25	[5, 6, 7]	Group196	11.4833	24	[ACTR3, ARF1, ARF6, ARPC2, ARPC3, ARPC4, BCAS3, BRK1, BUD31, CDC42, DCTN1, DLG1, MTOR, NCK2, NCKAP1L, PFDN2, PKN1, PLK4, POC1A, PPM1F, RHOA, SMAD3, SORBS3, WDR1]
2001252	positive regulation of chromosome organization	GO_BiologicalProcess-GOA_23.02.2017_10h01	0.0001	0.00054	2.4e-26	9.1e-25	[5, 6, 7]	Group196	15.7895	27	[ATM, ATRX, BRD7, CCT6A, CDK9, CTR9, DKC1, ESPL1, FEN1, FMR1, GNL3, ING3, KAT7, KMT2A, NIPBL, PNKP, RAD21, RAD50, RNF20, RTF1, SFPQ, SIN3A, SMAD4, TPR, UBE2N, WBP2, WDR61]
6790	sulfur compound metabolic process	GO_BiologicalProcess-GOA_23.02.2017_10h01	0.0001	0.00052	3e-10	1.2e-09	[3]	Group197	12.5628	50	[AASS, ACACA, ACLY, ACSF2, ACSF3, ACSL1, ACSL3, ACSL5, AGK, AHCY, AMD1, BPNT1, CBS, CIAO1, CIAPIN1, CNDP2, DLD, G6PD, GCDH, GGT1, GLRX3, GSTA4, HEXB, HPGDS, IMPAD1, ISCA1, ISCU, LDHD, LIAS, MCCC1, MCCC2, MMS19, MPC1, MPC2, MSRA, MTRR, NFS1, NUBP2, PAPSS1, PARK7, PCCA, PCCB, PDK2, PEMT, PHGDH, SLC25A10, SOAT1, TECR, TPST2, TSPO]
51186	cofactor metabolic process	GO_BiologicalProcess-GOA_23.02.2017_10h01	3.8e-09	6.2e-08	3e-10	1.2e-09	[3]	Group197	15.367	67	[AASS, ACACA, ACLY, ACSF2, ACSF3, ACSL1, ACSL3, ACSL5, AGK, AHCY, AKR1C1, AKR1C3, ALDOA, ALDOC, AMBP, AMD1, ARNT, CBR1, CIAO1, CIAPIN1, COQ3, COQ7, COQ8B, COQ9, COX15, DLD, FBP1, G6PD, GCDH, GLRX3, GPHN, HK2, IDH3B, ISCA1, ISCU, KIF2A, KMO, LDHD, LIAS, MCCC1, MCCC2, MMS19, MPC1, MPC2, MTCH2, MTRR, NADK, NFS1, NUBP2, PANK3, PCCA, PCCB, PDK2, PDXK, PEMT, PGD, PGK1, PGM1, PGM2, PHGDH, PNPO, PRDX5, S…
6732	coenzyme metabolic process	GO_BiologicalProcess-GOA_23.02.2017_10h01	1.2e-06	1e-05	3e-10	1.2e-09	[4]	Group197	14.5251	52	[AASS, ACACA, ACLY, ACSF2, ACSF3, ACSL1, ACSL3, ACSL5, AGK, AHCY, ALDOA, ALDOC, AMD1, ARNT, COQ3, COQ7, COQ8B, COQ9, DLD, FBP1, G6PD, GCDH, GPHN, HK2, IDH3B, KIF2A, KMO, LDHD, LIAS, MCCC2, MPC1, MPC2, MTCH2, MTRR, NADK, NFS1, PANK3, PDK2, PDXK, PEMT, PGD, PGK1, PGM1, PGM2, PHGDH, PNPO, PRDX5, SOAT1, TECR, TKT, TSPO, VCP]
44272	sulfur compound biosynthetic process	GO_BiologicalProcess-GOA_23.02.2017_10h01	0.0078	0.023	3e-10	1.2e-09	[4]	Group197	11.8943	27	[ACACA, ACLY, ACSF2, ACSF3, ACSL1, ACSL3, ACSL5, AGK, AHCY, AMD1, CBS, CNDP2, DLD, GCDH, GGT1, GSTA4, HPGDS, LDHD, LIAS, MPC1, MPC2, MTRR, PAPSS1, PDK2, SOAT1, TECR, TSPO]
51188	cofactor biosynthetic process	GO_BiologicalProcess-GOA_23.02.2017_10h01	2.8e-07	2.8e-06	3e-10	1.2e-09	[4]	Group197	17.8744	37	[ACACA, ACLY, ACSF2, ACSF3, ACSL1, ACSL3, ACSL5, AGK, CIAO1, CIAPIN1, COQ3, COQ7, COQ8B, COQ9, COX15, DLD, GCDH, GLRX3, GPHN, ISCA1, ISCU, KMO, LDHD, LIAS, MMS19, MPC1, MPC2, NADK, NFS1, NUBP2, PANK3, PDK2, PDXK, PNPO, SOAT1, TECR, TSPO]
55086	nucleobase-containing small molecule metabolic process	GO_BiologicalProcess-GOA_23.02.2017_10h01	2.8e-06	2.1e-05	3e-10	1.2e-09	[3, 4, 5]	Group197	11.6422	95	[ABCA1, ADNP, AHCY, AK2, ALDOA, ALDOC, AMD1, AMPD2, APLP1, ARNT, ATP5L, ATP5O, ATP6V0A1, ATP6V1B1, ATP7A, BPNT1, BUD31, CALCR, CAP2, CCNI, CDK1, COQ9, COX1, COX15, COX5A, DLD, DLG1, DNM1L, DPYD, DPYS, ERH, FBP1, G6PD, GMPR2, GNAS, GPHN, HK2, IDH3B, KIF2A, KMO, LDHD, MAGI3, MCCC2, MPC1, MPC2, MPP2, MSH2, MTCH2, MTOR, MTRR, NADK, NFS1, NME7, NT5C3A, NUDT9, OLA1, PANK3, PAPSS1, PARK7, PARP1, PDCL3, …
72524	pyridine-containing compound metabolic process	GO_BiologicalProcess-GOA_23.02.2017_10h01	0.00068	0.0028	3e-10	1.2e-09	[4]	Group197	14.5349	25	[ALDOA, ALDOC, ARNT, DLD, FBP1, G6PD, HK2, IDH3B, KIF2A, KMO, LDHD, MPC1, MPC2, MTCH2, NADK, PDXK, PGD, PGK1, PGM1, PGM2, PHGDH, PNPO, PRDX5, TKT, VCP]
6637	acyl-CoA metabolic process	GO_BiologicalProcess-GOA_23.02.2017_10h01	0.00047	0.0019	3e-10	1.2e-09	[4, 5]	Group197	17.3077	18	[AASS, ACACA, ACLY, ACSF2, ACSF3, ACSL1, ACSL3, ACSL5, AGK, DLD, GCDH, LDHD, MPC1, MPC2, PDK2, SOAT1, TECR, TSPO]
6733	oxidoreduction coenzyme metabolic process	GO_BiologicalProcess-GOA_23.02.2017_10h01	0.00033	0.0014	3e-10	1.2e-09	[5]	Group197	14.7541	27	[ALDOA, ALDOC, ARNT, COQ3, COQ7, COQ8B, COQ9, DLD, FBP1, G6PD, HK2, IDH3B, KIF2A, KMO, LDHD, MPC1, MPC2, MTCH2, NADK, PGD, PGK1, PGM1, PGM2, PHGDH, PRDX5, TKT, VCP]
9108	coenzyme biosynthetic process	GO_BiologicalProcess-GOA_23.02.2017_10h01	6.7e-06	4.6e-05	3e-10	1.2e-09	[5]	Group197	17.6829	29	[ACACA, ACLY, ACSF2, ACSF3, ACSL1, ACSL3, ACSL5, AGK, COQ3, COQ7, COQ8B, COQ9, DLD, GCDH, GPHN, KMO, LDHD, LIAS, MPC1, MPC2, NADK, NFS1, PANK3, PDK2, PDXK, PNPO, SOAT1, TECR, TSPO]
6084	acetyl-CoA metabolic process	GO_BiologicalProcess-GOA_23.02.2017_10h01	0.0015	0.0058	3e-10	1.2e-09	[5, 6]	Group197	23.0769	9	[AASS, ACACA, ACLY, DLD, LDHD, MPC1, MPC2, PDK2, SOAT1]
9117	nucleotide metabolic process	GO_BiologicalProcess-GOA_23.02.2017_10h01	3.1e-05	0.00018	3e-10	1.2e-09	[5, 6, 7]	Group197	11.2732	85	[ABCA1, ADNP, AK2, ALDOA, ALDOC, AMPD2, APLP1, ARNT, ATP5L, ATP5O, ATP6V0A1, ATP6V1B1, ATP7A, BPNT1, BUD31, CALCR, CAP2, CCNI, CDK1, COQ9, COX1, COX15, COX5A, DLD, DLG1, DNM1L, ERH, FBP1, G6PD, GMPR2, GNAS, GPHN, HK2, IDH3B, KIF2A, KMO, LDHD, MAGI3, MCCC2, MPC1, MPC2, MPP2, MSH2, MTCH2, NADK, NFS1, NME7, NT5C3A, NUDT9, OLA1, PANK3, PAPSS1, PARK7, PARP1, PDE3A, PDE8B, PGD, PGK1, PGM1, PGM2, PHGDH,…
9106	lipoate metabolic process	GO_BiologicalProcess-GOA_23.02.2017_10h01	0.0034	0.011	3e-10	1.2e-09	[4, 5, 6, 8, 9]	Group197	60	3	[DLD, LDHD, LIAS]
6085	acetyl-CoA biosynthetic process	GO_BiologicalProcess-GOA_23.02.2017_10h01	0.0015	0.0058	3e-10	1.2e-09	[6, 7]	Group197	28	7	[ACLY, DLD, LDHD, MPC1, MPC2, PDK2, SOAT1]
32787	monocarboxylic acid metabolic process	GO_BiologicalProcess-GOA_23.02.2017_10h01	4.1e-08	5e-07	3e-10	1.2e-09	[6, 7]	Group197	13.2605	85	[ABCD2, ABCD3, ACACA, ACADM, ACADS, ACLY, ACOX2, ACOX3, ACSF2, ACSF3, ACSL1, ACSL3, ACSL5, AGXT2, AKR1C1, AKR1C3, AKT1, ALDOA, ALDOC, AMT, ARNT, ASNS, CAV1, CBR1, CPT1A, CPT2, DECR1, DEGS1, DLD, ECH1, ECI1, ECI2, ETFA, ETFB, FAAH2, FADS2, FBP1, GBA2, GCDH, GCSH, GGT1, GLDC, HACL1, HADHA, HADHB, HK2, HPGDS, HSD17B8, KIF2A, KMO, LDHD, LIAS, LPIN2, MCAT, MCCC1, MCCC2, MIF, MORC2, MPC1, MPC2, MTCH2, …
46949	fatty-acyl-CoA biosynthetic process	GO_BiologicalProcess-GOA_23.02.2017_10h01	0.00035	0.0015	3e-10	1.2e-09	[6, 7]	Group197	23.913	11	[ACACA, ACLY, ACSF2, ACSF3, ACSL1, ACSL3, ACSL5, AGK, GCDH, TECR, TSPO]
6086	acetyl-CoA biosynthetic process from pyruvate	GO_BiologicalProcess-GOA_23.02.2017_10h01	0.0099	0.029	3e-10	1.2e-09	[4, 7, 8, 9]	Group197	26.3158	5	[DLD, LDHD, MPC1, MPC2, PDK2]
46496	nicotinamide nucleotide metabolic process	GO_BiologicalProcess-GOA_23.02.2017_10h01	0.0022	0.008	3e-10	1.2e-09	[6, 7, 8, 9]	Group197	13.7725	23	[ALDOA, ALDOC, ARNT, DLD, FBP1, G6PD, HK2, IDH3B, KIF2A, KMO, LDHD, MPC1, MPC2, MTCH2, NADK, PGD, PGK1, PGM1, PGM2, PHGDH, PRDX5, TKT, VCP]
6554	lysine catabolic process	GO_BiologicalProcess-GOA_23.02.2017_10h01	0.015	0.042	3e-10	1.2e-09	[7, 8, 9, 10, 11]	Group197	28.5714	4	[AASS, DLD, GCDH, LDHD]
6839	mitochondrial transport	GO_BiologicalProcess-GOA_23.02.2017_10h01	0.0001	0.00052	3.6e-16	2.6e-15	[4]	Group198	13.0952	44	[ACACA, ARIH2, ATG13, ATP5L, ATP5O, C21orf33, CCNI, CPT1A, CPT2, DNLZ, FIS1, GSK3B, HEBP2, HK2, HUWE1, KIF1BP, KIF2A, MFN2, MICU1, MIPEP, MPC1, MPC2, MTCH2, NKAP, NMT1, PEMT, PIN1, POLR3A, PSMD8, RAC2, SAE1, SELENOI, SLC25A10, SLC25A24, SLC25A37, TOMM20, TP53BP2, TSPO, U2AF2, UQCRC2, VPS35, WBP11, WDR46, WDR75]
7005	mitochondrion organization	GO_BiologicalProcess-GOA_23.02.2017_10h01	0.00033	0.0014	3.6e-16	2.6e-15	[4]	Group198	11.2281	64	[AIFM1, AKT1, ARIH2, ATG13, ATG2B, ATG3, ATG7, ATG9A, ATP7A, C21orf33, CDC37, CISD2, CLU, DDHD1, DNLZ, DNM1L, FIS1, GSK3B, HCFC1, HEBP2, HK2, HSD17B10, HUWE1, IL6, KIF2A, LETM1, LMNA, MEF2A, MFN2, MIPEP, MTCH2, NKAP, NMT1, NUBPL, OPA1, PARK7, PARP1, PEMT, PHB, PHB2, PIN1, POLR3A, PPARGC1B, PRDX3, PSMD8, RAC2, SAE1, SCO1, SELENOI, SPG7, SUPV3L1, SURF1, TOMM20, TP53BP2, TRMT5, TSPO, U2AF2, UQCRB, U…
1903829	positive regulation of cellular protein localization	GO_BiologicalProcess-GOA_23.02.2017_10h01	3e-10	6.4e-09	3.6e-16	2.6e-15	[2, 3, 4, 5, 6]	Group198	16.3017	67	[ACSL3, AKT1, ARF6, ARIH2, ATG13, BCAP31, BCAS3, C21orf33, C2CD5, CCT6A, CDC42, CDK1, CHERP, CHP1, CROCC, DKC1, DLG1, DMAP1, ECT2, FIS1, FLNA, FZR1, GNL3, GSK3B, HUWE1, IL6, IPO5, IQGAP1, KANK1, KAT7, KIF5B, MED1, NKAP, NMD3, NMT1, NUP93, NUTF2, OAZ1, PARK7, PARP1, PEMT, PIN1, PKN1, PLK1, POLR3A, PSMD8, RAC2, RBM22, RER1, RHOA, RIOK2, SAE1, SELENOI, SMAD3, SMAD4, SMOX, STK11, STOM, TP53BP2, TPR, …
1904951	positive regulation of establishment of protein localization	GO_BiologicalProcess-GOA_23.02.2017_10h01	1.6e-06	1.3e-05	3.6e-16	2.6e-15	[2, 3, 4, 5, 6]	Group198	12.7622	73	[ACSL3, AKT1, ARF1, ARF6, ARIH2, ATG13, BCAP31, BCAS3, C21orf33, C2CD5, CCT6A, CDC42, CDK1, CHERP, CHIA, CHP1, CLU, DKC1, DLG1, DMAP1, DNM1L, ECT2, EXOC1, FGR, FIS1, FLNA, FZR1, GSK3B, HUWE1, IL6, IPO5, KANK1, KIF5B, MBL2, MED1, MIF, MPC2, NKAP, NMT1, NUP93, NUTF2, OAZ1, PARP1, PEMT, PIN1, PKN1, POLR3A, PPIA, PSMD8, PYDC1, RAC2, RBM22, RER1, RHOA, RIOK2, SAE1, SELENOI, SMAD3, SMAD4, SMOX, STOM, S…
32388	positive regulation of intracellular transport	GO_BiologicalProcess-GOA_23.02.2017_10h01	4e-10	8.1e-09	3.6e-16	2.6e-15	[3, 4, 5, 6]	Group198	17.5385	57	[ARF1, ARIH2, ATG13, BCAP31, BCAS3, C21orf33, C2CD5, CDC42, CDK1, CHERP, CHP1, DMAP1, DNM1L, ECT2, FGR, FIS1, FLNA, FMR1, FZR1, GSK3B, HUWE1, IL6, IPO5, KANK1, KIF5B, MED1, MTMR2, NKAP, NUP93, NUTF2, OAZ1, PARP1, PEMT, PIN1, PKN1, POLR3A, PSMD8, RAC2, RBM22, RHOA, RIOK2, SAE1, SCP2, SELENOI, SMAD3, SMAD4, SMOX, STOM, SYK, TPR, U2AF2, UBR5, VAMP2, WBP11, WDR46, WDR75, ZPR1]
1903008	organelle disassembly	GO_BiologicalProcess-GOA_23.02.2017_10h01	1.6e-09	2.8e-08	3.6e-16	2.6e-15	[4, 5]	Group198	26.1682	28	[ATG13, ATG2B, ATG3, ATG7, ATG9A, CDC37, CDK1, CISD2, DENR, DNM1L, FIS1, GBF1, HK2, KIF2A, KIF5B, KIF9, KLC1, MFN2, PARK7, PELO, POLR3A, PTGES2, STX5, TSPO, U2AF2, VRK1, WBP11, WDR75]
10638	positive regulation of organelle organization	GO_BiologicalProcess-GOA_23.02.2017_10h01	1.2e-10	3e-09	3.6e-16	2.6e-15	[4, 5, 6]	Group198	14.2857	95	[ACTR3, ANK1, ARF1, ARF6, ARIH2, ARPC2, ARPC3, ARPC4, ATG13, ATM, ATRX, BCAS3, BRD7, BRK1, BUD31, C21orf33, C2CD5, CCT6A, CDC37, CDC42, CDK9, CNOT1, CNOT2, CNOT6, CROCC, CTR9, DCTN1, DDHD1, DKC1, DLG1, DNM1L, ESPL1, FEN1, FIS1, FMR1, GNL3, GSK3B, HK2, HUWE1, ING3, KAT7, KIF2A, KIF5B, KMT2A, LMAN1, MFN2, MNS1, MTOR, NCK2, NCKAP1L, NIPBL, NKAP, NMT1, OPA1, PAN3, PARK7, PEMT, PFDN2, PHB2, PIN1, PKN1…
72594	establishment of protein localization to organelle	GO_BiologicalProcess-GOA_23.02.2017_10h01	3.9e-11	1.1e-09	3.6e-16	2.6e-15	[4, 5, 6]	Group198	14.2254	101	[ADAR, AKR1C3, AKT1, AP3D1, APOD, ARIH2, ATG13, ATP9B, C21orf33, CABP1, CCT6A, CDK1, CHERP, CHP1, DKC1, DMAP1, DNLZ, ECT2, FAF1, FBXW11, FIS1, FLNA, FZR1, GAK, GCC2, GSK3B, HGS, HK2, HUWE1, IL6, IPO13, IPO4, IPO5, IPO7, IPO9, KANK1, KIF2A, KPNB1, LMNA, MED1, MFN2, MIPEP, MTCH2, MTOR, NKAP, NMT1, NUP35, NUP85, NUP88, NUP93, NUP98, NUTF2, PARP1, PDIA3, PEMT, PEX12, PEX3, PHB2, PIN1, PKD2, POLR3A, P…
422	mitophagy	GO_BiologicalProcess-GOA_23.02.2017_10h01	3.1e-05	0.00018	3.6e-16	2.6e-15	[4, 5, 6, 7]	Group198	21.1765	18	[ATG13, ATG2B, ATG3, ATG7, ATG9A, CDC37, CISD2, DNM1L, FIS1, HK2, KIF2A, MFN2, PARK7, POLR3A, TSPO, U2AF2, WBP11, WDR75]
10821	regulation of mitochondrion organization	GO_BiologicalProcess-GOA_23.02.2017_10h01	5.3e-05	0.00028	3.6e-16	2.6e-15	[5, 6]	Group198	14.5161	36	[AKT1, ARIH2, ATG13, ATG7, C21orf33, CDC37, CLU, DDHD1, DNM1L, FIS1, GSK3B, HK2, HUWE1, IL6, KIF2A, LMNA, MFN2, NKAP, NMT1, OPA1, PARK7, PEMT, PIN1, POLR3A, PSMD8, RAC2, SAE1, SELENOI, TP53BP2, TSPO, U2AF2, VAT1, VPS35, WBP11, WDR46, WDR75]
10822	positive regulation of mitochondrion organization	GO_BiologicalProcess-GOA_23.02.2017_10h01	0.0001	0.00052	3.6e-16	2.6e-15	[5, 6, 7]	Group198	15.3439	29	[ARIH2, ATG13, C21orf33, CDC37, DDHD1, DNM1L, FIS1, GSK3B, HK2, HUWE1, KIF2A, MFN2, NKAP, NMT1, OPA1, PARK7, PEMT, PIN1, POLR3A, PSMD8, RAC2, SAE1, SELENOI, TP53BP2, U2AF2, VPS35, WBP11, WDR46, WDR75]
51222	positive regulation of protein transport	GO_BiologicalProcess-GOA_23.02.2017_10h01	8.2e-06	5.4e-05	3.6e-16	2.6e-15	[3, 4, 5, 6, 7, 8, 9]	Group198	12.6459	65	[ACSL3, ARF1, ARIH2, ATG13, BCAP31, BCAS3, C21orf33, C2CD5, CDC42, CDK1, CHERP, CHIA, CHP1, CLU, DMAP1, DNM1L, ECT2, EXOC1, FGR, FIS1, FLNA, FZR1, GSK3B, HUWE1, IL6, IPO5, KANK1, KIF5B, MBL2, MED1, MIF, MPC2, NKAP, NUP93, NUTF2, OAZ1, PARP1, PEMT, PIN1, PKN1, POLR3A, PPIA, PSMD8, PYDC1, RAC2, RBM22, RHOA, RIOK2, SAE1, SELENOI, SMAD3, SMAD4, SMOX, STOM, SYK, TPR, U2AF2, UBR5, VAMP2, VPS35, WBP11, …
70585	protein localization to mitochondrion	GO_BiologicalProcess-GOA_23.02.2017_10h01	0.00033	0.0014	3.6e-16	2.6e-15	[6]	Group198	14.1509	30	[AKT1, ARIH2, ATG13, C21orf33, DNLZ, DNM1L, FIS1, HK2, HUWE1, KIF2A, MFN2, MIPEP, MTCH2, NKAP, NMT1, PEMT, PIN1, POLR3A, PSMD8, RAC2, SAE1, SELENOI, TOMM20, TP53BP2, TSPO, U2AF2, UQCRC2, WBP11, WDR46, WDR75]
1903749	positive regulation of establishment of protein localization to mitochondrion	GO_BiologicalProcess-GOA_23.02.2017_10h01	0.004	0.013	3.6e-16	2.6e-15	[3, 4, 5, 6, 7, 8, 9]	Group198	14.4	18	[ARIH2, ATG13, C21orf33, HUWE1, NKAP, NMT1, PEMT, PIN1, POLR3A, PSMD8, RAC2, SAE1, SELENOI, TP53BP2, U2AF2, WBP11, WDR46, WDR75]
90316	positive regulation of intracellular protein transport	GO_BiologicalProcess-GOA_23.02.2017_10h01	2.9e-09	4.7e-08	3.6e-16	2.6e-15	[3, 4, 5, 6, 7, 8, 9, 10]	Group198	17.7936	50	[ARIH2, ATG13, BCAP31, BCAS3, C21orf33, C2CD5, CDC42, CDK1, CHERP, CHP1, DMAP1, ECT2, FIS1, FLNA, FZR1, GSK3B, HUWE1, IL6, IPO5, KANK1, KIF5B, MED1, NKAP, NUP93, NUTF2, OAZ1, PARP1, PEMT, PIN1, PKN1, POLR3A, PSMD8, RAC2, RBM22, RHOA, RIOK2, SAE1, SELENOI, SMAD3, SMAD4, SMOX, STOM, TPR, U2AF2, UBR5, VAMP2, WBP11, WDR46, WDR75, ZPR1]
1903146	regulation of mitophagy	GO_BiologicalProcess-GOA_23.02.2017_10h01	0.0012	0.0048	3.6e-16	2.6e-15	[5, 6, 7, 8]	Group198	19.6721	12	[ATG13, CDC37, DNM1L, HK2, KIF2A, MFN2, PARK7, POLR3A, TSPO, U2AF2, WBP11, WDR75]
6626	protein targeting to mitochondrion	GO_BiologicalProcess-GOA_23.02.2017_10h01	0.0011	0.0044	3.6e-16	2.6e-15	[5, 6, 7, 8, 9, 10]	Group198	14.4654	23	[ARIH2, ATG13, C21orf33, DNLZ, FIS1, HUWE1, MFN2, MIPEP, NKAP, PEMT, PIN1, POLR3A, PSMD8, RAC2, SAE1, SELENOI, TOMM20, TSPO, U2AF2, UQCRC2, WBP11, WDR46, WDR75]
1903533	regulation of protein targeting	GO_BiologicalProcess-GOA_23.02.2017_10h01	9.2e-07	8.2e-06	3.6e-16	2.6e-15	[6, 7, 8, 9, 10]	Group198	15.0307	49	[APOD, ARIH2, ATG13, C21orf33, C2CD5, CABP1, CDK1, CHERP, CHP1, DMAP1, ECT2, FAF1, FBXW11, FIS1, FLNA, FZR1, GSK3B, HUWE1, IL6, IPO5, KANK1, MED1, MTOR, NKAP, NUP93, NUTF2, PARP1, PEMT, PIN1, PKD2, PKN1, POLR3A, PRDX1, PSMD8, RAC2, RHOA, SAE1, SELENOI, SMAD3, SMAD4, SMOX, STOM, TPR, U2AF2, UBR5, WBP11, WDR46, WDR75, ZPR1]
1903955	positive regulation of protein targeting to mitochondrion	GO_BiologicalProcess-GOA_23.02.2017_10h01	0.001	0.0039	3.6e-16	2.6e-15	[4, 5, 6, 7, 8, 9, 10, 11, 12]	Group198	17.2043	16	[ARIH2, ATG13, C21orf33, HUWE1, NKAP, PEMT, PIN1, POLR3A, PSMD8, RAC2, SAE1, SELENOI, U2AF2, WBP11, WDR46, WDR75]
6403	RNA localization	GO_BiologicalProcess-GOA_23.02.2017_10h01	4e-11	1.1e-09	2e-22	3.5e-21	[3]	Group199	20.2479	49	[AAAS, ABCE1, ALYREF, ATM, BICD1, CCT6A, CKAP5, CPEB1, CPSF1, CPSF2, CPSF3, DKC1, FMR1, IWS1, LTV1, MAGOHB, MVP, NMD3, NOL6, NOP58, NUP35, NUP85, NUP88, NUP93, NUP98, NUTF2, NXF1, PABPN1, QKI, RAN, RBM8A, RIOK2, SEC13, SIDT1, SMG7, SRSF7, SUPT6H, SYMPK, THOC1, THOC2, THOC3, TOMM20, TPR, U2AF2, UPF1, UPF2, XPO1, XPO7, XPOT]
44766	multi-organism transport	GO_BiologicalProcess-GOA_23.02.2017_10h01	1.3e-05	8.4e-05	2e-22	3.5e-21	[3, 4]	Group199	22.5	18	[AAAS, ALYREF, CAV1, DERL1, FMR1, KPNB1, NUP35, NUP85, NUP88, NUP93, NUP98, RAB7A, RAN, THOC1, THOC2, THOC3, TPR, XPO1]
51236	establishment of RNA localization	GO_BiologicalProcess-GOA_23.02.2017_10h01	4.1e-11	1.1e-09	2e-22	3.5e-21	[3, 4]	Group199	21.327	45	[AAAS, ABCE1, ALYREF, ATM, CKAP5, CPEB1, CPSF1, CPSF2, CPSF3, FMR1, IWS1, LTV1, MAGOHB, MVP, NMD3, NOL6, NUP35, NUP85, NUP88, NUP93, NUP98, NUTF2, NXF1, PABPN1, QKI, RAN, RBM8A, RIOK2, SEC13, SIDT1, SMG7, SRSF7, SUPT6H, SYMPK, THOC1, THOC2, THOC3, TOMM20, TPR, U2AF2, UPF1, UPF2, XPO1, XPO7, XPOT]
51169	nuclear transport	GO_BiologicalProcess-GOA_23.02.2017_10h01	1e-14	5.3e-13	2e-22	3.5e-21	[4, 5]	Group199	17.3913	88	[AAAS, ABCE1, ADAR, AKR1C3, AKT1, ALYREF, APOD, C21orf33, CABP1, CALR, CDK1, CHERP, CHP1, CPSF1, CPSF2, CPSF3, CSE1L, DMAP1, ECT2, FAF1, FBXW11, FLNA, FZR1, GSK3B, HSPA9, IL6, IPO13, IPO4, IPO5, IPO7, IPO9, IWS1, KANK1, KPNB1, LMNA, LSG1, LTV1, MAGOHB, MED1, MTOR, NEMF, NMD3, NOC2L, NOL6, NUP35, NUP85, NUP88, NUP93, NUP98, NUTF2, NXF1, PABPN1, PARK7, PARP1, PDIA3, PHB2, PKD2, PRDX1, RAN, RBM22, R…
15931	nucleobase-containing compound transport	GO_BiologicalProcess-GOA_23.02.2017_10h01	5e-09	8e-08	2e-22	3.5e-21	[5]	Group199	18.5185	45	[AAAS, ABCE1, ALYREF, CKAP5, CPEB1, CPSF1, CPSF2, CPSF3, FMR1, IWS1, LTV1, MAGOHB, MVP, NMD3, NOL6, NUP35, NUP85, NUP88, NUP93, NUP98, NUTF2, NXF1, PABPN1, QKI, RAN, RBM8A, RIOK2, SEC13, SIDT1, SLC25A24, SMG7, SRSF7, SUPT6H, SYMPK, THOC1, THOC2, THOC3, TOMM20, TPR, U2AF2, UPF1, UPF2, XPO1, XPO7, XPOT]
1900034	regulation of cellular response to heat	GO_BiologicalProcess-GOA_23.02.2017_10h01	0.0012	0.0047	2e-22	3.5e-21	[4, 5, 6]	Group199	17.4419	15	[AAAS, ATM, FKBP4, GSK3B, HSBP1, MTOR, NUP35, NUP85, NUP88, NUP93, NUP98, RPA1, RPA2, RPTOR, TPR]
51081	nuclear envelope disassembly	GO_BiologicalProcess-GOA_23.02.2017_10h01	0.00018	0.00089	2e-22	3.5e-21	[5, 6]	Group199	24	12	[AAAS, CDK1, DCTN1, LMNA, NUP35, NUP85, NUP88, NUP93, NUP98, PLK1, TPR, VRK1]
51031	tRNA transport	GO_BiologicalProcess-GOA_23.02.2017_10h01	4.1e-05	0.00023	2e-22	3.5e-21	[4, 5, 6, 8]	Group199	29.7297	11	[AAAS, NOL6, NUP35, NUP85, NUP88, NUP93, NUP98, RAN, TOMM20, TPR, XPOT]
51028	mRNA transport	GO_BiologicalProcess-GOA_23.02.2017_10h01	1.2e-08	1.8e-07	2e-22	3.5e-21	[5, 6, 8]	Group199	21.118	34	[AAAS, ALYREF, CPEB1, CPSF1, CPSF2, CPSF3, FMR1, IWS1, MAGOHB, MVP, NUP35, NUP85, NUP88, NUP93, NUP98, NUTF2, NXF1, PABPN1, QKI, RBM8A, SEC13, SMG7, SRSF7, SUPT6H, SYMPK, THOC1, THOC2, THOC3, TPR, U2AF2, UPF1, UPF2, XPO1, XPO7]
51168	nuclear export	GO_BiologicalProcess-GOA_23.02.2017_10h01	1.7e-11	5.5e-10	2e-22	3.5e-21	[6, 7]	Group199	21.8447	45	[AAAS, ABCE1, ADAR, ALYREF, CALR, CHP1, CPSF1, CPSF2, CPSF3, CSE1L, GSK3B, HSPA9, IWS1, LSG1, LTV1, MAGOHB, NEMF, NMD3, NOL6, NUP35, NUP85, NUP88, NUP93, NUP98, NUTF2, NXF1, PABPN1, PARK7, RAN, RBM8A, RIOK2, SMG7, SRSF7, SUPT6H, SYMPK, THOC1, THOC2, THOC3, TPR, U2AF2, UPF1, UPF2, XPO1, XPO7, XPOT]
6379	mRNA cleavage	GO_BiologicalProcess-GOA_23.02.2017_10h01	0.0039	0.013	2e-22	3.5e-21	[6, 7, 8]	Group199	24.1379	7	[AGO2, CLP1, CPSF1, CPSF2, CPSF3, CSTF2, ERN1]
6611	protein export from nucleus	GO_BiologicalProcess-GOA_23.02.2017_10h01	1e-11	3.3e-10	2e-22	3.5e-21	[5, 6, 7, 8, 9]	Group199	22.8723	43	[AAAS, ABCE1, ADAR, ALYREF, CALR, CHP1, CPSF1, CPSF2, CPSF3, CSE1L, GSK3B, HSPA9, IWS1, LTV1, MAGOHB, NMD3, NOL6, NUP35, NUP85, NUP88, NUP93, NUP98, NUTF2, NXF1, PABPN1, PARK7, RAN, RBM8A, RIOK2, SMG7, SRSF7, SUPT6H, SYMPK, THOC1, THOC2, THOC3, TPR, U2AF2, UPF1, UPF2, XPO1, XPO7, XPOT]
31123	RNA 3'-end processing	GO_BiologicalProcess-GOA_23.02.2017_10h01	3.2e-07	3.1e-06	2e-22	3.5e-21	[6, 7, 8]	Group199	21.8487	26	[ALYREF, CCNT1, CDC73, CDK9, CLP1, CPSF1, CPSF2, CPSF3, CPSF6, CSTF2, CTR9, DKC1, LEO1, MAGOHB, PABPN1, PTCD1, RBM8A, RNF20, SRSF7, SUPT5H, SUPV3L1, SYMPK, THOC1, THOC2, THOC3, U2AF2]
50684	regulation of mRNA processing	GO_BiologicalProcess-GOA_23.02.2017_10h01	8e-10	1.4e-08	2e-22	3.5e-21	[5, 6, 7, 8, 9]	Group199	26.9231	28	[CCNT1, CDC73, CDK9, CTR9, CWC22, DDX5, FMR1, HNRNPK, HNRNPL, IWS1, JMJD6, LEO1, PABPN1, PRPF19, PTBP1, RBM42, RBM5, RBM8A, RNF20, SAP18, SON, SRPK1, SRPK2, SRSF7, SUPT5H, SUPT6H, TIA1, U2AF2]
71426	ribonucleoprotein complex export from nucleus	GO_BiologicalProcess-GOA_23.02.2017_10h01	3e-11	8.8e-10	2e-22	3.5e-21	[4, 6, 7, 8, 9, 10]	Group199	26.1538	34	[AAAS, ABCE1, ALYREF, CPSF1, CPSF2, CPSF3, IWS1, LTV1, MAGOHB, NMD3, NOL6, NUP35, NUP85, NUP88, NUP93, NUP98, NXF1, PABPN1, RAN, RBM8A, RIOK2, SMG7, SRSF7, SUPT6H, SYMPK, THOC1, THOC2, THOC3, TPR, U2AF2, UPF1, UPF2, XPO1, XPOT]
6353	DNA-templated transcription, termination	GO_BiologicalProcess-GOA_23.02.2017_10h01	4.3e-05	0.00024	2e-22	3.5e-21	[6, 7, 8, 9, 10]	Group199	18.9189	21	[ALYREF, CLP1, CPSF1, CPSF2, CPSF3, CSTF2, ERCC3, MAGOHB, PABPN1, POLR2A, RBM8A, SNRPD3, SRSF7, SYMPK, TBP, THOC1, THOC2, THOC3, TTF2, U2AF2, XRN2]
6378	mRNA polyadenylation	GO_BiologicalProcess-GOA_23.02.2017_10h01	8.1e-07	7.5e-06	2e-22	3.5e-21	[6, 7, 8, 9, 10]	Group199	33.3333	14	[CCNT1, CDC73, CDK9, CLP1, CPSF1, CPSF2, CPSF3, CPSF6, CSTF2, CTR9, LEO1, RNF20, SUPT5H, SYMPK]
31124	mRNA 3'-end processing	GO_BiologicalProcess-GOA_23.02.2017_10h01	1.1e-07	1.2e-06	2e-22	3.5e-21	[7, 8, 9]	Group199	25	23	[ALYREF, CCNT1, CDC73, CDK9, CLP1, CPSF1, CPSF2, CPSF3, CPSF6, CSTF2, CTR9, LEO1, MAGOHB, PABPN1, RBM8A, RNF20, SRSF7, SUPT5H, SYMPK, THOC1, THOC2, THOC3, U2AF2]
31440	regulation of mRNA 3'-end processing	GO_BiologicalProcess-GOA_23.02.2017_10h01	0.00049	0.002	2e-22	3.5e-21	[6, 7, 8, 9, 10]	Group199	33.3333	7	[CCNT1, CDC73, CDK9, CTR9, LEO1, RNF20, SUPT5H]
6406	mRNA export from nucleus	GO_BiologicalProcess-GOA_23.02.2017_10h01	1e-07	1.1e-06	2e-22	3.5e-21	[5, 6, 7, 8, 9, 10, 11, 12]	Group199	23.0089	26	[AAAS, ALYREF, CPSF1, CPSF2, CPSF3, IWS1, MAGOHB, NUP35, NUP85, NUP88, NUP93, NUP98, NXF1, PABPN1, RBM8A, SMG7, SRSF7, SUPT6H, SYMPK, THOC1, THOC2, THOC3, TPR, U2AF2, UPF1, UPF2]
16925	protein sumoylation	GO_BiologicalProcess-GOA_23.02.2017_10h01	0.0034	0.011	2e-22	3.5e-21	[8, 9]	Group199	15.7895	15	[AAAS, ARNT, GNL3, NUP35, NUP85, NUP88, NUP93, NUP98, PARK7, PCNA, SAE1, SENP1, TOP1, TOP2A, TPR]
6369	termination of RNA polymerase II transcription	GO_BiologicalProcess-GOA_23.02.2017_10h01	1.1e-05	7.4e-05	2e-22	3.5e-21	[7, 8, 9, 10, 11]	Group199	23.6111	17	[ALYREF, CLP1, CPSF1, CPSF2, CPSF3, CSTF2, MAGOHB, PABPN1, RBM8A, SNRPD3, SRSF7, SYMPK, THOC1, THOC2, THOC3, TTF2, U2AF2]
5975	carbohydrate metabolic process	GO_BiologicalProcess-GOA_23.02.2017_10h01	0.0081	0.024	6.4e-06	1.3e-05	[3]	Group200	9.85915	63	[ACADM, AGL, AIMP1, AKT1, ALDH2, ALDOA, ALDOC, AMY2B, APOD, ARNT, CHIA, CHIT1, CLK2, COQ3, CPT1A, CRY1, CYB5A, DHDH, DHX8, FBP1, G6PD, GAA, GANAB, GPD2, GSK3B, GYS1, HEXB, HEXDC, HK2, IDH3A, IDH3G, IL6, IMPA2, IMPAD1, ISYNA1, KIF2A, MGAT2, MLEC, MOGS, MTCH2, MTMR2, MTOR, NAGK, NR1D1, PASK, PDK2, PGD, PGK1, PGM1, PGM2, PGP, PHGDH, PPIP5K1, PPP1CB, SLC25A10, SLC3A2, ST8SIA2, STK39, STK4, TKT, TREH,…
6091	generation of precursor metabolites and energy	GO_BiologicalProcess-GOA_23.02.2017_10h01	0.00037	0.0016	6.4e-06	1.3e-05	[3]	Group200	11.9804	49	[ACADM, AGL, AKT1, ALDOA, ALDOC, ARNT, ATP7A, CCNI, CDK1, COQ9, COX1, COX15, COX3, COX5A, DLD, ETFA, ETFB, FBP1, GAA, GFPT1, GNAS, GSK3B, GYS1, HK2, IDH3A, IDH3B, IDH3G, KIF2A, LDHD, MSH2, MTCH2, MTOR, NR1D1, PARK7, PASK, PGK1, PGM1, PGM2, PMPCB, PPP1CB, SCO1, SDHA, SDHB, STK39, SURF1, TRAP1, UQCRB, UQCRC2, VCP]
15980	energy derivation by oxidation of organic compounds	GO_BiologicalProcess-GOA_23.02.2017_10h01	0.00017	0.00085	6.4e-06	1.3e-05	[3, 4]	Group200	13.3106	39	[ACADM, AGL, AKT1, CCNI, CDK1, COQ9, COX1, COX15, COX3, COX5A, DLD, ETFA, ETFB, GAA, GFPT1, GNAS, GSK3B, GYS1, IDH3A, IDH3B, IDH3G, LDHD, MTCH2, MTOR, NR1D1, PARK7, PASK, PGM1, PGM2, PMPCB, PPP1CB, SDHA, SDHB, STK39, SURF1, TRAP1, UQCRB, UQCRC2, VCP]
44262	cellular carbohydrate metabolic process	GO_BiologicalProcess-GOA_23.02.2017_10h01	0.0024	0.0084	6.4e-06	1.3e-05	[3, 4]	Group200	11.9863	35	[ACADM, AGL, AKT1, CLK2, COQ3, DHX8, FBP1, GAA, GPD2, GSK3B, GYS1, HK2, IL6, IMPA2, IMPAD1, ISYNA1, KIF2A, MTCH2, MTMR2, MTOR, NAGK, NR1D1, PASK, PDK2, PGD, PGM1, PGM2, PGP, PHGDH, PPIP5K1, PPP1CB, STK39, STK4, TREH, WDR5]
44723	single-organism carbohydrate metabolic process	GO_BiologicalProcess-GOA_23.02.2017_10h01	0.008	0.024	6.4e-06	1.3e-05	[3, 4]	Group200	10.2161	52	[ACADM, AGL, AIMP1, AKT1, ALDOA, ALDOC, APOD, ARNT, CLK2, COQ3, CPT1A, CRY1, CYB5A, DHDH, DHX8, FBP1, G6PD, GAA, GPD2, GSK3B, GYS1, HEXB, HK2, IL6, IMPA2, IMPAD1, ISYNA1, KIF2A, MGAT2, MOGS, MTCH2, MTMR2, MTOR, NR1D1, PASK, PDK2, PGD, PGK1, PGM1, PGM2, PGP, PHGDH, PPIP5K1, PPP1CB, SLC25A10, ST8SIA2, STK39, STK4, TKT, TREH, WDR5, WDTC1]
44283	small molecule biosynthetic process	GO_BiologicalProcess-GOA_23.02.2017_10h01	2.8e-05	0.00016	6.4e-06	1.3e-05	[4]	Group200	11.9048	70	[ABCD3, ACACA, ACADM, ACLY, ACOX2, ACSF3, ACSL3, AGXT2, AHCY, AKR1C3, ALDOA, ALDOC, ASNS, BCAT1, CBR1, CBS, CLK2, CNBP, COQ3, COQ7, COQ8B, COQ9, CRY1, DEGS1, DHX8, DPYD, FADS2, FBP1, G6PD, GGT1, GPD2, HPGDS, HSD17B8, IL6, IMPA2, IMPAD1, ISYNA1, KMO, LIAS, MCAT, MIF, MTRR, NR1D1, OAT, OSBP, PARK7, PCCB, PDK2, PDXK, PGD, PGK1, PGM1, PGP, PHGDH, PNPO, PPIP5K1, PRPS1, PTGES2, QKI, SCP2, SLC25A10, SOA…
5996	monosaccharide metabolic process	GO_BiologicalProcess-GOA_23.02.2017_10h01	0.0051	0.016	6.4e-06	1.3e-05	[4, 5]	Group200	11.3565	36	[ACADM, AIMP1, AKT1, ALDOA, ALDOC, APOD, CLK2, CPT1A, CRY1, CYB5A, DHDH, FBP1, G6PD, GAA, GPD2, GSK3B, HK2, IL6, KIF2A, MTOR, NR1D1, PASK, PDK2, PGD, PGK1, PGM1, PGM2, PGP, PHGDH, PPP1CB, SLC25A10, STK39, STK4, TKT, WDR5, WDTC1]
6112	energy reserve metabolic process	GO_BiologicalProcess-GOA_23.02.2017_10h01	0.0046	0.015	6.4e-06	1.3e-05	[4, 5]	Group200	15.3061	15	[ACADM, AGL, AKT1, GAA, GFPT1, GNAS, GSK3B, GYS1, MTOR, NR1D1, PASK, PGM1, PGM2, PPP1CB, STK39]
16051	carbohydrate biosynthetic process	GO_BiologicalProcess-GOA_23.02.2017_10h01	3e-05	0.00018	6.4e-06	1.3e-05	[4, 5]	Group200	15.2466	34	[ACADM, AGL, AKT1, ALDOA, ALDOC, CLK2, CRY1, DHX8, FBP1, G6PD, GPD2, GSK3B, GYS1, IL6, IMPA2, IMPAD1, ISYNA1, MGAT2, MTOR, NR1D1, PASK, PDK2, PGD, PGK1, PGM1, PGM2, PGP, PHGDH, PPP1CB, SLC25A10, STK39, STK4, TKT, WDR5]
34637	cellular carbohydrate biosynthetic process	GO_BiologicalProcess-GOA_23.02.2017_10h01	0.0002	0.00094	6.4e-06	1.3e-05	[3, 4, 5, 6]	Group200	19.1011	17	[ACADM, AGL, AKT1, FBP1, GSK3B, GYS1, IMPA2, IMPAD1, ISYNA1, MTOR, NR1D1, PASK, PGM1, PGM2, PGP, PPP1CB, STK39]
43467	regulation of generation of precursor metabolites and energy	GO_BiologicalProcess-GOA_23.02.2017_10h01	0.012	0.034	6.4e-06	1.3e-05	[4, 5]	Group200	14.1414	14	[AKT1, ARNT, ATP7A, CDK1, FBP1, GSK3B, MTCH2, MTOR, PARK7, PASK, PPP1CB, STK39, TRAP1, VCP]
272	polysaccharide catabolic process	GO_BiologicalProcess-GOA_23.02.2017_10h01	0.0032	0.01	6.4e-06	1.3e-05	[5]	Group200	25	7	[AGL, CHIA, CHIT1, GAA, PGM1, PGM2, PPP1CB]
43255	regulation of carbohydrate biosynthetic process	GO_BiologicalProcess-GOA_23.02.2017_10h01	0.0011	0.0043	6.4e-06	1.3e-05	[4, 5, 6]	Group200	17.0213	16	[ACADM, AKT1, CLK2, DHX8, FBP1, GSK3B, IL6, MTOR, NR1D1, PASK, PDK2, PGP, PPP1CB, STK39, STK4, WDR5]
5977	glycogen metabolic process	GO_BiologicalProcess-GOA_23.02.2017_10h01	0.0054	0.017	6.4e-06	1.3e-05	[4, 5, 6, 7]	Group200	16.0494	13	[ACADM, AGL, AKT1, GAA, GSK3B, GYS1, MTOR, NR1D1, PASK, PGM1, PGM2, PPP1CB, STK39]
10677	negative regulation of cellular carbohydrate metabolic process	GO_BiologicalProcess-GOA_23.02.2017_10h01	0.016	0.045	6.4e-06	1.3e-05	[4, 5, 6, 7]	Group200	16.3636	9	[CLK2, FBP1, GSK3B, IL6, MTCH2, PASK, PGP, STK39, STK4]
46364	monosaccharide biosynthetic process	GO_BiologicalProcess-GOA_23.02.2017_10h01	0.0001	0.00052	6.4e-06	1.3e-05	[5, 6]	Group200	18.3486	20	[ACADM, ALDOA, ALDOC, CLK2, CRY1, FBP1, G6PD, GPD2, IL6, NR1D1, PDK2, PGD, PGK1, PGM1, PGP, PHGDH, SLC25A10, STK4, TKT, WDR5]
6006	glucose metabolic process	GO_BiologicalProcess-GOA_23.02.2017_10h01	0.00079	0.0031	6.4e-06	1.3e-05	[6, 7]	Group200	13.3047	31	[ACADM, AIMP1, AKT1, ALDOA, ALDOC, APOD, CLK2, CPT1A, CRY1, FBP1, G6PD, GAA, GPD2, GSK3B, HK2, IL6, KIF2A, MTOR, NR1D1, PASK, PDK2, PGK1, PGM1, PGM2, PGP, PPP1CB, SLC25A10, STK39, STK4, WDR5, WDTC1]
10906	regulation of glucose metabolic process	GO_BiologicalProcess-GOA_23.02.2017_10h01	0.013	0.037	6.4e-06	1.3e-05	[5, 6, 7, 8]	Group200	13.6364	15	[ACADM, AKT1, CLK2, FBP1, GSK3B, IL6, MTOR, NR1D1, PASK, PDK2, PGP, PPP1CB, STK39, STK4, WDR5]
6111	regulation of gluconeogenesis	GO_BiologicalProcess-GOA_23.02.2017_10h01	0.0032	0.011	6.4e-06	1.3e-05	[5, 6, 7, 8, 9]	Group200	20.9302	9	[ACADM, CLK2, FBP1, IL6, NR1D1, PDK2, PGP, STK4, WDR5]
6094	gluconeogenesis	GO_BiologicalProcess-GOA_23.02.2017_10h01	0.0016	0.0059	6.4e-06	1.3e-05	[7, 8]	Group200	16.4948	16	[ACADM, ALDOA, ALDOC, CLK2, CRY1, FBP1, GPD2, IL6, NR1D1, PDK2, PGK1, PGM1, PGP, SLC25A10, STK4, WDR5]
46496	nicotinamide nucleotide metabolic process	GO_BiologicalProcess-GOA_23.02.2017_10h01	0.0022	0.008	6.4e-06	1.3e-05	[6, 7, 8, 9]	Group200	13.7725	23	[ALDOA, ALDOC, ARNT, DLD, FBP1, G6PD, HK2, IDH3B, KIF2A, KMO, LDHD, MPC1, MPC2, MTCH2, NADK, PGD, PGK1, PGM1, PGM2, PHGDH, PRDX5, TKT, VCP]
1903578	regulation of ATP metabolic process	GO_BiologicalProcess-GOA_23.02.2017_10h01	0.011	0.034	6.4e-06	1.3e-05	[7, 8, 9, 10, 11]	Group200	16.3934	10	[ARNT, ATP7A, CDK1, DNM1L, FBP1, MTCH2, PARK7, PARP1, TSPO, VCP]
19222	regulation of metabolic process	GO_BiologicalProcess-GOA_23.02.2017_10h01	1.3e-09	2.3e-08	9.6e-22	1.5e-20	[2, 3]	Group201	8.78144	583	[AAAS, ABCA1, ABCD2, ABCE1, ABCF1, ACACA, ACAD8, ACADM, ACE, ACLY, ACSL1, ACSL3, ADAR, ADARB1, ADNP, ADRM1, AGO2, AGXT2, AIFM1, AKR1C1, AKR1C3, AKT1, ALYREF, AMBP, ANAPC4, ANAPC7, ANK2, APBA1, APBB2, APCS, APLP1, APOD, ARF1, ARIH2, ARNT, ASH2L, ASZ1, ATG13, ATG7, ATM, ATP6V0A1, ATP6V0C, ATP6V1B1, ATP6V1D, ATP7A, ATRX, BAZ1A, BCAP31, BCAS3, BCCIP, BEX3, BIRC6, BIRC7, BPNT1, BRD2, BRD7, BRDT, BRIP1…
6725	cellular aromatic compound metabolic process	GO_BiologicalProcess-GOA_23.02.2017_10h01	2.8e-19	2.5e-17	9.6e-22	1.5e-20	[3]	Group201	9.65572	603	[AAAS, ABCA1, ABCE1, ACAD8, ADAR, ADARB1, ADAT2, ADNP, ADRM1, AGO2, AHCY, AIFM1, AIMP1, AK2, AKR1C1, AKR1C3, AKT1, ALDOA, ALDOC, ALYREF, AMBP, AMD1, AMPD2, APBB2, APLP1, AQR, ARNT, ASH2L, ASZ1, ATG7, ATM, ATP5L, ATP5O, ATP6V0A1, ATP6V1B1, ATP7A, ATRX, BAZ1A, BCAS3, BCCIP, BICD1, BOP1, BPNT1, BRD2, BRD7, BRDT, BRIP1, BRPF1, BRWD1, BTAF1, BTF3, BUD31, C21orf33, CALCR, CALR, CAND1, CAP2, CARM1, CAV1…
34641	cellular nitrogen compound metabolic process	GO_BiologicalProcess-GOA_23.02.2017_10h01	1.3e-23	3.2e-21	9.6e-22	1.5e-20	[3]	Group201	9.78342	655	[AAAS, ABCA1, ABCE1, ABCF1, ACACA, ACAD8, ACADM, ACE, ADAR, ADARB1, ADAT2, ADNP, ADRM1, AGK, AGO2, AGXT2, AHCY, AIFM1, AIMP1, AK2, AKT1, ALDOA, ALDOC, ALYREF, AMBP, AMD1, AMPD2, APBB2, APEH, APLP1, AQR, ARNT, ASAH1, ASH2L, ASNS, ASZ1, ATG7, ATM, ATP5L, ATP5O, ATP6V0A1, ATP6V1B1, ATP7A, ATRX, BAZ1A, BCAS3, BCCIP, BICD1, BOP1, BPNT1, BRD2, BRD7, BRDT, BRIP1, BRPF1, BRWD1, BTAF1, BTF3, BUD31, C21orf…
43170	macromolecule metabolic process	GO_BiologicalProcess-GOA_23.02.2017_10h01	2.1e-14	1e-12	9.6e-22	1.5e-20	[3]	Group201	8.62654	814	[AAAS, AAK1, ABCA1, ABCA3, ABCE1, ABCF1, ACACA, ACAD8, ACADM, ACE, ACSL1, ADAR, ADARB1, ADAT2, ADH5, ADNP, ADRM1, AGL, AGO2, AIFM1, AIMP1, AKR1C1, AKR1C3, AKT1, ALG13, ALYREF, AMBP, ANAPC4, ANAPC7, ANK2, APBA1, APBB2, APCS, APEH, APOD, AQR, ARF1, ARIH2, ARNT, ART1, ASH2L, ASZ1, ATG3, ATG7, ATM, ATP7A, ATRX, BAZ1A, BCAP31, BCAS3, BCCIP, BEX3, BICD1, BIRC6, BIRC7, BOP1, BPNT1, BRAP, BRD2, BRD7, BRD…
46483	heterocycle metabolic process	GO_BiologicalProcess-GOA_23.02.2017_10h01	8.2e-20	8.9e-18	9.6e-22	1.5e-20	[3]	Group201	9.70655	602	[AAAS, ABCA1, ABCE1, ACACA, ACAD8, ADAR, ADARB1, ADAT2, ADNP, ADRM1, AGO2, AHCY, AIFM1, AIMP1, AK2, AKT1, ALDOA, ALDOC, ALYREF, AMBP, AMD1, AMPD2, APBB2, APLP1, AQR, ARNT, ASH2L, ASZ1, ATG7, ATM, ATP5L, ATP5O, ATP6V0A1, ATP6V1B1, ATP7A, ATRX, BAZ1A, BCAS3, BCCIP, BICD1, BOP1, BPNT1, BRD2, BRD7, BRDT, BRIP1, BRPF1, BRWD1, BTAF1, BTF3, BUD31, C21orf33, CALCR, CALR, CAND1, CAP2, CARM1, CAV1, CBS, CB…
1901360	organic cyclic compound metabolic process	GO_BiologicalProcess-GOA_23.02.2017_10h01	6.9e-19	5.4e-17	9.6e-22	1.5e-20	[3]	Group201	9.56064	618	[AAAS, ABCA1, ABCE1, ACACA, ACAD8, ACBD3, ACLY, ACOX2, ADAR, ADARB1, ADAT2, ADNP, ADRM1, AGO2, AHCY, AIFM1, AIMP1, AK2, AKR1C1, AKR1C3, AKT1, ALDOA, ALDOC, ALYREF, AMBP, AMD1, AMPD2, APBB2, APLP1, AQR, ARNT, ASH2L, ASZ1, ATG7, ATM, ATP5L, ATP5O, ATP6V0A1, ATP6V1B1, ATP7A, ATRX, BAZ1A, BCAS3, BCCIP, BICD1, BOP1, BPNT1, BRD2, BRD7, BRDT, BRIP1, BRPF1, BRWD1, BTAF1, BTF3, BUD31, C21orf33, CALCR, CAL…
6139	nucleobase-containing compound metabolic process	GO_BiologicalProcess-GOA_23.02.2017_10h01	9.7e-20	1e-17	9.6e-22	1.5e-20	[3, 4]	Group201	9.76096	588	[AAAS, ABCA1, ABCE1, ACAD8, ADAR, ADARB1, ADAT2, ADNP, ADRM1, AGO2, AHCY, AIFM1, AIMP1, AK2, AKT1, ALDOA, ALDOC, ALYREF, AMD1, AMPD2, APBB2, APLP1, AQR, ARNT, ASH2L, ASZ1, ATG7, ATM, ATP5L, ATP5O, ATP6V0A1, ATP6V1B1, ATP7A, ATRX, BAZ1A, BCAS3, BCCIP, BICD1, BOP1, BPNT1, BRD2, BRD7, BRDT, BRIP1, BRPF1, BRWD1, BTAF1, BTF3, BUD31, C21orf33, CALCR, CALR, CAND1, CAP2, CARM1, CAV1, CBS, CBX1, CBX3, CBX…
19538	protein metabolic process	GO_BiologicalProcess-GOA_23.02.2017_10h01	3.7e-12	1.3e-10	9.6e-22	1.5e-20	[3, 4]	Group201	9.19952	539	[AAAS, AAK1, ABCA1, ABCA3, ABCE1, ABCF1, ACACA, ACE, ACSL1, ADAR, ADARB1, ADH5, ADNP, ADRM1, AGO2, AIFM1, AIMP1, AKR1C1, AKT1, ALG13, AMBP, ANAPC4, ANAPC7, APCS, APEH, APOD, ARIH2, ARNT, ART1, ASH2L, ATG3, ATG7, ATM, ATP7A, ATRX, BCAP31, BCCIP, BEX3, BIRC6, BIRC7, BPNT1, BRAP, BRD7, BRIP1, BRPF1, BRSK2, BTBD2, BUB1, BUD31, C21orf33, CAB39, CALR, CAND1, CARM1, CASP7, CAV1, CCDC6, CCL4, CCNB3, CCNE…
31323	regulation of cellular metabolic process	GO_BiologicalProcess-GOA_23.02.2017_10h01	2e-07	2.1e-06	9.6e-22	1.5e-20	[3, 4]	Group201	8.63042	535	[ABCA1, ABCD2, ABCE1, ABCF1, ACACA, ACAD8, ACADM, ACE, ACLY, ACSL1, ACSL3, ADAR, ADARB1, ADNP, ADRM1, AGO2, AGXT2, AIFM1, AKR1C3, AKT1, ALYREF, AMBP, ANAPC4, ANAPC7, APBB2, APCS, APLP1, APOD, ARF1, ARIH2, ARNT, ASH2L, ATG13, ATG7, ATM, ATP6V0A1, ATP6V0C, ATP6V1B1, ATP6V1D, ATP7A, ATRX, BAZ1A, BCAP31, BCAS3, BCCIP, BEX3, BIRC6, BIRC7, BRD2, BRD7, BRDT, BRIP1, BRPF1, BRWD1, BTAF1, BTF3, BUD31, C21o…
44260	cellular macromolecule metabolic process	GO_BiologicalProcess-GOA_23.02.2017_10h01	4.9e-16	3e-14	9.6e-22	1.5e-20	[3, 4]	Group201	8.86591	763	[AAAS, AAK1, ABCA1, ABCA3, ABCE1, ABCF1, ACAD8, ACADM, ACE, ACSL1, ADAR, ADARB1, ADAT2, ADH5, ADNP, ADRM1, AGL, AGO2, AIFM1, AIMP1, AKT1, ALYREF, AMBP, ANAPC4, ANAPC7, APBB2, APCS, APEH, AQR, ARF1, ARIH2, ARNT, ART1, ASH2L, ASZ1, ATG3, ATG7, ATM, ATP7A, ATRX, BAZ1A, BCAP31, BCAS3, BCCIP, BEX3, BICD1, BIRC6, BIRC7, BOP1, BRAP, BRD2, BRD7, BRDT, BRIP1, BRPF1, BRSK2, BRWD1, BTAF1, BTBD2, BTF3, BUB1,…
51171	regulation of nitrogen compound metabolic process	GO_BiologicalProcess-GOA_23.02.2017_10h01	0.00055	0.0023	9.6e-22	1.5e-20	[3, 4]	Group201	8.36419	384	[ABCA1, ABCE1, ABCF1, ACAD8, ACSL3, ADAR, ADNP, AGO2, AGXT2, AIFM1, AKT1, ALYREF, APBB2, APLP1, ARNT, ASH2L, ATG7, ATM, ATP7A, ATRX, BAZ1A, BCAS3, BRD2, BRD7, BRDT, BRIP1, BRPF1, BRWD1, BTAF1, BTF3, BUD31, C21orf33, CALCR, CALR, CAND1, CAP2, CARM1, CAV1, CBX1, CBX3, CBX7, CCAR1, CCL4, CCNL2, CCNT1, CCT6A, CDC42, CDC5L, CDC73, CDK1, CDK9, CEBPZ, CHD1, CHD3, CHEK2, CHERP, CHP1, CIAO1, CKS1B, CLK2, …
60255	regulation of macromolecule metabolic process	GO_BiologicalProcess-GOA_23.02.2017_10h01	1.9e-07	1.9e-06	9.6e-22	1.5e-20	[3, 4]	Group201	8.64398	531	[AAAS, ABCE1, ABCF1, ACAD8, ACE, ACSL1, ADAR, ADARB1, ADNP, ADRM1, AGO2, AIFM1, AKR1C1, AKT1, ALYREF, AMBP, ANAPC4, ANAPC7, ANK2, APBA1, APBB2, APCS, APOD, ARF1, ARIH2, ARNT, ASH2L, ASZ1, ATG7, ATM, ATP7A, ATRX, BAZ1A, BCAP31, BCAS3, BCCIP, BEX3, BIRC6, BIRC7, BPNT1, BRD2, BRD7, BRDT, BRIP1, BRPF1, BRSK2, BRWD1, BTAF1, BTBD2, BTF3, BUD31, C21orf33, CAB39, CALCR, CALR, CAND1, CARM1, CASP7, CAV1, C…
80090	regulation of primary metabolic process	GO_BiologicalProcess-GOA_23.02.2017_10h01	8.8e-05	0.00045	9.6e-22	1.5e-20	[3, 4]	Group201	8.29745	501	[ABCA1, ABCD2, ABCE1, ABCF1, ACAD8, ACADM, ACE, ACSL1, ACSL3, ADAR, ADARB1, ADNP, ADRM1, AGO2, AIFM1, AKR1C1, AKR1C3, AKT1, ALYREF, AMBP, ANAPC4, ANAPC7, APBB2, APCS, APLP1, APOD, ARF1, ARIH2, ARNT, ASH2L, ATG7, ATM, ATP7A, ATRX, BAZ1A, BCAP31, BCAS3, BCCIP, BEX3, BIRC6, BIRC7, BRD2, BRD7, BRDT, BRIP1, BRPF1, BRSK2, BRWD1, BTAF1, BTBD2, BTF3, BUD31, C21orf33, CAB39, CALCR, CALR, CAND1, CAP2, CARM…
9059	macromolecule biosynthetic process	GO_BiologicalProcess-GOA_23.02.2017_10h01	0.00018	0.00089	9.6e-22	1.5e-20	[4]	Group201	8.33643	448	[AAAS, ABCA1, ABCE1, ABCF1, ACAD8, ACADM, ADAR, ADNP, ADRM1, AGL, AGO2, AIMP1, AKT1, ALYREF, APBB2, APEH, ARNT, ART1, ASH2L, ATG7, ATM, ATP7A, ATRX, BAZ1A, BCAS3, BRD2, BRD7, BRDT, BRIP1, BRPF1, BRWD1, BTAF1, BTF3, BUD31, C21orf33, CALR, CAND1, CARM1, CAV1, CBX1, CBX3, CBX7, CCAR1, CCL4, CCNE2, CCNL2, CCNT1, CCT6A, CDC42, CDC5L, CDC73, CDK1, CDK9, CEBPZ, CHD1, CHD3, CHEK2, CHERP, CHP1, CIAO1, CKS…
10467	gene expression	GO_BiologicalProcess-GOA_23.02.2017_10h01	3.7e-15	2.1e-13	9.6e-22	1.5e-20	[4]	Group201	9.58379	525	[AAAS, ABCE1, ABCF1, ACAD8, ACE, ADAR, ADARB1, ADAT2, ADNP, ADRM1, AGO2, AIMP1, AKR1C1, AKT1, ALYREF, ANK2, APBA1, APBB2, APEH, AQR, ARNT, ASH2L, ASZ1, ATM, ATP7A, ATRX, BAZ1A, BCAS3, BICD1, BIRC7, BOP1, BPNT1, BRD2, BRD7, BRDT, BRIP1, BRPF1, BRWD1, BTAF1, BTF3, BUD31, C21orf33, CALCR, CALR, CAND1, CARM1, CASP7, CAV1, CBX1, CBX3, CBX7, CCAR1, CCL4, CCNL2, CCNT1, CCR1, CD46, CDC37, CDC42, CDC5L, C…
43412	macromolecule modification	GO_BiologicalProcess-GOA_23.02.2017_10h01	1.1e-11	3.6e-10	9.6e-22	1.5e-20	[4]	Group201	9.6269	418	[AAAS, AAK1, ABCA1, ACE, ACSL1, ADAR, ADARB1, ADAT2, ADH5, ADNP, ADRM1, AKT1, AMBP, ANAPC4, ANAPC7, ARIH2, ARNT, ART1, ASH2L, ASZ1, ATG3, ATG7, ATM, ATP7A, ATRX, BCCIP, BIRC6, BIRC7, BRAP, BRD2, BRD7, BRDT, BRIP1, BRPF1, BRSK2, BTBD2, BUB1, BUD31, C21orf33, CAB39, CAND1, CARM1, CAV1, CBX3, CBX7, CCDC6, CCL4, CCNB3, CCNE2, CCNL2, CCNT1, CCR1, CDC16, CDC20, CDC23, CDC27, CDC37, CDC42, CDC42BPA, CDC…
10468	regulation of gene expression	GO_BiologicalProcess-GOA_23.02.2017_10h01	8.9e-06	5.9e-05	9.6e-22	1.5e-20	[4, 5]	Group201	8.7041	403	[AAAS, ABCF1, ACAD8, ADAR, ADNP, AGO2, AKR1C1, AKT1, ALYREF, ANK2, APBA1, APBB2, ARNT, ASH2L, ASZ1, ATM, ATP7A, ATRX, BAZ1A, BCAS3, BIRC7, BPNT1, BRD2, BRD7, BRDT, BRIP1, BRPF1, BRWD1, BTAF1, BTF3, BUD31, C21orf33, CALCR, CALR, CAND1, CARM1, CAV1, CBX1, CBX3, CBX7, CCAR1, CCL4, CCNL2, CCNT1, CCR1, CD46, CDC37, CDC42, CDC5L, CDC73, CDK1, CDK9, CEBPZ, CHD1, CHD3, CHEK2, CHERP, CHP1, CIAO1, CKS1B, C…
34645	cellular macromolecule biosynthetic process	GO_BiologicalProcess-GOA_23.02.2017_10h01	9.3e-05	0.00048	9.6e-22	1.5e-20	[4, 5]	Group201	8.4166	438	[ABCA1, ABCE1, ABCF1, ACAD8, ACADM, ADAR, ADNP, ADRM1, AGL, AGO2, AIMP1, AKT1, ALYREF, APBB2, APEH, ARNT, ART1, ASH2L, ATG7, ATM, ATP7A, ATRX, BAZ1A, BCAS3, BRD2, BRD7, BRDT, BRIP1, BRPF1, BRWD1, BTAF1, BTF3, BUD31, C21orf33, CALR, CAND1, CARM1, CAV1, CBX1, CBX3, CBX7, CCAR1, CCNE2, CCNL2, CCNT1, CCT6A, CDC42, CDC5L, CDC73, CDK1, CDK9, CEBPZ, CHD1, CHD3, CHEK2, CHERP, CHP1, CIAO1, CKS1B, CLP1, CL…
44267	cellular protein metabolic process	GO_BiologicalProcess-GOA_23.02.2017_10h01	1.4e-14	7.3e-13	9.6e-22	1.5e-20	[4, 5]	Group201	9.66032	492	[AAAS, AAK1, ABCA1, ABCA3, ABCE1, ABCF1, ACE, ACSL1, ADAR, ADARB1, ADH5, ADNP, ADRM1, AGO2, AIFM1, AIMP1, AKT1, AMBP, ANAPC4, ANAPC7, APCS, APEH, ARIH2, ARNT, ART1, ASH2L, ATG3, ATG7, ATM, ATP7A, ATRX, BCAP31, BCCIP, BEX3, BIRC6, BIRC7, BRAP, BRD7, BRIP1, BRPF1, BRSK2, BTBD2, BUB1, BUD31, C21orf33, CAB39, CALR, CAND1, CARM1, CASP7, CAV1, CCDC6, CCL4, CCNB3, CCNE2, CCNL2, CCNT1, CCR1, CD46, CDC16,…
90304	nucleic acid metabolic process	GO_BiologicalProcess-GOA_23.02.2017_10h01	1.6e-13	7e-12	9.6e-22	1.5e-20	[4, 5]	Group201	9.47743	506	[AAAS, ABCE1, ACAD8, ADAR, ADARB1, ADAT2, ADNP, ADRM1, AGO2, AIFM1, AIMP1, AKT1, ALYREF, APBB2, AQR, ARNT, ASH2L, ASZ1, ATG7, ATM, ATRX, BAZ1A, BCAS3, BCCIP, BICD1, BOP1, BRD2, BRD7, BRDT, BRIP1, BRPF1, BRWD1, BTAF1, BTF3, BUD31, C21orf33, CALR, CAND1, CARM1, CAV1, CBS, CBX1, CBX3, CBX7, CCAR1, CCL4, CCNE2, CCNL2, CCNT1, CCT6A, CDC42, CDC5L, CDC73, CDK1, CDK9, CEBPZ, CELF2, CHD1, CHD3, CHEK2, CHE…
16070	RNA metabolic process	GO_BiologicalProcess-GOA_23.02.2017_10h01	1.9e-12	7.2e-11	9.6e-22	1.5e-20	[4, 5, 6]	Group201	9.5446	459	[AAAS, ABCE1, ACAD8, ADAR, ADARB1, ADAT2, ADNP, ADRM1, AGO2, AIMP1, AKT1, ALYREF, APBB2, AQR, ARNT, ASH2L, ASZ1, ATM, ATRX, BAZ1A, BCAS3, BICD1, BOP1, BRD2, BRD7, BRDT, BRIP1, BRPF1, BRWD1, BTAF1, BTF3, BUD31, C21orf33, CALR, CAND1, CARM1, CAV1, CBX1, CBX3, CBX7, CCAR1, CCL4, CCNL2, CCNT1, CDC42, CDC5L, CDC73, CDK1, CDK9, CEBPZ, CELF2, CHD1, CHD3, CHEK2, CHERP, CHP1, CIAO1, CKS1B, CLK2, CLP1, CLU…
6464	cellular protein modification process	GO_BiologicalProcess-GOA_23.02.2017_10h01	1.8e-10	4.2e-09	9.6e-22	1.5e-20	[5, 6]	Group201	9.5716	391	[AAAS, AAK1, ABCA1, ACE, ACSL1, ADAR, ADARB1, ADH5, ADNP, ADRM1, AKT1, AMBP, ANAPC4, ANAPC7, ARIH2, ARNT, ART1, ASH2L, ATG3, ATG7, ATM, ATP7A, ATRX, BCCIP, BIRC6, BIRC7, BRAP, BRD7, BRIP1, BRPF1, BRSK2, BTBD2, BUB1, BUD31, C21orf33, CAB39, CAND1, CARM1, CAV1, CCDC6, CCL4, CCNB3, CCNE2, CCNL2, CCNT1, CCR1, CDC16, CDC20, CDC23, CDC27, CDC37, CDC42, CDC42BPA, CDC73, CDK1, CDK16, CDK9, CEP41, CHD3, C…
10033	response to organic substance	GO_BiologicalProcess-GOA_23.02.2017_10h01	0.00069	0.0028	0.00016	0.00029	[3]	Group202	8.6743	265	[ABCA1, ABCA3, ABCD3, ABR, ACACA, ACAP2, ACSL1, ACSL3, ADAR, ADH5, ADNP, AGL, AGO2, AIFM1, AKR1C1, AKR1C3, AKT1, ANK2, APLP1, ARNT, ARPC3, ASNS, ATG7, ATP6V0A1, ATP6V0C, ATP6V1B1, ATP6V1D, ATP7A, ATRX, BCAP31, BRIP1, BRSK2, BUD31, C21orf33, C2CD5, CALCR, CALR, CARM1, CASP7, CAV1, CBX3, CCL4, CCNI, CCR1, CDC37, CDC5L, CDC73, CDK1, CDK16, CDK9, CHEK2, CHKA, CLK2, CLU, CNOT1, CNOT2, CNOT6, CPEB1, CP…
70887	cellular response to chemical stimulus	GO_BiologicalProcess-GOA_23.02.2017_10h01	0.00072	0.0029	0.00016	0.00029	[3]	Group202	8.71512	253	[ABCA1, ACACA, ACAP2, ACSL1, ADAR, AGO2, AIFM1, AKR1C1, AKR1C3, AKT1, APLP1, ARNT, ARPC3, ASNS, ATG7, ATP6V0A1, ATP6V0C, ATP6V1B1, ATP6V1D, ATP7A, ATRX, BCAS3, BRIP1, BRSK2, BUD31, C21orf33, C2CD5, CALR, CARM1, CASP7, CAV1, CBX3, CCL4, CCR1, CDC37, CDC5L, CDC73, CDK1, CDK16, CDK9, CHEK2, CLSTN1, CLU, CNOT1, CNOT2, CNOT6, CPEB1, CPT1A, CRHBP, CRY1, CSK, CSNK2B, CSTF2, CTR9, CTSL, CUL2, CXCL13, CXX…
71495	cellular response to endogenous stimulus	GO_BiologicalProcess-GOA_23.02.2017_10h01	0.0018	0.0066	0.00016	0.00029	[3]	Group202	9.36556	124	[ACACA, ACAP2, ACSL1, AIFM1, AKR1C1, AKR1C3, AKT1, APLP1, ARPC3, ASNS, ATG7, ATP6V0A1, ATP6V0C, ATP6V1B1, ATP6V1D, ATP7A, BRIP1, BUD31, C21orf33, C2CD5, CALR, CARM1, CASP7, CAV1, CBX3, CDC5L, CLU, CNOT1, CNOT2, CPEB1, CRHBP, CRY1, CSK, CSNK2B, CSTF2, CTSL, CXCL13, DDC, DDX5, DDX54, DHX8, DLL4, EEF1A1, EEF2, ESR2, FAT4, FIS1, FKBP4, FKBP8, FNTA, FZR1, GATA4, GNAS, GSK3B, HDAC1, HNRNPF, HSPA5, IDE,…
9725	response to hormone	GO_BiologicalProcess-GOA_23.02.2017_10h01	0.015	0.042	0.00016	0.00029	[3, 4]	Group202	9.14894	86	[ABCA3, ACACA, ACSL1, AGL, AIFM1, AKR1C1, AKR1C3, AKT1, ASNS, ATP6V0A1, ATP6V0C, ATP6V1B1, ATP6V1D, BRIP1, BUD31, C2CD5, CALCR, CALR, CARM1, CAV1, CBX3, CCNI, CDC5L, CNOT1, CNOT2, CPEB1, CRHBP, CRY1, CSK, CSNK2B, CTSL, CXXC1, DDX5, DDX54, ESR2, FAS, FKBP4, GNAS, GSK3B, HADHA, HDAC1, HMGB2, IDE, IL6, IQGAP1, KANK1, KAT5, MAX, MED1, MED4, MMS19, MTOR, NR1D1, NR2C2, NR5A2, PADI2, PAM, PARK7, PARP1, …
14070	response to organic cyclic compound	GO_BiologicalProcess-GOA_23.02.2017_10h01	0.0005	0.0021	0.00016	0.00029	[4]	Group202	10.0097	103	[ABCA1, ABCA3, ABCD3, ACSL1, ACSL3, ADAR, AGL, AGO2, AIFM1, AKR1C3, AKT1, APLP1, ASNS, ATG7, BUD31, CALCR, CALR, CARM1, CASP7, CAV1, CBX3, CDC5L, CDK1, CHEK2, CHKA, CLU, CNOT1, CNOT2, CPT1A, CRHBP, CRY1, CSNK2B, CXXC1, DDX1, DDX18, DDX21, DDX5, DDX54, DGCR8, DHX8, DNM1L, EEF2, ESR2, FAS, FIS1, FKBP4, FNTB, FZR1, G6PD, GNAO1, GNAS, H2AFZ, HCFC1, HDAC1, HMGB2, HSPA5, IL6, KAT5, LARP1, LRP8, MBD2, M…
30522	intracellular receptor signaling pathway	GO_BiologicalProcess-GOA_23.02.2017_10h01	2.3e-06	1.8e-05	0.00016	0.00029	[3, 4, 5]	Group202	15.2249	44	[AKR1C3, ARNT, BUD31, CALR, CARM1, CNOT1, CNOT2, CRY1, DDX5, DDX54, ESR2, FKBP4, HDAC1, KAT5, MED1, MED4, NPLOC4, NR1D1, NR5A2, PADI2, PARK7, PARP1, PHB, PHB2, PIM1, PKN1, PPARGC1B, PPP5C, PUM1, PUM2, RAN, RIOK3, RORB, RWDD1, RXRG, STRN3, TADA3, TAF7, TRAF6, UBA5, UBE2N, UBR5, UFD1, UFSP2]
71310	cellular response to organic substance	GO_BiologicalProcess-GOA_23.02.2017_10h01	0.0025	0.0087	0.00016	0.00029	[4]	Group202	8.69746	209	[ABCA1, ACACA, ACAP2, ACSL1, ADAR, AGO2, AIFM1, AKR1C1, AKR1C3, AKT1, APLP1, ARNT, ARPC3, ASNS, ATG7, ATP6V0A1, ATP6V0C, ATP6V1B1, ATP6V1D, ATP7A, BRIP1, BRSK2, BUD31, C21orf33, C2CD5, CALR, CARM1, CASP7, CAV1, CBX3, CCL4, CCR1, CDC37, CDC5L, CDC73, CDK16, CDK9, CHEK2, CLU, CNOT1, CNOT2, CNOT6, CPEB1, CPT1A, CRHBP, CRY1, CSK, CSNK2B, CSTF2, CTR9, CTSL, CXCL13, CXXC1, DCPS, DCTN1, DDC, DDX18, DDX5…
1901701	cellular response to oxygen-containing compound	GO_BiologicalProcess-GOA_23.02.2017_10h01	0.006	0.019	0.00016	0.00029	[4]	Group202	9.31326	99	[ABCA1, ACACA, AIFM1, AKR1C1, AKR1C3, AKT1, APLP1, ATP6V0A1, ATP6V0C, ATP6V1B1, ATP6V1D, ATP7A, BRIP1, BRSK2, BUD31, C2CD5, CAV1, CBX3, CDC5L, CDC73, CDK1, CDK16, CHEK2, CLU, CPEB1, CPT1A, CRHBP, CSK, CTR9, CXXC1, DCPS, DDX18, DNM1L, ECT2, ERN1, ESR2, FIS1, FZR1, GATA4, GNA11, GNAS, GSK3B, H2AFZ, HMGB2, HSPA5, IDE, IL6, IPO5, KANK1, KAT5, KIF5B, LARP1, LRP8, MAX, MED1, MIF, MPC2, MTOR, NR1D1, NUP…
9755	hormone-mediated signaling pathway	GO_BiologicalProcess-GOA_23.02.2017_10h01	1.5e-05	9.4e-05	0.00016	0.00029	[3, 4, 5, 6]	Group202	15.0198	38	[ACSL1, BUD31, CALR, CARM1, CNOT1, CNOT2, CRHBP, CRY1, CSNK2B, DDX5, DDX54, ESR2, FKBP4, HDAC1, KAT5, MED1, MED4, NR1D1, NR2C2, NR5A2, PADI2, PARK7, PARP1, PHB, PHB2, PKN1, PPARGC1B, PPP5C, RAN, RORB, RWDD1, RXRG, STRN3, TADA3, TAF7, UBA5, UBR5, UFSP2]
32870	cellular response to hormone stimulus	GO_BiologicalProcess-GOA_23.02.2017_10h01	0.0042	0.013	0.00016	0.00029	[4, 5]	Group202	10	69	[ACACA, ACSL1, AIFM1, AKR1C1, AKR1C3, AKT1, ASNS, ATP6V0A1, ATP6V0C, ATP6V1B1, ATP6V1D, BRIP1, BUD31, C2CD5, CALR, CARM1, CAV1, CBX3, CDC5L, CNOT1, CNOT2, CPEB1, CRHBP, CRY1, CSK, CSNK2B, CTSL, DDX5, DDX54, ESR2, FKBP4, GNAS, GSK3B, HDAC1, IDE, IL6, KANK1, KAT5, MAX, MED1, MED4, NR1D1, NR2C2, NR5A2, PADI2, PARK7, PARP1, PDK2, PHB, PHB2, PIGU, PKN1, PPARGC1B, PPP5C, RAB10, RAN, RORB, RWDD1, RXRG, …
48545	response to steroid hormone	GO_BiologicalProcess-GOA_23.02.2017_10h01	0.00077	0.0031	0.00016	0.00029	[4, 5]	Group202	11.5473	50	[ABCA3, AGL, AIFM1, AKR1C3, BUD31, CALCR, CALR, CARM1, CAV1, CBX3, CNOT1, CNOT2, CRY1, CXXC1, DDX5, DDX54, ESR2, FAS, FKBP4, HDAC1, HMGB2, IL6, KAT5, MED1, MED4, NR1D1, NR2C2, NR5A2, PADI2, PAM, PARK7, PARP1, PCNA, PHB, PHB2, PKN1, PPARGC1B, PPP5C, RAN, RORB, RWDD1, RXRG, SLIT2, STRN3, TADA3, TAF7, TSPO, UBA5, UBR5, UFSP2]
71396	cellular response to lipid	GO_BiologicalProcess-GOA_23.02.2017_10h01	0.0012	0.0046	0.00016	0.00029	[5]	Group202	10.6845	64	[ABCA1, ACACA, AIFM1, AKR1C3, AKT1, BUD31, CALR, CARM1, CBX3, CDC73, CLU, CNOT1, CNOT2, CPEB1, CPT1A, CRHBP, CRY1, CTR9, CXXC1, DDX18, DDX5, DDX54, DNM1L, ESR2, FIS1, FKBP4, GNAS, H2AFZ, HDAC1, HMGB2, IL6, KAT5, LRP8, MED1, MED4, MIF, NR1D1, NR2C2, NR5A2, PABPN1, PADI2, PARK7, PARP1, PHB, PHB2, PIM1, PKN1, PPARGC1B, PPP5C, RAN, RORB, RWDD1, RXRG, SMOX, STRN3, TADA3, TAF7, TRAF6, TSPO, UBA5, UBR5,…
71407	cellular response to organic cyclic compound	GO_BiologicalProcess-GOA_23.02.2017_10h01	3.6e-06	2.6e-05	0.00016	0.00029	[5]	Group202	12.437	74	[ABCA1, ADAR, AGO2, AIFM1, AKR1C3, AKT1, APLP1, ATG7, BUD31, CALR, CARM1, CASP7, CAV1, CBX3, CDC5L, CHEK2, CLU, CNOT1, CNOT2, CRHBP, CRY1, CXXC1, DDX18, DDX5, DDX54, DGCR8, DHX8, DNM1L, ESR2, FIS1, FKBP4, FZR1, GNAS, H2AFZ, HCFC1, HDAC1, HSPA5, IL6, KAT5, LARP1, LRP8, MBD2, MED1, MED4, NR1D1, NR2C2, NR5A2, PADI2, PARK7, PARP1, PDE3A, PHB, PHB2, PIM1, PKN1, PPARGC1B, PPP5C, RAN, RAP1A, RIOK3, RORB…
43401	steroid hormone mediated signaling pathway	GO_BiologicalProcess-GOA_23.02.2017_10h01	2.2e-06	1.8e-05	0.00016	0.00029	[4, 5, 6, 7]	Group202	16.9082	35	[BUD31, CALR, CARM1, CNOT1, CNOT2, CRY1, DDX5, DDX54, ESR2, FKBP4, HDAC1, KAT5, MED1, MED4, NR1D1, NR2C2, NR5A2, PADI2, PARK7, PARP1, PHB, PHB2, PKN1, PPARGC1B, PPP5C, RAN, RORB, RWDD1, RXRG, STRN3, TADA3, TAF7, UBA5, UBR5, UFSP2]
71383	cellular response to steroid hormone stimulus	GO_BiologicalProcess-GOA_23.02.2017_10h01	4.8e-05	0.00026	0.00016	0.00029	[5, 6]	Group202	14.1304	39	[AIFM1, AKR1C3, BUD31, CALR, CARM1, CBX3, CNOT1, CNOT2, CRY1, DDX5, DDX54, ESR2, FKBP4, HDAC1, IL6, KAT5, MED1, MED4, NR1D1, NR2C2, NR5A2, PADI2, PARK7, PARP1, PHB, PHB2, PKN1, PPARGC1B, PPP5C, RAN, RORB, RWDD1, RXRG, STRN3, TADA3, TAF7, UBA5, UBR5, UFSP2]
30518	intracellular steroid hormone receptor signaling pathway	GO_BiologicalProcess-GOA_23.02.2017_10h01	7.6e-08	8.4e-07	0.00016	0.00029	[4, 5, 6, 7, 8]	Group202	21.2766	30	[BUD31, CALR, CARM1, CNOT1, CNOT2, CRY1, DDX5, DDX54, ESR2, FKBP4, HDAC1, KAT5, MED1, MED4, PADI2, PARK7, PARP1, PHB, PHB2, PKN1, PPARGC1B, PPP5C, RAN, RWDD1, STRN3, TADA3, TAF7, UBA5, UBR5, UFSP2]
33143	regulation of intracellular steroid hormone receptor signaling pathway	GO_BiologicalProcess-GOA_23.02.2017_10h01	9.2e-07	8.3e-06	0.00016	0.00029	[4, 5, 6, 7, 8, 9]	Group202	25.6757	19	[BUD31, CALR, CARM1, CNOT1, CNOT2, CRY1, DDX5, HDAC1, MED1, PARK7, PARP1, PHB, PHB2, PKN1, PPP5C, RWDD1, STRN3, UBA5, UFSP2]
30520	intracellular estrogen receptor signaling pathway	GO_BiologicalProcess-GOA_23.02.2017_10h01	3.3e-07	3.3e-06	0.00016	0.00029	[5, 6, 7, 8, 9]	Group202	29.8246	17	[CARM1, CNOT1, CNOT2, DDX5, DDX54, ESR2, MED1, PADI2, PARP1, PHB2, PKN1, PPARGC1B, STRN3, TADA3, TAF7, UBA5, UFSP2]
30521	androgen receptor signaling pathway	GO_BiologicalProcess-GOA_23.02.2017_10h01	0.015	0.043	0.00016	0.00029	[5, 6, 7, 8, 9]	Group202	15.0685	11	[BUD31, DDX5, FKBP4, HDAC1, KAT5, MED1, MED4, PARK7, PHB, RAN, RWDD1]
33144	negative regulation of intracellular steroid hormone receptor signaling pathway	GO_BiologicalProcess-GOA_23.02.2017_10h01	0.0025	0.0087	0.00016	0.00029	[4, 5, 6, 7, 8, 9, 10]	Group202	23.5294	8	[CALR, CNOT1, CNOT2, CRY1, HDAC1, PHB, PHB2, STRN3]
33145	positive regulation of intracellular steroid hormone receptor signaling pathway	GO_BiologicalProcess-GOA_23.02.2017_10h01	6.5e-05	0.00035	0.00016	0.00029	[4, 5, 6, 7, 8, 9, 10]	Group202	38.0952	8	[BUD31, DDX5, MED1, PARK7, PARP1, PKN1, PPP5C, RWDD1]
33146	regulation of intracellular estrogen receptor signaling pathway	GO_BiologicalProcess-GOA_23.02.2017_10h01	7.1e-05	0.00038	0.00016	0.00029	[5, 6, 7, 8, 9, 10]	Group202	28.2051	11	[CARM1, CNOT1, CNOT2, DDX5, MED1, PARP1, PHB2, PKN1, STRN3, UBA5, UFSP2]
60765	regulation of androgen receptor signaling pathway	GO_BiologicalProcess-GOA_23.02.2017_10h01	0.0094	0.028	0.00016	0.00029	[5, 6, 7, 8, 9, 10]	Group202	23.0769	6	[BUD31, DDX5, HDAC1, PARK7, PHB, RWDD1]
2000825	positive regulation of androgen receptor activity	GO_BiologicalProcess-GOA_23.02.2017_10h01	0.0014	0.0053	0.00016	0.00029	[3, 4, 5, 6, 7, 8, 9, 10, 11, 12, 13]	Group202	75	3	[BUD31, PARK7, RWDD1]
6325	chromatin organization	GO_BiologicalProcess-GOA_23.02.2017_10h01	1.7e-08	2.3e-07	2.7e-17	2.1e-16	[3, 5]	Group203	12.8609	98	[ASH2L, ATM, ATRX, BAZ1A, BRD2, BRD7, BRDT, BRPF1, BRWD1, CARM1, CBX3, CBX7, CDC73, CDK1, CDK9, CHD1, CHD3, CTCF, CTR9, CXXC1, DDB1, DMAP1, DOT1L, DPY30, ELP3, EPC1, FMR1, GRWD1, H2AFX, H2AFZ, HCFC1, HDAC1, HIST2H2AA3, HMGB2, HUWE1, ING3, ING4, IPO4, IWS1, JMJD6, KAT5, KAT7, KDM4C, KMT2A, LEO1, MBD2, MCM2, MTA3, NIPBL, NOC2L, NUP98, PADI2, PBRM1, PCGF2, PHB, PHF8, PKN1, PPM1F, PPP5C, PRMT1, PSME4…
51276	chromosome organization	GO_BiologicalProcess-GOA_23.02.2017_10h01	3.5e-19	2.9e-17	2.7e-17	2.1e-16	[4]	Group203	14.3678	175	[AIFM1, ANAPC4, ASH2L, ATM, ATRX, BAZ1A, BRD2, BRD7, BRDT, BRIP1, BRPF1, BRWD1, BUB1, CARM1, CBX3, CBX7, CCNE2, CCT6A, CDC20, CDC23, CDC27, CDC73, CDK1, CDK9, CHD1, CHD3, CHMP5, CHMP7, CKAP5, CTCF, CTR9, CUL4A, CXXC1, DDB1, DDX1, DHX9, DKC1, DMAP1, DOT1L, DPY30, DSCC1, ELP3, EPC1, ERCC3, ESPL1, FEN1, FMR1, G3BP1, GAR1, GNL3, GRWD1, H2AFX, H2AFZ, HCFC1, HDAC1, HIST2H2AA3, HMGB2, HUWE1, IFRD1, ING3…
16569	covalent chromatin modification	GO_BiologicalProcess-GOA_23.02.2017_10h01	1.6e-08	2.1e-07	2.7e-17	2.1e-16	[4, 5, 6]	Group203	13.8408	80	[ASH2L, ATM, ATRX, BRD2, BRD7, BRDT, BRPF1, CARM1, CBX3, CBX7, CDC73, CDK1, CDK9, CHD1, CHD3, CTCF, CTR9, CXXC1, DDB1, DMAP1, DOT1L, DPY30, ELP3, EPC1, FMR1, HCFC1, HDAC1, HUWE1, ING3, ING4, IWS1, JMJD6, KAT5, KAT7, KDM4C, KMT2A, LEO1, MBD2, MTA3, NIPBL, NOC2L, NUP98, PADI2, PBRM1, PCGF2, PHB, PHF8, PKN1, PPM1F, PPP5C, PRMT1, RBBP4, RCOR1, RIOX1, RNF20, RSF1, RTF1, SAP18, SET, SF3B3, SFPQ, SIN3A,…
33044	regulation of chromosome organization	GO_BiologicalProcess-GOA_23.02.2017_10h01	6.3e-08	7.2e-07	2.7e-17	2.1e-16	[5, 6]	Group203	16.0883	51	[ANAPC4, ATM, ATRX, BRD7, BUB1, CCT6A, CDC23, CDC27, CDK9, CTCF, CTR9, DKC1, ESPL1, FEN1, FMR1, GNL3, ING3, IWS1, KAT7, KDM4C, KMT2A, NAT10, NIPBL, NOC2L, PADI2, PARP1, PHF8, PLK1, PNKP, RAD21, RAD50, RNF20, RTF1, SET, SFPQ, SIN3A, SMAD4, SUPT6H, TACC3, TADA3, TAF7, TEX14, TLK1, TPR, UBE2C, UBE2N, UBR5, WBP2, WDR61, XRCC1, XRCC5]
1902275	regulation of chromatin organization	GO_BiologicalProcess-GOA_23.02.2017_10h01	6.2e-06	4.3e-05	2.7e-17	2.1e-16	[4, 6, 7]	Group203	17.4419	30	[ATM, ATRX, BRD7, CDK9, CTCF, CTR9, FMR1, ING3, IWS1, KAT7, KDM4C, KMT2A, NIPBL, NOC2L, PADI2, PHF8, RNF20, RTF1, SET, SIN3A, SMAD4, SUPT6H, TADA3, TAF7, TLK1, TPR, UBE2N, UBR5, WBP2, WDR61]
16570	histone modification	GO_BiologicalProcess-GOA_23.02.2017_10h01	4.1e-09	6.7e-08	2.7e-17	2.1e-16	[5, 6, 7]	Group203	15.0538	70	[ASH2L, ATM, ATRX, BRD7, BRPF1, CARM1, CDC73, CDK1, CDK9, CHD3, CTCF, CTR9, CXXC1, DDB1, DMAP1, DOT1L, DPY30, ELP3, EPC1, FMR1, HCFC1, HDAC1, HUWE1, ING3, ING4, IWS1, JMJD6, KAT5, KAT7, KDM4C, KMT2A, LEO1, MTA3, NIPBL, NOC2L, NUP98, PADI2, PCGF2, PHB, PHF8, PKN1, PPM1F, PPP5C, PRMT1, RBBP4, RCOR1, RIOX1, RNF20, RTF1, SAP18, SET, SF3B3, SFPQ, SIN3A, SKP1, SMAD4, SUPT6H, SUZ12, TADA3, TAF12, TAF5, …
1905269	positive regulation of chromatin organization	GO_BiologicalProcess-GOA_23.02.2017_10h01	0.00092	0.0036	2.7e-17	2.1e-16	[4, 5, 6, 7, 8]	Group203	16.8317	17	[ATM, BRD7, CDK9, CTR9, FMR1, ING3, KAT7, KMT2A, NIPBL, RNF20, RTF1, SIN3A, SMAD4, TPR, UBE2N, WBP2, WDR61]
2001251	negative regulation of chromosome organization	GO_BiologicalProcess-GOA_23.02.2017_10h01	0.00014	0.00069	2.7e-17	2.1e-16	[5, 6, 7]	Group203	17.5	21	[ATM, ATRX, BUB1, ESPL1, KDM4C, NAT10, NOC2L, PARP1, PHF8, PLK1, RAD21, RAD50, SET, SIN3A, SUPT6H, TAF7, TEX14, TPR, UBR5, XRCC1, XRCC5]
2001252	positive regulation of chromosome organization	GO_BiologicalProcess-GOA_23.02.2017_10h01	0.0001	0.00054	2.7e-17	2.1e-16	[5, 6, 7]	Group203	15.7895	27	[ATM, ATRX, BRD7, CCT6A, CDK9, CTR9, DKC1, ESPL1, FEN1, FMR1, GNL3, ING3, KAT7, KMT2A, NIPBL, PNKP, RAD21, RAD50, RNF20, RTF1, SFPQ, SIN3A, SMAD4, TPR, UBE2N, WBP2, WDR61]
18193	peptidyl-amino acid modification	GO_BiologicalProcess-GOA_23.02.2017_10h01	3e-06	2.3e-05	2.7e-17	2.1e-16	[6, 7]	Group203	10.6416	136	[AAAS, ACE, ADH5, ADNP, AKT1, ARNT, ASH2L, ATM, ATP7A, ATRX, BRD7, BRPF1, BRSK2, C21orf33, CAB39, CARM1, CAV1, CDC37, CDC42, CDK1, CEP41, CHEK2, CLK2, COQ7, CSK, CSNK2B, CTCF, CTR9, CUX1, CXXC1, DAD1, DDOST, DMAP1, DOHH, DOT1L, DPY30, EEF2, ELP3, EPC1, ERCC6, ERN1, FGR, FKBP4, FKBP6, FKBP8, GNL3, GSK3B, HCFC1, IL6, ING3, ING4, IQGAP1, IWS1, JMJD6, KAT5, KAT7, KDM4C, KMT2A, LMAN1, LRP8, MAGT1, MEL…
31056	regulation of histone modification	GO_BiologicalProcess-GOA_23.02.2017_10h01	1.5e-05	9.5e-05	2.7e-17	2.1e-16	[5, 6, 7, 8]	Group203	17.931	26	[ATM, ATRX, BRD7, CDK9, CTCF, CTR9, FMR1, ING3, IWS1, KAT7, KDM4C, KMT2A, NIPBL, NOC2L, RNF20, RTF1, SET, SIN3A, SMAD4, SUPT6H, TADA3, TAF7, UBE2N, UBR5, WBP2, WDR61]
43543	protein acylation	GO_BiologicalProcess-GOA_23.02.2017_10h01	0.0001	0.00052	2.7e-17	2.1e-16	[6, 7]	Group203	14.5374	33	[BRD7, BRPF1, CTCF, DMAP1, DSCC1, ELP3, EPC1, HCFC1, ING3, ING4, IWS1, KAT5, KAT7, KMT2A, NAA10, NAA16, NAA25, NAA35, NMT1, NOC2L, PARK7, PCGF2, SET, SF3B3, SIN3A, SMAD4, TADA3, TAF12, TAF5, TAF7, VDAC2, WBP2, WDR5]
16571	histone methylation	GO_BiologicalProcess-GOA_23.02.2017_10h01	0.0045	0.014	2.7e-17	2.1e-16	[5, 6, 7, 8, 9]	Group203	13.6986	20	[ASH2L, ATRX, CARM1, CTCF, CTR9, CXXC1, DOT1L, DPY30, IWS1, KDM4C, KMT2A, NUP98, PRMT1, RNF20, RTF1, SMAD4, SUPT6H, SUZ12, WDR5, WDR61]
31058	positive regulation of histone modification	GO_BiologicalProcess-GOA_23.02.2017_10h01	0.0031	0.01	2.7e-17	2.1e-16	[5, 6, 7, 8, 9]	Group203	15.9574	15	[ATM, BRD7, CDK9, CTR9, FMR1, ING3, KAT7, KMT2A, NIPBL, RNF20, RTF1, SMAD4, UBE2N, WBP2, WDR61]
18205	peptidyl-lysine modification	GO_BiologicalProcess-GOA_23.02.2017_10h01	4.3e-06	3.1e-05	2.7e-17	2.1e-16	[7, 8]	Group203	13.7405	54	[AAAS, ARNT, ASH2L, ATP7A, ATRX, BRD7, BRPF1, CTCF, CTR9, CXXC1, DMAP1, DOHH, DOT1L, DPY30, ELP3, EPC1, GNL3, HCFC1, ING3, ING4, IWS1, JMJD6, KAT5, KAT7, KDM4C, KMT2A, NOC2L, NUP35, NUP85, NUP88, NUP93, NUP98, PARK7, PCGF2, PCNA, RTF1, SAE1, SENP1, SET, SF3B3, SIN3A, SMAD4, SUPT6H, TADA3, TAF12, TAF5, TAF7, TOP1, TOP2A, TPR, VDAC2, WBP2, WDR5, WDR61]
1901983	regulation of protein acetylation	GO_BiologicalProcess-GOA_23.02.2017_10h01	0.00059	0.0024	2.7e-17	2.1e-16	[6, 7, 8, 9]	Group203	20.3125	13	[BRD7, CTCF, IWS1, KAT5, KAT7, KMT2A, NOC2L, PARK7, SET, SIN3A, SMAD4, TAF7, WBP2]
31060	regulation of histone methylation	GO_BiologicalProcess-GOA_23.02.2017_10h01	0.01	0.03	2.7e-17	2.1e-16	[6, 7, 8, 9, 10]	Group203	15.942	11	[ATRX, CTCF, CTR9, IWS1, KDM4C, KMT2A, RNF20, RTF1, SMAD4, SUPT6H, WDR61]
1901984	negative regulation of protein acetylation	GO_BiologicalProcess-GOA_23.02.2017_10h01	0.015	0.042	2.7e-17	2.1e-16	[6, 7, 8, 9, 10]	Group203	23.8095	5	[NOC2L, PARK7, SET, SIN3A, TAF7]
16573	histone acetylation	GO_BiologicalProcess-GOA_23.02.2017_10h01	0.0002	0.00095	2.7e-17	2.1e-16	[6, 7, 8, 10, 11]	Group203	15.7233	25	[BRD7, BRPF1, CTCF, DMAP1, ELP3, EPC1, HCFC1, ING3, ING4, IWS1, KAT5, KAT7, KMT2A, NOC2L, PCGF2, SET, SF3B3, SIN3A, SMAD4, TADA3, TAF12, TAF5, TAF7, WBP2, WDR5]
6475	internal protein amino acid acetylation	GO_BiologicalProcess-GOA_23.02.2017_10h01	9.6e-05	0.00049	2.7e-17	2.1e-16	[8, 9]	Group203	15.8824	27	[BRD7, BRPF1, CTCF, DMAP1, ELP3, EPC1, HCFC1, ING3, ING4, IWS1, KAT5, KAT7, KMT2A, NAA10, NOC2L, PCGF2, SET, SF3B3, SIN3A, SMAD4, TADA3, TAF12, TAF5, TAF7, VDAC2, WBP2, WDR5]
16925	protein sumoylation	GO_BiologicalProcess-GOA_23.02.2017_10h01	0.0034	0.011	2.7e-17	2.1e-16	[8, 9]	Group203	15.7895	15	[AAAS, ARNT, GNL3, NUP35, NUP85, NUP88, NUP93, NUP98, PARK7, PCNA, SAE1, SENP1, TOP1, TOP2A, TPR]
18394	peptidyl-lysine acetylation	GO_BiologicalProcess-GOA_23.02.2017_10h01	0.00024	0.0011	2.7e-17	2.1e-16	[8, 9]	Group203	15.2941	26	[BRD7, BRPF1, CTCF, DMAP1, ELP3, EPC1, HCFC1, ING3, ING4, IWS1, KAT5, KAT7, KMT2A, NOC2L, PCGF2, SET, SF3B3, SIN3A, SMAD4, TADA3, TAF12, TAF5, TAF7, VDAC2, WBP2, WDR5]
35065	regulation of histone acetylation	GO_BiologicalProcess-GOA_23.02.2017_10h01	0.001	0.0041	2.7e-17	2.1e-16	[6, 7, 8, 9, 10, 11, 12]	Group203	21.1538	11	[BRD7, CTCF, IWS1, KAT7, KMT2A, NOC2L, SET, SIN3A, SMAD4, TAF7, WBP2]
43966	histone H3 acetylation	GO_BiologicalProcess-GOA_23.02.2017_10h01	0.0017	0.0063	2.7e-17	2.1e-16	[7, 8, 9, 11, 12]	Group203	19.0476	12	[BRPF1, ELP3, ING4, KAT7, KMT2A, SF3B3, SIN3A, SMAD4, TADA3, TAF12, WBP2, WDR5]
43967	histone H4 acetylation	GO_BiologicalProcess-GOA_23.02.2017_10h01	0.0075	0.023	2.7e-17	2.1e-16	[7, 8, 9, 11, 12]	Group203	16.6667	11	[DMAP1, ELP3, EPC1, HCFC1, ING3, ING4, IWS1, KAT7, KMT2A, TADA3, WDR5]
6974	cellular response to DNA damage stimulus	GO_BiologicalProcess-GOA_23.02.2017_10h01	5.4e-08	6.3e-07	1.3e-08	4.5e-08	[4]	Group204	12.3798	103	[AKT1, AQR, ASH2L, ATM, ATRX, BCCIP, BRIP1, CARM1, CDC5L, CDK1, CDK9, CHEK2, CLU, CNOT1, CNOT2, CNOT3, CNOT4, CNOT6, CRY1, CUL4A, CUL5, DDB1, DDX1, DDX5, DMAP1, DOT1L, ERCC3, ERCC6, FEN1, FMR1, FZR1, GNL1, H2AFX, HIPK1, HMGB2, HNRNPK, HUWE1, ING3, ING4, KAT5, KIAA0430, KIN, MAEL, MDM4, MEIOB, MIF, MMS19, MSH2, MSH6, MTCH2, MYO6, NIPBL, NPLOC4, PARP1, PARP2, PCNA, PLK1, PNKP, POLR2A, POLR2B, POLR2…
42769	DNA damage response, detection of DNA damage	GO_BiologicalProcess-GOA_23.02.2017_10h01	0.00015	0.00073	1.3e-08	4.5e-08	[3, 5]	Group204	26.1905	11	[CUL4A, DDB1, PARP1, PCNA, PNKP, RBX1, RFC1, RFC2, RFC3, RPA1, RPA2]
60249	anatomical structure homeostasis	GO_BiologicalProcess-GOA_23.02.2017_10h01	0.00079	0.0031	1.3e-08	4.5e-08	[4]	Group204	11.7207	47	[ACACA, ALDOA, ATM, ATRX, BPNT1, CCNE2, CCT6A, CROCC, CSK, CXXC1, DKC1, ERCC6, FEN1, GAA, GAR1, GNAS, GNL3, IL6, KMT2A, NAT10, PARP1, PCNA, PNKP, PPARGC1B, PRDX1, PRDX5, RAC2, RAD50, RFC1, RFC2, RFC3, RHO, RPA1, RPA2, SERPINA3, SMC6, SMG7, SMOX, SRF, STK11, STK39, STRAP, SYK, TRAF6, UPF1, XRCC1, XRCC5]
32200	telomere organization	GO_BiologicalProcess-GOA_23.02.2017_10h01	0.00037	0.0016	1.3e-08	4.5e-08	[5]	Group204	15.3846	24	[ATM, ATRX, CCNE2, CCT6A, DKC1, DOT1L, FEN1, GAR1, GNL3, NAT10, PARP1, PCNA, PNKP, RAD50, RFC1, RFC2, RFC3, RPA1, RPA2, SMC6, SMG7, UPF1, XRCC1, XRCC5]
51052	regulation of DNA metabolic process	GO_BiologicalProcess-GOA_23.02.2017_10h01	0.015	0.043	1.3e-08	4.5e-08	[4, 5, 6, 7]	Group204	10.219	42	[AIFM1, AKT1, ALYREF, ATG7, ATM, ATRX, CALR, CCT6A, CDC42, CDK1, CDK9, CHEK2, CUL4A, DKC1, DSCC1, GNL3, GSK3B, GTPBP4, H2AFX, IL6, MBD2, MSH2, MSH6, NAT10, NVL, PARP1, PCNA, PNKP, PPP2R1A, RAD50, RFC2, RFC3, RPA2, SMC1A, SMC3, SUPT6H, THOC1, TOP2A, UBE2N, UBR5, XRCC1, XRCC5]
6281	DNA repair	GO_BiologicalProcess-GOA_23.02.2017_10h01	5.1e-06	3.6e-05	1.3e-08	4.5e-08	[5, 6, 7]	Group204	12.6394	68	[AQR, ATM, ATRX, BCCIP, BRIP1, CDC5L, CDK1, CDK9, CHEK2, CUL4A, DDB1, DDX1, DMAP1, DOT1L, ERCC3, ERCC6, FEN1, FZR1, H2AFX, HMGB2, HUWE1, KAT5, KIAA0430, KIN, MEIOB, MMS19, MSH2, MSH6, NPLOC4, PARP1, PARP2, PCNA, PNKP, POLR2A, POLR2B, POLR2C, POLR2G, PPIE, PPP5C, PRPF19, PSME4, RAD21, RAD50, RBBP8, RBX1, RFC1, RFC2, RFC3, RPA1, RPA2, SFPQ, SHPRH, SMC1A, SMC3, SMC6, SSRP1, STUB1, TOP3A, UBE2A, UBE2…
6310	DNA recombination	GO_BiologicalProcess-GOA_23.02.2017_10h01	0.0033	0.011	1.3e-08	4.5e-08	[5, 6, 7]	Group204	11.8467	34	[ALYREF, ATM, ATRX, BRIP1, FEN1, H2AFX, HMGB2, KAT5, KIN, MEIOB, MSH2, MSH6, PARP1, PCNA, RAD21, RAD50, RBBP8, RBPJ, RFC1, RFC2, RFC3, RPA1, RPA2, SFPQ, SMC6, SUPT6H, SUPV3L1, THOC1, TOP2A, TOP3A, UBE2N, WDR48, XRCC1, XRCC5]
71897	DNA biosynthetic process	GO_BiologicalProcess-GOA_23.02.2017_10h01	0.01	0.031	1.3e-08	4.5e-08	[5, 6, 7]	Group204	11.588	27	[ATM, BRIP1, CCT6A, DKC1, DSCC1, GAR1, IL6, KAT5, NAT10, NPLOC4, NVL, PAPD5, PCNA, PHB, PNKP, PPIA, RAD50, RBBP8, RFC1, RFC2, RFC3, RPA1, RPA2, SMG7, TOP3A, UFD1, VCP]
732	strand displacement	GO_BiologicalProcess-GOA_23.02.2017_10h01	0.013	0.038	1.3e-08	4.5e-08	[5, 6, 7, 8]	Group204	21.4286	6	[ATM, BRIP1, KAT5, RAD50, RBBP8, TOP3A]
6293	nucleotide-excision repair, preincision complex stabilization	GO_BiologicalProcess-GOA_23.02.2017_10h01	0.00091	0.0036	1.3e-08	4.5e-08	[4, 5, 6, 7, 8, 9]	Group204	30.4348	7	[CUL4A, DDB1, ERCC3, PARP1, RBX1, RPA1, RPA2]
729	DNA double-strand break processing	GO_BiologicalProcess-GOA_23.02.2017_10h01	0.0062	0.019	1.3e-08	4.5e-08	[5, 6, 7, 8, 9]	Group204	25	6	[ATM, BRIP1, KAT5, RAD50, RBBP8, UBE2N]
731	DNA synthesis involved in DNA repair	GO_BiologicalProcess-GOA_23.02.2017_10h01	0.00075	0.003	1.3e-08	4.5e-08	[6, 7, 8]	Group204	18.2927	15	[ATM, BRIP1, KAT5, NPLOC4, PCNA, RAD50, RBBP8, RFC1, RFC2, RFC3, RPA1, RPA2, TOP3A, UFD1, VCP]
6261	DNA-dependent DNA replication	GO_BiologicalProcess-GOA_23.02.2017_10h01	1.8e-06	1.4e-05	1.3e-08	4.5e-08	[6, 7, 8]	Group204	18.8312	29	[ALYREF, ATG7, ATRX, BAZ1A, CCNE2, CDK9, CHEK2, DSCC1, FEN1, MCM2, MCM3, MCM5, MCM6, MCMBP, ORC1, PARP1, PARP2, PCNA, PNKP, PURA, RFC1, RFC2, RFC3, RPA1, SMC1A, SMC3, THOC1, UPF1, ZPR1]
6289	nucleotide-excision repair	GO_BiologicalProcess-GOA_23.02.2017_10h01	3.5e-06	2.6e-05	1.3e-08	4.5e-08	[6, 7, 8]	Group204	19.8413	25	[AQR, CUL4A, DDB1, ERCC3, ERCC6, MMS19, PARP1, PCNA, PNKP, POLR2A, POLR2B, POLR2C, POLR2G, PPIE, PRPF19, RBBP8, RBX1, RFC1, RFC2, RFC3, RPA1, RPA2, UBE2N, XAB2, XRCC1]
6297	nucleotide-excision repair, DNA gap filling	GO_BiologicalProcess-GOA_23.02.2017_10h01	0.0048	0.015	1.3e-08	4.5e-08	[5, 6, 7, 8, 9]	Group204	23.3333	7	[PCNA, RFC1, RFC2, RFC3, RPA1, RPA2, XRCC1]
6301	postreplication repair	GO_BiologicalProcess-GOA_23.02.2017_10h01	0.0014	0.0055	1.3e-08	4.5e-08	[6, 7, 8]	Group204	19.3548	12	[MSH2, NPLOC4, PCNA, RFC1, RFC2, RFC3, RPA1, RPA2, UBE2A, UBE2N, UFD1, VCP]
6302	double-strand break repair	GO_BiologicalProcess-GOA_23.02.2017_10h01	0.0057	0.018	1.3e-08	4.5e-08	[6, 7, 8]	Group204	12.3223	26	[ATM, ATRX, BRIP1, CHEK2, DDX1, FEN1, H2AFX, KAT5, KIAA0430, MEIOB, MSH2, PARP1, PRPF19, RAD21, RAD50, RBBP8, RPA1, RPA2, SFPQ, SMC6, UBE2N, UBR5, VCP, WDR48, XRCC1, XRCC5]
6312	mitotic recombination	GO_BiologicalProcess-GOA_23.02.2017_10h01	0.002	0.0073	1.3e-08	4.5e-08	[6, 7, 8]	Group204	19.6429	11	[FEN1, PCNA, RAD50, RFC1, RFC2, RFC3, RPA1, RPA2, SMC6, TOP2A, XRCC1]
6294	nucleotide-excision repair, preincision complex assembly	GO_BiologicalProcess-GOA_23.02.2017_10h01	0.0059	0.018	1.3e-08	4.5e-08	[6, 7, 8, 9]	Group204	22.5806	7	[CUL4A, DDB1, ERCC3, PARP1, RBX1, RPA1, RPA2]
717	nucleotide-excision repair, DNA duplex unwinding	GO_BiologicalProcess-GOA_23.02.2017_10h01	0.018	0.049	1.3e-08	4.5e-08	[7, 8, 9]	Group204	22.7273	5	[CUL4A, DDB1, ERCC3, PARP1, RBX1]
724	double-strand break repair via homologous recombination	GO_BiologicalProcess-GOA_23.02.2017_10h01	0.013	0.037	1.3e-08	4.5e-08	[7, 8, 9]	Group204	13.6364	15	[ATM, ATRX, FEN1, H2AFX, MEIOB, PARP1, RAD50, RBBP8, RPA1, RPA2, SFPQ, SMC6, UBE2N, WDR48, XRCC1]
6283	transcription-coupled nucleotide-excision repair	GO_BiologicalProcess-GOA_23.02.2017_10h01	9.4e-07	8.3e-06	1.3e-08	4.5e-08	[7, 8, 9]	Group204	24.6914	20	[AQR, CUL4A, DDB1, ERCC3, ERCC6, PCNA, POLR2A, POLR2B, POLR2C, POLR2G, PPIE, PRPF19, RBX1, RFC1, RFC2, RFC3, RPA1, RPA2, XAB2, XRCC1]
6295	nucleotide-excision repair, DNA incision, 3'-to lesion	GO_BiologicalProcess-GOA_23.02.2017_10h01	0.0012	0.0046	1.3e-08	4.5e-08	[7, 8, 9, 10]	Group204	29.1667	7	[CUL4A, DDB1, ERCC3, PARP1, RBX1, RPA1, RPA2]
6296	nucleotide-excision repair, DNA incision, 5'-to lesion	GO_BiologicalProcess-GOA_23.02.2017_10h01	0.00015	0.00073	1.3e-08	4.5e-08	[7, 8, 9, 10]	Group204	26.1905	11	[CUL4A, DDB1, ERCC3, PARP1, PCNA, RBX1, RFC1, RFC2, RFC3, RPA1, RPA2]
1900264	positive regulation of DNA-directed DNA polymerase activity	GO_BiologicalProcess-GOA_23.02.2017_10h01	0.01	0.031	1.3e-08	4.5e-08	[6, 7, 8, 9, 10, 11]	Group204	42.8571	3	[DSCC1, RFC2, RFC3]
42276	error-prone translesion synthesis	GO_BiologicalProcess-GOA_23.02.2017_10h01	0.0062	0.019	1.3e-08	4.5e-08	[8, 9, 10]	Group204	25	6	[PCNA, RFC1, RFC2, RFC3, RPA1, RPA2]
70987	error-free translesion synthesis	GO_BiologicalProcess-GOA_23.02.2017_10h01	1.1e-05	7.3e-05	1.3e-08	4.5e-08	[8, 9, 10]	Group204	40.9091	9	[NPLOC4, PCNA, RFC1, RFC2, RFC3, RPA1, RPA2, UFD1, VCP]
44281	small molecule metabolic process	GO_BiologicalProcess-GOA_23.02.2017_10h01	4e-10	8.2e-09	1e-20	1.4e-19	[3]	Group205	10.6115	236	[AASS, ABCA1, ABCD2, ABCD3, ACACA, ACAD8, ACADM, ACADS, ACLY, ACOX2, ACOX3, ACSF2, ACSF3, ACSL1, ACSL3, ACSL5, ADH5, ADNP, AGPS, AGXT2, AHCY, AIMP1, AK2, AKR1C1, AKR1C3, AKT1, ALDH2, ALDOA, ALDOC, AMD1, AMPD2, AMT, APLP1, APOD, ARNT, ASNS, ATP5L, ATP5O, ATP6V0A1, ATP6V1B1, ATP7A, BCAT1, BPNT1, BUD31, CALCR, CAP2, CAV1, CBR1, CBS, CCNI, CDK1, CHKA, CLK2, CNBP, CNDP2, COQ3, COQ7, COQ8B, COQ9, COX1,…
1901135	carbohydrate derivative metabolic process	GO_BiologicalProcess-GOA_23.02.2017_10h01	0.0002	0.00095	1e-20	1.4e-19	[3]	Group205	9.78102	134	[ABCA1, ADNP, AHCY, AK2, AKR1C1, AKR1C3, AKT1, ALDOA, ALDOC, ALG13, AMD1, AMPD2, APCS, APLP1, ARNT, ART1, ASAH1, ATP5L, ATP5O, ATP6V0A1, ATP6V1B1, ATP7A, BPNT1, BUD31, CALCR, CAP2, CCNI, CDK1, CHIA, CHIT1, CHP1, COG3, COQ9, COX1, COX15, COX5A, DAD1, DDOST, DLD, DLG1, DNM1L, DPYD, DPYS, EDEM3, ERH, ERP44, ESYT1, FBP1, FKTN, G6PD, GBA2, GFPT1, GMDS, GMPR2, GNAS, GNPNAT1, GPD2, GPHN, HEXB, HK2, IL6,…
1901564	organonitrogen compound metabolic process	GO_BiologicalProcess-GOA_23.02.2017_10h01	9.1e-11	2.3e-09	1e-20	1.4e-19	[3]	Group205	10.5327	259	[AASS, ABCA1, ABCE1, ABCF1, ABHD3, ACACA, ACAD8, ACADM, ACE, ACSL3, ADAR, ADNP, AGK, AGO2, AGXT2, AHCY, AIMP1, AK2, AKT1, ALDOA, ALDOC, AMBP, AMD1, AMPD2, AMT, APEH, APLP1, ARNT, ASAH1, ASNS, ATP5L, ATP5O, ATP6V0A1, ATP6V1B1, ATP7A, BCAT1, BPNT1, BUD31, CALCR, CALR, CAP2, CBS, CCNI, CDK1, CEPT1, CHEK2, CHIA, CHIT1, CHKA, CHP1, CLU, CNDP2, CNOT1, CNOT2, CNOT3, CNOT6, COQ9, COX1, COX15, COX5A, CPEB…
19637	organophosphate metabolic process	GO_BiologicalProcess-GOA_23.02.2017_10h01	4.6e-06	3.3e-05	1e-20	1.4e-19	[3, 4]	Group205	10.559	136	[ABCA1, ABHD3, ACSL3, ADNP, AK2, ALDOA, ALDOC, AMPD2, APLP1, ARF1, ARNT, ATM, ATP5L, ATP5O, ATP6V0A1, ATP6V1B1, ATP7A, BPNT1, BUD31, CALCR, CAP2, CCNI, CDC42, CDK1, CDS2, CEPT1, CHEK2, CHKA, CLSTN1, COQ9, COX1, COX15, COX5A, CSNK2B, DDHD1, DHX8, DLD, DLG1, DNM1L, ERH, FBP1, FGR, G6PD, GFPT1, GMPR2, GNAS, GPD2, GPHN, HADHA, HADHB, HDHD5, HEXB, HK2, IDH3B, IL6, IMPA2, IMPAD1, ISYNA1, KIF2A, KMO, LD…
43603	cellular amide metabolic process	GO_BiologicalProcess-GOA_23.02.2017_10h01	4.5e-07	4.3e-06	1e-20	1.4e-19	[4]	Group205	11.4738	116	[ABCE1, ABCF1, ACACA, ACE, ADAR, AGK, AGO2, AIMP1, AKT1, APEH, ASAH1, ASNS, CALR, CLU, CNDP2, CNOT1, CNOT2, CNOT3, CNOT6, CPEB1, DDX1, DDX3Y, DDX6, DEGS1, DENR, DGCR8, DLD, DNPEP, EEF1A1, EEF1D, EEF1G, EEF2, EIF1B, EIF2A, EIF3A, EIF3B, EIF3C, EIF3D, EIF3E, EIF3F, EIF3G, EIF3H, EIF3I, EIF3K, EIF3L, EIF3M, ELOB, ELOC, ERO1B, FMR1, FTSJ1, G6PD, GBA2, GFM1, GGT1, GSPT2, GSTA4, HBS1L, HEXB, HGS, HNRNP…
55086	nucleobase-containing small molecule metabolic process	GO_BiologicalProcess-GOA_23.02.2017_10h01	2.8e-06	2.1e-05	1e-20	1.4e-19	[3, 4, 5]	Group205	11.6422	95	[ABCA1, ADNP, AHCY, AK2, ALDOA, ALDOC, AMD1, AMPD2, APLP1, ARNT, ATP5L, ATP5O, ATP6V0A1, ATP6V1B1, ATP7A, BPNT1, BUD31, CALCR, CAP2, CCNI, CDK1, COQ9, COX1, COX15, COX5A, DLD, DLG1, DNM1L, DPYD, DPYS, ERH, FBP1, G6PD, GMPR2, GNAS, GPHN, HK2, IDH3B, KIF2A, KMO, LDHD, MAGI3, MCCC2, MPC1, MPC2, MPP2, MSH2, MTCH2, MTOR, MTRR, NADK, NFS1, NME7, NT5C3A, NUDT9, OLA1, PANK3, PAPSS1, PARK7, PARP1, PDCL3, …
1901566	organonitrogen compound biosynthetic process	GO_BiologicalProcess-GOA_23.02.2017_10h01	2.6e-06	2e-05	1e-20	1.4e-19	[4]	Group205	10.3586	156	[ABCA1, ABCE1, ABCF1, ABHD3, ACADM, ACSL3, ADAR, ADNP, AGK, AGO2, AGXT2, AHCY, AIMP1, AK2, AKT1, ALDOA, AMD1, AMPD2, APEH, APLP1, ASNS, ATP5L, ATP5O, ATP6V0A1, BCAT1, BUD31, CALCR, CALR, CAP2, CBS, CCNI, CEPT1, CHEK2, CHKA, CNDP2, CNOT1, CNOT2, CNOT3, CNOT6, COX15, CPEB1, CSNK2B, DDC, DDX1, DDX3Y, DDX6, DEGS1, DENR, DGCR8, DPYD, EEF1A1, EEF1D, EEF1G, EEF2, EIF1B, EIF2A, EIF3A, EIF3B, EIF3C, EIF3D…
6518	peptide metabolic process	GO_BiologicalProcess-GOA_23.02.2017_10h01	2.7e-06	2.1e-05	1e-20	1.4e-19	[4, 5]	Group205	11.5566	98	[ABCE1, ABCF1, ACE, ADAR, AGO2, AIMP1, AKT1, APEH, CALR, CLU, CNDP2, CNOT1, CNOT2, CNOT3, CNOT6, CPEB1, DDX1, DDX3Y, DDX6, DENR, DGCR8, DNPEP, EEF1A1, EEF1D, EEF1G, EEF2, EIF1B, EIF2A, EIF3A, EIF3B, EIF3C, EIF3D, EIF3E, EIF3F, EIF3G, EIF3H, EIF3I, EIF3K, EIF3L, EIF3M, ELOB, ELOC, ERO1B, FMR1, FTSJ1, G6PD, GFM1, GGT1, GSPT2, GSTA4, HBS1L, HGS, HNRNPL, IDE, IL6, LARP1, MIPEP, MKNK1, MTOR, NACA, NCK…
34248	regulation of cellular amide metabolic process	GO_BiologicalProcess-GOA_23.02.2017_10h01	8.6e-07	7.9e-06	1e-20	1.4e-19	[4, 5]	Group205	14.1791	57	[ABCF1, ADAR, AGO2, AKT1, CALR, CLU, CNOT1, CNOT2, CNOT3, CNOT6, CPEB1, DDX1, DDX6, DGCR8, EEF1A1, EEF2, EIF1B, EIF2A, EIF3A, EIF3B, EIF3C, EIF3D, EIF3E, EIF3F, EIF3G, EIF3H, EIF3I, EIF3K, EIF3L, FMR1, HNRNPL, IL6, LARP1, MKNK1, MTOR, NCK2, PA2G4, PASK, PICALM, POLR2G, PTCD3, PUM1, PUM2, PURA, QKI, RAN, RBM8A, RC3H1, RIDA, SELENOT, SMAD3, SRRT, STK39, TIA1, TPR, TRAP1, UPF1]
34249	negative regulation of cellular amide metabolic process	GO_BiologicalProcess-GOA_23.02.2017_10h01	0.00081	0.0032	1e-20	1.4e-19	[4, 5, 6]	Group205	14.3678	25	[ADAR, AGO2, CALR, CLU, CNOT1, CNOT2, CNOT3, CNOT6, CPEB1, DGCR8, EIF3E, FMR1, LARP1, PUM1, PUM2, PURA, QKI, RAN, RC3H1, RIDA, SMAD3, SRRT, TIA1, TPR, UPF1]
34250	positive regulation of cellular amide metabolic process	GO_BiologicalProcess-GOA_23.02.2017_10h01	0.016	0.044	1e-20	1.4e-19	[4, 5, 6]	Group205	12.782	17	[ABCF1, CLU, CPEB1, EEF2, EIF3C, EIF3D, EIF3E, FMR1, HNRNPL, IL6, LARP1, MTOR, NCK2, PASK, PICALM, POLR2G, STK39]
43604	amide biosynthetic process	GO_BiologicalProcess-GOA_23.02.2017_10h01	7.1e-06	4.8e-05	1e-20	1.4e-19	[5]	Group205	11.5885	89	[ABCE1, ABCF1, ADAR, AGK, AGO2, AIMP1, AKT1, APEH, ASNS, CALR, CNDP2, CNOT1, CNOT2, CNOT3, CNOT6, CPEB1, DDX1, DDX3Y, DDX6, DEGS1, DENR, DGCR8, EEF1A1, EEF1D, EEF1G, EEF2, EIF1B, EIF2A, EIF3A, EIF3B, EIF3C, EIF3D, EIF3E, EIF3F, EIF3G, EIF3H, EIF3I, EIF3K, EIF3L, EIF3M, ELOB, ELOC, FMR1, FTSJ1, GFM1, GGT1, GSPT2, HBS1L, HGS, HNRNPL, IL6, LARP1, MKNK1, MTOR, NACA, NCK2, PA2G4, PASK, PCSK1, PCSK5, P…
16458	gene silencing	GO_BiologicalProcess-GOA_23.02.2017_10h01	4.6e-08	5.5e-07	1e-20	1.4e-19	[3, 5, 6, 7]	Group205	17.8723	42	[AAAS, ADAR, AGO2, ASZ1, CLP1, CNOT1, CNOT2, CNOT3, CNOT6, DDX4, DGCR8, DOT1L, DPY30, FKBP6, FMR1, H2AFX, H2AFZ, HDAC1, HIST2H2AA3, MAEL, MBD2, NUP35, NUP85, NUP88, NUP93, NUP98, PHF8, POLR2A, POLR2B, POLR2C, POLR2G, PUM1, PUM2, RAN, SIN3A, SMAD3, SND1, SRRT, SUPT6H, TDRD9, TPR, UBR2]
43487	regulation of RNA stability	GO_BiologicalProcess-GOA_23.02.2017_10h01	2.3e-05	0.00013	1e-20	1.4e-19	[3, 6, 7]	Group205	17.1975	27	[AKT1, CALCR, DCP2, DHX9, DIS3, DKC1, FMR1, LARP1, MTOR, PSMD1, PSMD2, PSMD3, PSMD4, PSMD5, PSMD6, PSMD7, PSMD8, PSME4, PUM1, PUM2, QKI, RC3H1, SET, SMG7, TNPO1, UPF1, XPO1]
10608	posttranscriptional regulation of gene expression	GO_BiologicalProcess-GOA_23.02.2017_10h01	1e-09	1.8e-08	1e-20	1.4e-19	[5, 6]	Group205	15.0905	75	[ABCF1, ADAR, AGO2, AKT1, CALCR, CALR, CAV1, CDC37, CLP1, CNOT1, CNOT2, CNOT3, CNOT6, CPEB1, DCP2, DDX1, DDX6, DGCR8, DHX9, DIS3, DKC1, EEF2, EIF1B, EIF2A, EIF3A, EIF3B, EIF3C, EIF3D, EIF3E, EIF3F, EIF3G, EIF3H, EIF3I, EIF3K, EIF3L, FMR1, HNRNPL, IL6, LARP1, MKNK1, MTOR, NCK2, PA2G4, PASK, POLR2G, PSMD1, PSMD2, PSMD3, PSMD4, PSMD5, PSMD6, PSMD7, PSMD8, PSME4, PTCD3, PUM1, PUM2, PURA, QKI, RAN, RB…
[truncated: 421 more rows]

## Sheet: D14-11C
GO-ID	GOTerm	Ontology Source	Term PValue	Term PValue Corrected with Benjamini-Hochberg	Group PValue	Group PValue Corrected with Benjamini-Hochberg	GOLevels	GOGroups	% Associated Genes	Nr. Genes	Associated Genes Found
[truncated: 1,756 more rows]

[truncated: 3 more sheets: D29-9C, D29-11C, D29-13C]
